# Supplementary material for: Cognitive Load and Self-Determination Theories Applied to E-Learning: Impact on Students' Participation and Academic Performance
Source: PLoS One. 2016 Mar 31;11(3):e0152462. doi: 10.1371/journal.pone.0152462 (PMC4816554; doi:10.1371/journal.pone.0152462)
Supplement: S1 File — Excel worksheet with logs produced by students. Legend: ID = each number represents an individual student; Action: URL of activity on our Moodle platform; Information: which specific activity was accessed by student; Category = which activity was accessed by student; Hour: time spent logged on; Rotation: during = log produced during emergency rotation period; outside: log produced outside emergency rotation period. (XLSX) [file pone.0152462.s001.xlsx]

## Sheet: Plan1
ID	Action	Information	Category	Time	Rotation
46001	course view (http://www.ggte.unicamp.br/moodle/course/view.php?id=219)	MD136 - Emergências Clínicas	Other activity	00:00:28	DURING
46001	forum view forum (http://www.ggte.unicamp.br/moodle/mod/forum/view.php?id=36305)	VISITA VIRTUAL 01	Virtual Rounds	00:03:15	DURING
46001	forum view discussion (http://www.ggte.unicamp.br/moodle/mod/forum/discuss.php?d=3577)	CASO 1 - PARTE 1	Virtual Rounds	00:04:26	DURING
46001	forum view forum (http://www.ggte.unicamp.br/moodle/mod/forum/view.php?id=36305)	VISITA VIRTUAL 01	Virtual Rounds	00:00:27	DURING
46001	forum view discussion (http://www.ggte.unicamp.br/moodle/mod/forum/discuss.php?d=3578)	CASO 1 - PARTE 2	Virtual Rounds	00:21:45	DURING
46001	forum view forum (http://www.ggte.unicamp.br/moodle/mod/forum/view.php?id=36305)	VISITA VIRTUAL 01	Virtual Rounds	00:00:30	DURING
46001	forum view discussion (http://www.ggte.unicamp.br/moodle/mod/forum/discuss.php?d=3579)	CASO 1 - PARTE 3	Virtual Rounds	00:13:43	DURING
46001	forum view forum (http://www.ggte.unicamp.br/moodle/mod/forum/view.php?id=36305)	VISITA VIRTUAL 01	Virtual Rounds	00:00:45	DURING
46001	forum view discussion (http://www.ggte.unicamp.br/moodle/mod/forum/discuss.php?d=3580)	CASO 1 - PARTE 4	Virtual Rounds	00:07:23	DURING
46001	quiz view (http://www.ggte.unicamp.br/moodle/mod/quiz/view.php?id=36324)	QUIZ DA EMERGÊNCIA 01	Emergency Quiz.	00:00:16	DURING
46001	quiz attempt (http://www.ggte.unicamp.br/moodle/mod/quiz/review.php?attempt=37635)	QUIZ DA EMERGÊNCIA 01	Emergency Quiz.	00:00:01	DURING
46001	quiz continue attempt (http://www.ggte.unicamp.br/moodle/mod/quiz/review.php?attempt=37635)	QUIZ DA EMERGÊNCIA 01	Emergency Quiz.	00:01:24	DURING
46001	quiz continue attempt (http://www.ggte.unicamp.br/moodle/mod/quiz/review.php?attempt=37635)	QUIZ DA EMERGÊNCIA 01	Emergency Quiz.	00:01:59	DURING
46001	quiz continue attempt (http://www.ggte.unicamp.br/moodle/mod/quiz/review.php?attempt=37635)	QUIZ DA EMERGÊNCIA 01	Emergency Quiz.	00:00:59	DURING
46001	quiz continue attempt (http://www.ggte.unicamp.br/moodle/mod/quiz/review.php?attempt=37635)	QUIZ DA EMERGÊNCIA 01	Emergency Quiz.	00:01:04	DURING
46001	quiz continue attempt (http://www.ggte.unicamp.br/moodle/mod/quiz/review.php?attempt=37635)	QUIZ DA EMERGÊNCIA 01	Emergency Quiz.	00:02:05	DURING
46001	quiz continue attempt (http://www.ggte.unicamp.br/moodle/mod/quiz/review.php?attempt=37635)	QUIZ DA EMERGÊNCIA 01	Emergency Quiz.	00:43:36	DURING
46001	quiz continue attempt (http://www.ggte.unicamp.br/moodle/mod/quiz/review.php?attempt=37635)	QUIZ DA EMERGÊNCIA 01	Emergency Quiz.	00:01:50	DURING
46001	quiz view summary (http://www.ggte.unicamp.br/moodle/mod/quiz/summary.php?attempt=37635)	1747	Emergency Quiz.	00:00:27	DURING
46001	quiz close attempt (http://www.ggte.unicamp.br/moodle/mod/quiz/review.php?attempt=37635)	QUIZ DA EMERGÊNCIA 01	Emergency Quiz.	00:00:01	DURING
46001	quiz review (http://www.ggte.unicamp.br/moodle/mod/quiz/review.php?attempt=37635)	QUIZ DA EMERGÊNCIA 01	Emergency Quiz.	00:00:26	DURING
46001	quiz review (http://www.ggte.unicamp.br/moodle/mod/quiz/review.php?attempt=37635)	QUIZ DA EMERGÊNCIA 01	Emergency Quiz.	00:00:08	DURING
46001	quiz review (http://www.ggte.unicamp.br/moodle/mod/quiz/review.php?attempt=37635)	QUIZ DA EMERGÊNCIA 01	Emergency Quiz.	00:00:14	DURING
46001	quiz view (http://www.ggte.unicamp.br/moodle/mod/quiz/view.php?id=36324)	QUIZ DA EMERGÊNCIA 01	Emergency Quiz.	00:00:05	DURING
46001	quiz review (http://www.ggte.unicamp.br/moodle/mod/quiz/review.php?attempt=37635)	QUIZ DA EMERGÊNCIA 01	Emergency Quiz.		DURING
46001	forum view forum (http://www.ggte.unicamp.br/moodle/mod/forum/view.php?id=40337)	VISITA VIRTUAL 44	Virtual Rounds	00:01:03	DURING
46001	user view (http://www.ggte.unicamp.br/moodle/user/view.php?id=4339&amp;course=219)	TIAGO DE ARAUJO GUERRA GRANGEIA	Other activity	00:01:20	DURING
46001	forum view discussion (http://www.ggte.unicamp.br/moodle/mod/forum/discuss.php?d=4757)	CASO 44 - PARTE 1	Virtual Rounds	00:08:07	DURING
46001	forum view forum (http://www.ggte.unicamp.br/moodle/mod/forum/view.php?id=40337)	VISITA VIRTUAL 44	Virtual Rounds	00:00:08	DURING
46001	forum view discussion (http://www.ggte.unicamp.br/moodle/mod/forum/discuss.php?d=4758)	CASO 44 - PARTE 2	Virtual Rounds	01:00:16	DURING
46001	forum view forum (http://www.ggte.unicamp.br/moodle/mod/forum/view.php?id=40337)	VISITA VIRTUAL 44	Virtual Rounds	00:00:11	DURING
46001	forum view discussion (http://www.ggte.unicamp.br/moodle/mod/forum/discuss.php?d=4759)	CASO 44 - PARTE 3	Virtual Rounds	00:17:39	DURING
46001	forum view forum (http://www.ggte.unicamp.br/moodle/mod/forum/view.php?id=40337)	VISITA VIRTUAL 44	Virtual Rounds	00:00:14	DURING
46001	forum view discussion (http://www.ggte.unicamp.br/moodle/mod/forum/discuss.php?d=4761)	CASO 44 - PARTE 4	Virtual Rounds	00:06:03	DURING
46001	forum view forum (http://www.ggte.unicamp.br/moodle/mod/forum/view.php?id=40337)	VISITA VIRTUAL 44	Virtual Rounds	00:00:05	DURING
46001	forum view discussion (http://www.ggte.unicamp.br/moodle/mod/forum/discuss.php?d=4763)	CASO 44 - PARTE 5	Virtual Rounds	00:04:20	DURING
46001	forum view forum (http://www.ggte.unicamp.br/moodle/mod/forum/view.php?id=40440)	VISITA VIRTUAL 45	Virtual Rounds	00:00:19	DURING
46001	quiz view (http://www.ggte.unicamp.br/moodle/mod/quiz/view.php?id=36332)	QUIZ DA EMERGÊNCIA 02	Emergency Quiz.	00:00:07	DURING
46001	quiz attempt (http://www.ggte.unicamp.br/moodle/mod/quiz/review.php?attempt=37829)	QUIZ DA EMERGÊNCIA 02	Emergency Quiz.	00:00:01	DURING
46001	quiz continue attempt (http://www.ggte.unicamp.br/moodle/mod/quiz/review.php?attempt=37829)	QUIZ DA EMERGÊNCIA 02	Emergency Quiz.	00:03:27	DURING
46001	quiz continue attempt (http://www.ggte.unicamp.br/moodle/mod/quiz/review.php?attempt=37829)	QUIZ DA EMERGÊNCIA 02	Emergency Quiz.	00:01:18	DURING
46001	quiz continue attempt (http://www.ggte.unicamp.br/moodle/mod/quiz/review.php?attempt=37829)	QUIZ DA EMERGÊNCIA 02	Emergency Quiz.	00:01:52	DURING
46001	quiz continue attempt (http://www.ggte.unicamp.br/moodle/mod/quiz/review.php?attempt=37829)	QUIZ DA EMERGÊNCIA 02	Emergency Quiz.	00:02:00	DURING
46001	quiz continue attempt (http://www.ggte.unicamp.br/moodle/mod/quiz/review.php?attempt=37829)	QUIZ DA EMERGÊNCIA 02	Emergency Quiz.	00:00:34	DURING
46001	quiz continue attempt (http://www.ggte.unicamp.br/moodle/mod/quiz/review.php?attempt=37829)	QUIZ DA EMERGÊNCIA 02	Emergency Quiz.	00:00:23	DURING
46001	quiz continue attempt (http://www.ggte.unicamp.br/moodle/mod/quiz/review.php?attempt=37829)	QUIZ DA EMERGÊNCIA 02	Emergency Quiz.	00:00:34	DURING
46001	quiz continue attempt (http://www.ggte.unicamp.br/moodle/mod/quiz/review.php?attempt=37829)	QUIZ DA EMERGÊNCIA 02	Emergency Quiz.	00:00:34	DURING
46001	quiz continue attempt (http://www.ggte.unicamp.br/moodle/mod/quiz/review.php?attempt=37829)	QUIZ DA EMERGÊNCIA 02	Emergency Quiz.	00:03:17	DURING
46001	quiz continue attempt (http://www.ggte.unicamp.br/moodle/mod/quiz/review.php?attempt=37829)	QUIZ DA EMERGÊNCIA 02	Emergency Quiz.	00:00:54	DURING
46001	quiz continue attempt (http://www.ggte.unicamp.br/moodle/mod/quiz/review.php?attempt=37829)	QUIZ DA EMERGÊNCIA 02	Emergency Quiz.	00:00:25	DURING
46001	quiz continue attempt (http://www.ggte.unicamp.br/moodle/mod/quiz/review.php?attempt=37829)	QUIZ DA EMERGÊNCIA 02	Emergency Quiz.	00:00:43	DURING
46001	quiz view summary (http://www.ggte.unicamp.br/moodle/mod/quiz/summary.php?attempt=37829)	1750	Emergency Quiz.	00:00:15	DURING
46001	quiz close attempt (http://www.ggte.unicamp.br/moodle/mod/quiz/review.php?attempt=37829)	QUIZ DA EMERGÊNCIA 02	Emergency Quiz.	00:00:01	DURING
46001	quiz review (http://www.ggte.unicamp.br/moodle/mod/quiz/review.php?attempt=37829)	QUIZ DA EMERGÊNCIA 02	Emergency Quiz.	00:00:26	DURING
46001	course view (http://www.ggte.unicamp.br/moodle/course/view.php?id=219)	MD136 - Emergências Clínicas	Other activity	00:00:17	DURING
46001	quiz view (http://www.ggte.unicamp.br/moodle/mod/quiz/view.php?id=36351)	QUIZ DA EMERGÊNCIA 03	Emergency Quiz.	00:00:11	DURING
46001	quiz attempt (http://www.ggte.unicamp.br/moodle/mod/quiz/review.php?attempt=37831)	QUIZ DA EMERGÊNCIA 03	Emergency Quiz.	00:00:02	DURING
46001	quiz continue attempt (http://www.ggte.unicamp.br/moodle/mod/quiz/review.php?attempt=37831)	QUIZ DA EMERGÊNCIA 03	Emergency Quiz.	00:01:20	DURING
46001	quiz continue attempt (http://www.ggte.unicamp.br/moodle/mod/quiz/review.php?attempt=37831)	QUIZ DA EMERGÊNCIA 03	Emergency Quiz.	00:02:17	DURING
46001	quiz continue attempt (http://www.ggte.unicamp.br/moodle/mod/quiz/review.php?attempt=37831)	QUIZ DA EMERGÊNCIA 03	Emergency Quiz.	00:03:11	DURING
46001	quiz continue attempt (http://www.ggte.unicamp.br/moodle/mod/quiz/review.php?attempt=37831)	QUIZ DA EMERGÊNCIA 03	Emergency Quiz.	00:00:54	DURING
46001	quiz continue attempt (http://www.ggte.unicamp.br/moodle/mod/quiz/review.php?attempt=37831)	QUIZ DA EMERGÊNCIA 03	Emergency Quiz.	00:01:26	DURING
46001	quiz continue attempt (http://www.ggte.unicamp.br/moodle/mod/quiz/review.php?attempt=37831)	QUIZ DA EMERGÊNCIA 03	Emergency Quiz.	00:03:12	DURING
46001	quiz continue attempt (http://www.ggte.unicamp.br/moodle/mod/quiz/review.php?attempt=37831)	QUIZ DA EMERGÊNCIA 03	Emergency Quiz.	00:00:21	DURING
46001	quiz continue attempt (http://www.ggte.unicamp.br/moodle/mod/quiz/review.php?attempt=37831)	QUIZ DA EMERGÊNCIA 03	Emergency Quiz.	00:00:24	DURING
46001	quiz continue attempt (http://www.ggte.unicamp.br/moodle/mod/quiz/review.php?attempt=37831)	QUIZ DA EMERGÊNCIA 03	Emergency Quiz.	00:00:15	DURING
46001	quiz continue attempt (http://www.ggte.unicamp.br/moodle/mod/quiz/review.php?attempt=37831)	QUIZ DA EMERGÊNCIA 03	Emergency Quiz.	00:01:18	DURING
46001	quiz view summary (http://www.ggte.unicamp.br/moodle/mod/quiz/summary.php?attempt=37831)	1752	Emergency Quiz.	00:00:13	DURING
46001	quiz close attempt (http://www.ggte.unicamp.br/moodle/mod/quiz/review.php?attempt=37831)	QUIZ DA EMERGÊNCIA 03	Emergency Quiz.	00:00:02	DURING
46001	quiz review (http://www.ggte.unicamp.br/moodle/mod/quiz/review.php?attempt=37831)	QUIZ DA EMERGÊNCIA 03	Emergency Quiz.	00:00:21	DURING
46001	course view (http://www.ggte.unicamp.br/moodle/course/view.php?id=219)	MD136 - Emergências Clínicas	Other activity	00:00:11	DURING
46001	quiz view (http://www.ggte.unicamp.br/moodle/mod/quiz/view.php?id=36367)	QUIZ DA EMERGÊNCIA 04	Emergency Quiz.	00:00:11	DURING
46001	quiz attempt (http://www.ggte.unicamp.br/moodle/mod/quiz/review.php?attempt=37832)	QUIZ DA EMERGÊNCIA 04	Emergency Quiz.	00:00:00	DURING
46001	quiz continue attempt (http://www.ggte.unicamp.br/moodle/mod/quiz/review.php?attempt=37832)	QUIZ DA EMERGÊNCIA 04	Emergency Quiz.	00:01:23	DURING
46001	quiz continue attempt (http://www.ggte.unicamp.br/moodle/mod/quiz/review.php?attempt=37832)	QUIZ DA EMERGÊNCIA 04	Emergency Quiz.	00:00:25	DURING
46001	quiz continue attempt (http://www.ggte.unicamp.br/moodle/mod/quiz/review.php?attempt=37832)	QUIZ DA EMERGÊNCIA 04	Emergency Quiz.	00:02:06	DURING
46001	quiz continue attempt (http://www.ggte.unicamp.br/moodle/mod/quiz/review.php?attempt=37832)	QUIZ DA EMERGÊNCIA 04	Emergency Quiz.	00:00:26	DURING
46001	quiz continue attempt (http://www.ggte.unicamp.br/moodle/mod/quiz/review.php?attempt=37832)	QUIZ DA EMERGÊNCIA 04	Emergency Quiz.	00:00:19	DURING
46001	quiz continue attempt (http://www.ggte.unicamp.br/moodle/mod/quiz/review.php?attempt=37832)	QUIZ DA EMERGÊNCIA 04	Emergency Quiz.	00:04:55	DURING
46001	quiz continue attempt (http://www.ggte.unicamp.br/moodle/mod/quiz/review.php?attempt=37832)	QUIZ DA EMERGÊNCIA 04	Emergency Quiz.	00:02:29	DURING
46001	quiz continue attempt (http://www.ggte.unicamp.br/moodle/mod/quiz/review.php?attempt=37832)	QUIZ DA EMERGÊNCIA 04	Emergency Quiz.	00:00:31	DURING
46001	quiz view summary (http://www.ggte.unicamp.br/moodle/mod/quiz/summary.php?attempt=37832)	1754	Emergency Quiz.	00:00:18	DURING
46001	quiz close attempt (http://www.ggte.unicamp.br/moodle/mod/quiz/review.php?attempt=37832)	QUIZ DA EMERGÊNCIA 04	Emergency Quiz.	00:00:03	DURING
46001	quiz review (http://www.ggte.unicamp.br/moodle/mod/quiz/review.php?attempt=37832)	QUIZ DA EMERGÊNCIA 04	Emergency Quiz.	00:00:25	DURING
46001	course view (http://www.ggte.unicamp.br/moodle/course/view.php?id=219)	MD136 - Emergências Clínicas	Other activity	00:00:19	DURING
46001	forum view forum (http://www.ggte.unicamp.br/moodle/mod/forum/view.php?id=39134)	DESAFIO GASOMÉTRICO 01	Gasometric Challenge	00:00:32	DURING
46001	forum view discussion (http://www.ggte.unicamp.br/moodle/mod/forum/discuss.php?d=4322)	DESAFIO GASOMÉTRICO 01	Gasometric Challenge		DURING
46001	forum view discussion (http://www.ggte.unicamp.br/moodle/mod/forum/discuss.php?d=4322)	DESAFIO GASOMÉTRICO 01	Gasometric Challenge	00:03:38	DURING
46001	quiz view (http://www.ggte.unicamp.br/moodle/mod/quiz/view.php?id=36369)	QUIZ DA EMERGÊNCIA 05	Emergency Quiz.	00:00:05	DURING
46001	quiz attempt (http://www.ggte.unicamp.br/moodle/mod/quiz/review.php?attempt=37850)	QUIZ DA EMERGÊNCIA 05	Emergency Quiz.	00:00:01	DURING
46001	quiz continue attempt (http://www.ggte.unicamp.br/moodle/mod/quiz/review.php?attempt=37850)	QUIZ DA EMERGÊNCIA 05	Emergency Quiz.	00:15:31	DURING
46001	quiz continue attempt (http://www.ggte.unicamp.br/moodle/mod/quiz/review.php?attempt=37850)	QUIZ DA EMERGÊNCIA 05	Emergency Quiz.	00:00:48	DURING
46001	quiz continue attempt (http://www.ggte.unicamp.br/moodle/mod/quiz/review.php?attempt=37850)	QUIZ DA EMERGÊNCIA 05	Emergency Quiz.	00:01:54	DURING
46001	quiz continue attempt (http://www.ggte.unicamp.br/moodle/mod/quiz/review.php?attempt=37850)	QUIZ DA EMERGÊNCIA 05	Emergency Quiz.	00:00:06	DURING
46001	quiz continue attempt (http://www.ggte.unicamp.br/moodle/mod/quiz/review.php?attempt=37850)	QUIZ DA EMERGÊNCIA 05	Emergency Quiz.	00:01:12	DURING
46001	quiz continue attempt (http://www.ggte.unicamp.br/moodle/mod/quiz/review.php?attempt=37850)	QUIZ DA EMERGÊNCIA 05	Emergency Quiz.	00:00:23	DURING
46001	quiz continue attempt (http://www.ggte.unicamp.br/moodle/mod/quiz/review.php?attempt=37850)	QUIZ DA EMERGÊNCIA 05	Emergency Quiz.	00:10:32	DURING
46001	quiz continue attempt (http://www.ggte.unicamp.br/moodle/mod/quiz/review.php?attempt=37850)	QUIZ DA EMERGÊNCIA 05	Emergency Quiz.	00:02:07	DURING
46001	quiz view summary (http://www.ggte.unicamp.br/moodle/mod/quiz/summary.php?attempt=37850)	1755	Emergency Quiz.	00:00:06	DURING
46001	quiz close attempt (http://www.ggte.unicamp.br/moodle/mod/quiz/review.php?attempt=37850)	QUIZ DA EMERGÊNCIA 05	Emergency Quiz.	00:00:07	DURING
46001	quiz review (http://www.ggte.unicamp.br/moodle/mod/quiz/review.php?attempt=37850)	QUIZ DA EMERGÊNCIA 05	Emergency Quiz.	00:00:07	DURING
46001	quiz view (http://www.ggte.unicamp.br/moodle/mod/quiz/view.php?id=36369)	QUIZ DA EMERGÊNCIA 05	Emergency Quiz.	00:00:00	DURING
46001	course view (http://www.ggte.unicamp.br/moodle/course/view.php?id=219)	MD136 - Emergências Clínicas	Other activity	00:00:23	DURING
46001	quiz view (http://www.ggte.unicamp.br/moodle/mod/quiz/view.php?id=36372)	QUIZ DA EMERGÊNCIA 06	Emergency Quiz.	00:00:05	DURING
46001	quiz attempt (http://www.ggte.unicamp.br/moodle/mod/quiz/review.php?attempt=37851)	QUIZ DA EMERGÊNCIA 06	Emergency Quiz.	00:00:00	DURING
46001	quiz continue attempt (http://www.ggte.unicamp.br/moodle/mod/quiz/review.php?attempt=37851)	QUIZ DA EMERGÊNCIA 06	Emergency Quiz.	00:05:13	DURING
46001	quiz continue attempt (http://www.ggte.unicamp.br/moodle/mod/quiz/review.php?attempt=37851)	QUIZ DA EMERGÊNCIA 06	Emergency Quiz.	00:00:24	DURING
46001	quiz continue attempt (http://www.ggte.unicamp.br/moodle/mod/quiz/review.php?attempt=37851)	QUIZ DA EMERGÊNCIA 06	Emergency Quiz.	00:03:46	DURING
46001	quiz continue attempt (http://www.ggte.unicamp.br/moodle/mod/quiz/review.php?attempt=37851)	QUIZ DA EMERGÊNCIA 06	Emergency Quiz.	00:11:45	DURING
46001	quiz continue attempt (http://www.ggte.unicamp.br/moodle/mod/quiz/review.php?attempt=37851)	QUIZ DA EMERGÊNCIA 06	Emergency Quiz.	00:00:40	DURING
46001	quiz continue attempt (http://www.ggte.unicamp.br/moodle/mod/quiz/review.php?attempt=37851)	QUIZ DA EMERGÊNCIA 06	Emergency Quiz.	00:00:04	DURING
46001	quiz continue attempt (http://www.ggte.unicamp.br/moodle/mod/quiz/review.php?attempt=37851)	QUIZ DA EMERGÊNCIA 06	Emergency Quiz.	00:02:58	DURING
46001	quiz continue attempt (http://www.ggte.unicamp.br/moodle/mod/quiz/review.php?attempt=37851)	QUIZ DA EMERGÊNCIA 06	Emergency Quiz.	00:04:37	DURING
46001	quiz view summary (http://www.ggte.unicamp.br/moodle/mod/quiz/summary.php?attempt=37851)	1756	Emergency Quiz.	00:00:30	DURING
46001	quiz close attempt (http://www.ggte.unicamp.br/moodle/mod/quiz/review.php?attempt=37851)	QUIZ DA EMERGÊNCIA 06	Emergency Quiz.	00:00:01	DURING
46001	quiz review (http://www.ggte.unicamp.br/moodle/mod/quiz/review.php?attempt=37851)	QUIZ DA EMERGÊNCIA 06	Emergency Quiz.	00:00:14	DURING
46001	quiz view (http://www.ggte.unicamp.br/moodle/mod/quiz/view.php?id=36372)	QUIZ DA EMERGÊNCIA 06	Emergency Quiz.	00:00:10	DURING
46001	quiz view (http://www.ggte.unicamp.br/moodle/mod/quiz/view.php?id=36484)	QUIZ DA EMERGÊNCIA 07	Emergency Quiz.	00:00:04	DURING
46001	quiz attempt (http://www.ggte.unicamp.br/moodle/mod/quiz/review.php?attempt=37852)	QUIZ DA EMERGÊNCIA 07	Emergency Quiz.	00:00:01	DURING
46001	quiz continue attempt (http://www.ggte.unicamp.br/moodle/mod/quiz/review.php?attempt=37852)	QUIZ DA EMERGÊNCIA 07	Emergency Quiz.	00:02:29	DURING
46001	quiz continue attempt (http://www.ggte.unicamp.br/moodle/mod/quiz/review.php?attempt=37852)	QUIZ DA EMERGÊNCIA 07	Emergency Quiz.	00:00:48	DURING
46001	quiz continue attempt (http://www.ggte.unicamp.br/moodle/mod/quiz/review.php?attempt=37852)	QUIZ DA EMERGÊNCIA 07	Emergency Quiz.	00:00:19	DURING
46001	quiz continue attempt (http://www.ggte.unicamp.br/moodle/mod/quiz/review.php?attempt=37852)	QUIZ DA EMERGÊNCIA 07	Emergency Quiz.	00:00:23	DURING
46001	quiz continue attempt (http://www.ggte.unicamp.br/moodle/mod/quiz/review.php?attempt=37852)	QUIZ DA EMERGÊNCIA 07	Emergency Quiz.	00:05:37	DURING
46001	quiz continue attempt (http://www.ggte.unicamp.br/moodle/mod/quiz/review.php?attempt=37852)	QUIZ DA EMERGÊNCIA 07	Emergency Quiz.	00:01:34	DURING
46001	quiz continue attempt (http://www.ggte.unicamp.br/moodle/mod/quiz/review.php?attempt=37852)	QUIZ DA EMERGÊNCIA 07	Emergency Quiz.	00:01:09	DURING
46001	quiz continue attempt (http://www.ggte.unicamp.br/moodle/mod/quiz/review.php?attempt=37852)	QUIZ DA EMERGÊNCIA 07	Emergency Quiz.	00:00:57	DURING
46001	quiz continue attempt (http://www.ggte.unicamp.br/moodle/mod/quiz/review.php?attempt=37852)	QUIZ DA EMERGÊNCIA 07	Emergency Quiz.	00:01:29	DURING
46001	quiz view summary (http://www.ggte.unicamp.br/moodle/mod/quiz/summary.php?attempt=37852)	1767	Emergency Quiz.	00:00:06	DURING
46001	quiz close attempt (http://www.ggte.unicamp.br/moodle/mod/quiz/review.php?attempt=37852)	QUIZ DA EMERGÊNCIA 07	Emergency Quiz.	00:00:01	DURING
46001	quiz review (http://www.ggte.unicamp.br/moodle/mod/quiz/review.php?attempt=37852)	QUIZ DA EMERGÊNCIA 07	Emergency Quiz.	00:00:04	DURING
46001	course view (http://www.ggte.unicamp.br/moodle/course/view.php?id=219)	MD136 - Emergências Clínicas	Other activity	00:00:53	DURING
46001	quiz view (http://www.ggte.unicamp.br/moodle/mod/quiz/view.php?id=36503)	QUIZ DA EMERGÊNCIA 08	Emergency Quiz.	00:00:06	DURING
46001	quiz attempt (http://www.ggte.unicamp.br/moodle/mod/quiz/review.php?attempt=37853)	QUIZ DA EMERGÊNCIA 08	Emergency Quiz.	00:00:01	DURING
46001	quiz continue attempt (http://www.ggte.unicamp.br/moodle/mod/quiz/review.php?attempt=37853)	QUIZ DA EMERGÊNCIA 08	Emergency Quiz.	00:02:53	DURING
46001	quiz continue attempt (http://www.ggte.unicamp.br/moodle/mod/quiz/review.php?attempt=37853)	QUIZ DA EMERGÊNCIA 08	Emergency Quiz.	00:00:09	DURING
46001	quiz continue attempt (http://www.ggte.unicamp.br/moodle/mod/quiz/review.php?attempt=37853)	QUIZ DA EMERGÊNCIA 08	Emergency Quiz.	00:00:08	DURING
46001	quiz continue attempt (http://www.ggte.unicamp.br/moodle/mod/quiz/review.php?attempt=37853)	QUIZ DA EMERGÊNCIA 08	Emergency Quiz.	00:00:37	DURING
46001	quiz continue attempt (http://www.ggte.unicamp.br/moodle/mod/quiz/review.php?attempt=37853)	QUIZ DA EMERGÊNCIA 08	Emergency Quiz.	00:00:22	DURING
46001	quiz continue attempt (http://www.ggte.unicamp.br/moodle/mod/quiz/review.php?attempt=37853)	QUIZ DA EMERGÊNCIA 08	Emergency Quiz.	00:00:33	DURING
46001	quiz continue attempt (http://www.ggte.unicamp.br/moodle/mod/quiz/review.php?attempt=37853)	QUIZ DA EMERGÊNCIA 08	Emergency Quiz.	00:00:12	DURING
46001	quiz continue attempt (http://www.ggte.unicamp.br/moodle/mod/quiz/review.php?attempt=37853)	QUIZ DA EMERGÊNCIA 08	Emergency Quiz.	00:00:04	DURING
46001	quiz continue attempt (http://www.ggte.unicamp.br/moodle/mod/quiz/review.php?attempt=37853)	QUIZ DA EMERGÊNCIA 08	Emergency Quiz.	00:00:46	DURING
46001	quiz continue attempt (http://www.ggte.unicamp.br/moodle/mod/quiz/review.php?attempt=37853)	QUIZ DA EMERGÊNCIA 08	Emergency Quiz.	00:00:11	DURING
46001	quiz continue attempt (http://www.ggte.unicamp.br/moodle/mod/quiz/review.php?attempt=37853)	QUIZ DA EMERGÊNCIA 08	Emergency Quiz.	00:00:11	DURING
46001	quiz continue attempt (http://www.ggte.unicamp.br/moodle/mod/quiz/review.php?attempt=37853)	QUIZ DA EMERGÊNCIA 08	Emergency Quiz.	00:00:57	DURING
46001	quiz continue attempt (http://www.ggte.unicamp.br/moodle/mod/quiz/review.php?attempt=37853)	QUIZ DA EMERGÊNCIA 08	Emergency Quiz.	00:02:29	DURING
46001	quiz continue attempt (http://www.ggte.unicamp.br/moodle/mod/quiz/review.php?attempt=37853)	QUIZ DA EMERGÊNCIA 08	Emergency Quiz.	00:01:28	DURING
46001	quiz view summary (http://www.ggte.unicamp.br/moodle/mod/quiz/summary.php?attempt=37853)	1769	Emergency Quiz.	00:00:07	DURING
46001	quiz close attempt (http://www.ggte.unicamp.br/moodle/mod/quiz/review.php?attempt=37853)	QUIZ DA EMERGÊNCIA 08	Emergency Quiz.	00:00:00	DURING
46001	quiz review (http://www.ggte.unicamp.br/moodle/mod/quiz/review.php?attempt=37853)	QUIZ DA EMERGÊNCIA 08	Emergency Quiz.	00:00:09	DURING
46001	quiz view (http://www.ggte.unicamp.br/moodle/mod/quiz/view.php?id=36503)	QUIZ DA EMERGÊNCIA 08	Emergency Quiz.	00:00:17	DURING
46001	quiz view (http://www.ggte.unicamp.br/moodle/mod/quiz/view.php?id=36516)	QUIZ DA EMERGÊNCIA 09	Emergency Quiz.	00:00:04	DURING
46001	quiz attempt (http://www.ggte.unicamp.br/moodle/mod/quiz/review.php?attempt=37854)	QUIZ DA EMERGÊNCIA 09	Emergency Quiz.	00:00:00	DURING
46001	quiz continue attempt (http://www.ggte.unicamp.br/moodle/mod/quiz/review.php?attempt=37854)	QUIZ DA EMERGÊNCIA 09	Emergency Quiz.	00:04:20	DURING
46001	quiz continue attempt (http://www.ggte.unicamp.br/moodle/mod/quiz/review.php?attempt=37854)	QUIZ DA EMERGÊNCIA 09	Emergency Quiz.	00:00:47	DURING
46001	quiz continue attempt (http://www.ggte.unicamp.br/moodle/mod/quiz/review.php?attempt=37854)	QUIZ DA EMERGÊNCIA 09	Emergency Quiz.	00:01:05	DURING
46001	quiz continue attempt (http://www.ggte.unicamp.br/moodle/mod/quiz/review.php?attempt=37854)	QUIZ DA EMERGÊNCIA 09	Emergency Quiz.	00:00:11	DURING
46001	quiz continue attempt (http://www.ggte.unicamp.br/moodle/mod/quiz/review.php?attempt=37854)	QUIZ DA EMERGÊNCIA 09	Emergency Quiz.	00:00:27	DURING
46001	quiz continue attempt (http://www.ggte.unicamp.br/moodle/mod/quiz/review.php?attempt=37854)	QUIZ DA EMERGÊNCIA 09	Emergency Quiz.	00:00:08	DURING
46001	quiz view summary (http://www.ggte.unicamp.br/moodle/mod/quiz/summary.php?attempt=37854)	1775	Emergency Quiz.	00:00:05	DURING
46001	quiz close attempt (http://www.ggte.unicamp.br/moodle/mod/quiz/review.php?attempt=37854)	QUIZ DA EMERGÊNCIA 09	Emergency Quiz.	00:00:01	DURING
46001	quiz review (http://www.ggte.unicamp.br/moodle/mod/quiz/review.php?attempt=37854)	QUIZ DA EMERGÊNCIA 09	Emergency Quiz.	00:00:19	DURING
46001	course view (http://www.ggte.unicamp.br/moodle/course/view.php?id=219)	MD136 - Emergências Clínicas	Other activity	00:00:22	DURING
46001	quiz view (http://www.ggte.unicamp.br/moodle/mod/quiz/view.php?id=36628)	QUIZ DA EMERGÊNCIA 10	Emergency Quiz.	00:00:05	DURING
46001	quiz attempt (http://www.ggte.unicamp.br/moodle/mod/quiz/review.php?attempt=37855)	QUIZ DA EMERGÊNCIA 10	Emergency Quiz.	00:00:00	DURING
46001	quiz continue attempt (http://www.ggte.unicamp.br/moodle/mod/quiz/review.php?attempt=37855)	QUIZ DA EMERGÊNCIA 10	Emergency Quiz.	00:01:08	DURING
46001	quiz continue attempt (http://www.ggte.unicamp.br/moodle/mod/quiz/review.php?attempt=37855)	QUIZ DA EMERGÊNCIA 10	Emergency Quiz.	00:00:34	DURING
46001	quiz continue attempt (http://www.ggte.unicamp.br/moodle/mod/quiz/review.php?attempt=37855)	QUIZ DA EMERGÊNCIA 10	Emergency Quiz.	00:02:04	DURING
46001	quiz continue attempt (http://www.ggte.unicamp.br/moodle/mod/quiz/review.php?attempt=37855)	QUIZ DA EMERGÊNCIA 10	Emergency Quiz.	00:00:46	DURING
46001	quiz continue attempt (http://www.ggte.unicamp.br/moodle/mod/quiz/review.php?attempt=37855)	QUIZ DA EMERGÊNCIA 10	Emergency Quiz.	00:02:38	DURING
46001	quiz continue attempt (http://www.ggte.unicamp.br/moodle/mod/quiz/review.php?attempt=37855)	QUIZ DA EMERGÊNCIA 10	Emergency Quiz.	00:01:34	DURING
46001	quiz view summary (http://www.ggte.unicamp.br/moodle/mod/quiz/summary.php?attempt=37855)	1784	Emergency Quiz.	00:00:08	DURING
46001	quiz close attempt (http://www.ggte.unicamp.br/moodle/mod/quiz/review.php?attempt=37855)	QUIZ DA EMERGÊNCIA 10	Emergency Quiz.	00:00:01	DURING
46001	quiz review (http://www.ggte.unicamp.br/moodle/mod/quiz/review.php?attempt=37855)	QUIZ DA EMERGÊNCIA 10	Emergency Quiz.	00:00:04	DURING
46001	quiz view (http://www.ggte.unicamp.br/moodle/mod/quiz/view.php?id=36628)	QUIZ DA EMERGÊNCIA 10	Emergency Quiz.	00:00:08	DURING
46001	quiz view (http://www.ggte.unicamp.br/moodle/mod/quiz/view.php?id=36643)	QUIZ DA EMERGÊNCIA 11	Emergency Quiz.	00:00:03	DURING
46001	quiz attempt (http://www.ggte.unicamp.br/moodle/mod/quiz/review.php?attempt=37856)	QUIZ DA EMERGÊNCIA 11	Emergency Quiz.	00:00:01	DURING
46001	quiz continue attempt (http://www.ggte.unicamp.br/moodle/mod/quiz/review.php?attempt=37856)	QUIZ DA EMERGÊNCIA 11	Emergency Quiz.	00:03:23	DURING
46001	quiz continue attempt (http://www.ggte.unicamp.br/moodle/mod/quiz/review.php?attempt=37856)	QUIZ DA EMERGÊNCIA 11	Emergency Quiz.	00:02:23	DURING
46001	quiz continue attempt (http://www.ggte.unicamp.br/moodle/mod/quiz/review.php?attempt=37856)	QUIZ DA EMERGÊNCIA 11	Emergency Quiz.		DURING
46001	quiz continue attempt (http://www.ggte.unicamp.br/moodle/mod/quiz/review.php?attempt=37856)	QUIZ DA EMERGÊNCIA 11	Emergency Quiz.	00:20:55	DURING
46001	course view (http://www.ggte.unicamp.br/moodle/course/view.php?id=219)	MD136 - Emergências Clínicas	Other activity	00:00:51	DURING
46001	forum view forum (http://www.ggte.unicamp.br/moodle/mod/forum/view.php?id=38340)	VISITA VIRTUAL 20	Virtual Rounds	00:00:17	DURING
46001	forum view discussion (http://www.ggte.unicamp.br/moodle/mod/forum/discuss.php?d=3896)	CASO 20 - PARTE 1	Virtual Rounds	00:07:06	DURING
46001	forum view discussion (http://www.ggte.unicamp.br/moodle/mod/forum/discuss.php?d=3897)	CASO 20 - PARTE 2	Virtual Rounds	00:25:20	DURING
46001	forum view discussion (http://www.ggte.unicamp.br/moodle/mod/forum/discuss.php?d=3898)	CASO 20 - PARTE 3	Virtual Rounds	00:19:38	DURING
46001	forum view discussion (http://www.ggte.unicamp.br/moodle/mod/forum/discuss.php?d=3899)	CASO 20 - PARTE 4	Virtual Rounds	00:36:23	DURING
46001	forum view discussion (http://www.ggte.unicamp.br/moodle/mod/forum/discuss.php?d=3911)	CASO 20 - PARTE 5	Virtual Rounds	00:10:36	DURING
46001	forum view forum (http://www.ggte.unicamp.br/moodle/mod/forum/view.php?id=38364)	VISITA VIRTUAL 21	Virtual Rounds	00:00:05	DURING
46001	forum view discussion (http://www.ggte.unicamp.br/moodle/mod/forum/discuss.php?d=3915)	CASO 21 - PARTE 1	Virtual Rounds	00:06:46	DURING
46001	forum view discussion (http://www.ggte.unicamp.br/moodle/mod/forum/discuss.php?d=3916)	CASO 21 - PARTE 2	Virtual Rounds	00:27:35	DURING
46001	forum view discussion (http://www.ggte.unicamp.br/moodle/mod/forum/discuss.php?d=3918)	CASO 21 - PARTE 4	Virtual Rounds	00:00:15	DURING
46001	forum view discussion (http://www.ggte.unicamp.br/moodle/mod/forum/discuss.php?d=3916)	CASO 21 - PARTE 2	Virtual Rounds	00:00:09	DURING
46001	forum view discussion (http://www.ggte.unicamp.br/moodle/mod/forum/discuss.php?d=3917)	CASO 21 - PARTE 3	Virtual Rounds	00:32:06	DURING
46001	forum view discussion (http://www.ggte.unicamp.br/moodle/mod/forum/discuss.php?d=3918)	CASO 21 - PARTE 4	Virtual Rounds	00:00:00	DURING
46001	forum view discussion (http://www.ggte.unicamp.br/moodle/mod/forum/discuss.php?d=3918)	CASO 21 - PARTE 4	Virtual Rounds	00:17:43	DURING
46001	forum view discussion (http://www.ggte.unicamp.br/moodle/mod/forum/discuss.php?d=3919)	CASO 21 - PARTE 5	Virtual Rounds		DURING
46001	forum view forum (http://www.ggte.unicamp.br/moodle/mod/forum/view.php?id=38423)	VISITA VIRTUAL 25	Virtual Rounds	00:00:08	DURING
46001	forum view discussion (http://www.ggte.unicamp.br/moodle/mod/forum/discuss.php?d=3955)	CASO 25 - PARTE 1	Virtual Rounds	00:10:10	DURING
46001	forum view forum (http://www.ggte.unicamp.br/moodle/mod/forum/view.php?id=38423)	VISITA VIRTUAL 25	Virtual Rounds	00:00:07	DURING
46001	forum view discussion (http://www.ggte.unicamp.br/moodle/mod/forum/discuss.php?d=3956)	CASO 25 - PARTE 2	Virtual Rounds	00:24:14	DURING
46001	forum view discussion (http://www.ggte.unicamp.br/moodle/mod/forum/discuss.php?d=3957)	CASO 25 - PARTE 3	Virtual Rounds	00:17:42	DURING
46001	forum view discussion (http://www.ggte.unicamp.br/moodle/mod/forum/discuss.php?d=3959)	CASO 25 - PARTE 4	Virtual Rounds	00:31:05	DURING
46001	forum view discussion (http://www.ggte.unicamp.br/moodle/mod/forum/discuss.php?d=3960)	CASO 25 - PARTE 5	Virtual Rounds	00:16:45	DURING
46001	forum view forum (http://www.ggte.unicamp.br/moodle/mod/forum/view.php?id=38400)	VISITA VIRTUAL 22	Virtual Rounds	00:00:07	DURING
46001	forum view discussion (http://www.ggte.unicamp.br/moodle/mod/forum/discuss.php?d=3936)	CASO 22 - PARTE 1	Virtual Rounds	00:06:55	DURING
46001	forum view discussion (http://www.ggte.unicamp.br/moodle/mod/forum/discuss.php?d=3937)	CASO 22 - PARTE 2	Virtual Rounds	00:28:25	DURING
46001	forum view discussion (http://www.ggte.unicamp.br/moodle/mod/forum/discuss.php?d=3938)	CASO 22 - PARTE 3	Virtual Rounds	00:13:54	DURING
46001	forum view discussion (http://www.ggte.unicamp.br/moodle/mod/forum/discuss.php?d=3939)	CASO 22 - PARTE 4	Virtual Rounds	00:12:54	DURING
46001	forum view discussion (http://www.ggte.unicamp.br/moodle/mod/forum/discuss.php?d=3940)	CASO 22 - PARTE 5	Virtual Rounds	00:00:25	DURING
46001	forum view discussion (http://www.ggte.unicamp.br/moodle/mod/forum/discuss.php?d=3939)	CASO 22 - PARTE 4	Virtual Rounds	00:01:22	DURING
46001	forum view discussion (http://www.ggte.unicamp.br/moodle/mod/forum/discuss.php?d=3940)	CASO 22 - PARTE 5	Virtual Rounds	00:11:03	DURING
46001	quiz view (http://www.ggte.unicamp.br/moodle/mod/quiz/view.php?id=38288)	QUIZ DA EMERGÊNCIA 20	Emergency Quiz.	00:00:04	DURING
46001	quiz attempt (http://www.ggte.unicamp.br/moodle/mod/quiz/review.php?attempt=37857)	QUIZ DA EMERGÊNCIA 20	Emergency Quiz.	00:00:01	DURING
46001	quiz continue attempt (http://www.ggte.unicamp.br/moodle/mod/quiz/review.php?attempt=37857)	QUIZ DA EMERGÊNCIA 20	Emergency Quiz.	00:05:12	DURING
46001	quiz continue attempt (http://www.ggte.unicamp.br/moodle/mod/quiz/review.php?attempt=37857)	QUIZ DA EMERGÊNCIA 20	Emergency Quiz.	00:01:06	DURING
46001	quiz continue attempt (http://www.ggte.unicamp.br/moodle/mod/quiz/review.php?attempt=37857)	QUIZ DA EMERGÊNCIA 20	Emergency Quiz.	00:05:56	DURING
46001	quiz continue attempt (http://www.ggte.unicamp.br/moodle/mod/quiz/review.php?attempt=37857)	QUIZ DA EMERGÊNCIA 20	Emergency Quiz.	00:07:00	DURING
46001	quiz continue attempt (http://www.ggte.unicamp.br/moodle/mod/quiz/review.php?attempt=37857)	QUIZ DA EMERGÊNCIA 20	Emergency Quiz.	00:02:47	DURING
46001	quiz continue attempt (http://www.ggte.unicamp.br/moodle/mod/quiz/review.php?attempt=37857)	QUIZ DA EMERGÊNCIA 20	Emergency Quiz.	00:00:09	DURING
46001	quiz continue attempt (http://www.ggte.unicamp.br/moodle/mod/quiz/review.php?attempt=37857)	QUIZ DA EMERGÊNCIA 20	Emergency Quiz.	00:01:50	DURING
46001	quiz view summary (http://www.ggte.unicamp.br/moodle/mod/quiz/summary.php?attempt=37857)	1953	Emergency Quiz.	00:00:09	DURING
46001	quiz close attempt (http://www.ggte.unicamp.br/moodle/mod/quiz/review.php?attempt=37857)	QUIZ DA EMERGÊNCIA 20	Emergency Quiz.	00:00:01	DURING
46001	quiz review (http://www.ggte.unicamp.br/moodle/mod/quiz/review.php?attempt=37857)	QUIZ DA EMERGÊNCIA 20	Emergency Quiz.	00:00:18	DURING
46001	quiz view (http://www.ggte.unicamp.br/moodle/mod/quiz/view.php?id=38288)	QUIZ DA EMERGÊNCIA 20	Emergency Quiz.	00:00:14	DURING
46001	quiz view (http://www.ggte.unicamp.br/moodle/mod/quiz/view.php?id=38302)	QUIZ DA EMERGÊNCIA 21	Emergency Quiz.	00:00:06	DURING
46001	quiz attempt (http://www.ggte.unicamp.br/moodle/mod/quiz/review.php?attempt=37862)	QUIZ DA EMERGÊNCIA 21	Emergency Quiz.	00:00:00	DURING
46001	quiz continue attempt (http://www.ggte.unicamp.br/moodle/mod/quiz/review.php?attempt=37862)	QUIZ DA EMERGÊNCIA 21	Emergency Quiz.	00:02:02	DURING
46001	quiz continue attempt (http://www.ggte.unicamp.br/moodle/mod/quiz/review.php?attempt=37862)	QUIZ DA EMERGÊNCIA 21	Emergency Quiz.	00:01:59	DURING
46001	quiz continue attempt (http://www.ggte.unicamp.br/moodle/mod/quiz/review.php?attempt=37862)	QUIZ DA EMERGÊNCIA 21	Emergency Quiz.	00:08:42	DURING
46001	quiz continue attempt (http://www.ggte.unicamp.br/moodle/mod/quiz/review.php?attempt=37862)	QUIZ DA EMERGÊNCIA 21	Emergency Quiz.	00:01:33	DURING
46001	quiz continue attempt (http://www.ggte.unicamp.br/moodle/mod/quiz/review.php?attempt=37862)	QUIZ DA EMERGÊNCIA 21	Emergency Quiz.	00:05:57	DURING
46001	quiz continue attempt (http://www.ggte.unicamp.br/moodle/mod/quiz/review.php?attempt=37862)	QUIZ DA EMERGÊNCIA 21	Emergency Quiz.	00:03:15	DURING
46001	quiz continue attempt (http://www.ggte.unicamp.br/moodle/mod/quiz/review.php?attempt=37862)	QUIZ DA EMERGÊNCIA 21	Emergency Quiz.	00:02:01	DURING
46001	quiz view summary (http://www.ggte.unicamp.br/moodle/mod/quiz/summary.php?attempt=37862)	1955	Emergency Quiz.	00:00:06	DURING
46001	quiz close attempt (http://www.ggte.unicamp.br/moodle/mod/quiz/review.php?attempt=37862)	QUIZ DA EMERGÊNCIA 21	Emergency Quiz.	00:00:00	DURING
46001	quiz review (http://www.ggte.unicamp.br/moodle/mod/quiz/review.php?attempt=37862)	QUIZ DA EMERGÊNCIA 21	Emergency Quiz.	00:00:40	DURING
46001	quiz view (http://www.ggte.unicamp.br/moodle/mod/quiz/view.php?id=38302)	QUIZ DA EMERGÊNCIA 21	Emergency Quiz.	00:01:57	DURING
46001	glossary view (http://www.ggte.unicamp.br/moodle/mod/glossary/view.php?id=40465&amp;tab=-1)	PALPITAÇÕES	Other activity	00:00:41	DURING
46001	glossary view (http://www.ggte.unicamp.br/moodle/mod/glossary/view.php?id=40473&amp;tab=-1)	PARADA CARDIORRESPIRATÓRIA	Other activity	00:00:19	DURING
46001	glossary view (http://www.ggte.unicamp.br/moodle/mod/glossary/view.php?id=40466&amp;tab=-1)	TOSSE	Other activity	00:03:32	DURING
46001	glossary view (http://www.ggte.unicamp.br/moodle/mod/glossary/view.php?id=40462&amp;tab=-1)	SÍNCOPE	Other activity	00:02:00	DURING
46001	glossary view (http://www.ggte.unicamp.br/moodle/mod/glossary/view.php?id=40465&amp;tab=-1)	PALPITAÇÕES	Other activity	00:00:07	DURING
46001	glossary view (http://www.ggte.unicamp.br/moodle/mod/glossary/view.php?id=40461&amp;tab=-1)	CHOQUE	Other activity	00:00:45	DURING
46001	glossary view (http://www.ggte.unicamp.br/moodle/mod/glossary/view.php?id=40457&amp;tab=-1)	DOR TORÁCICA	Other activity	00:00:02	DURING
46001	glossary view (http://www.ggte.unicamp.br/moodle/mod/glossary/view.php?id=40457&amp;tab=-1)	DOR TORÁCICA	Other activity	00:00:07	DURING
46001	glossary view (http://www.ggte.unicamp.br/moodle/mod/glossary/view.php?id=40457&amp;tab=-1)	DOR TORÁCICA	Other activity	00:00:58	DURING
46001	glossary view entry (http://www.ggte.unicamp.br/moodle/mod/glossary/showentry.php?eid=17)	DECISÕES EXTREMAS 15	Extreme Decisions	00:00:05	DURING
46001	lesson start (http://www.ggte.unicamp.br/moodle/mod/lesson/view.php?id=38379)	DECISÕES EXTREMAS 15	Extreme Decisions	00:00:00	DURING
46001	lesson view (http://www.ggte.unicamp.br/moodle/mod/lesson/view.php?id=38379)	DECISÕES EXTREMAS 15 – QUESTÃO 1	Extreme Decisions	00:03:23	DURING
46001	lesson view (http://www.ggte.unicamp.br/moodle/mod/lesson/view.php?id=38379)	DECISÕES EXTREMAS 15 – QUESTÃO 2	Extreme Decisions	00:01:12	DURING
46001	forum view forum (http://www.ggte.unicamp.br/moodle/mod/forum/view.php?id=39798)	VISITA VIRTUAL 37	Virtual Rounds	00:00:08	DURING
46001	forum view discussion (http://www.ggte.unicamp.br/moodle/mod/forum/discuss.php?d=4494)	CASO 37 - PARTE 1	Virtual Rounds	00:08:37	DURING
46001	forum view discussion (http://www.ggte.unicamp.br/moodle/mod/forum/discuss.php?d=4495)	CASO 37 - PARTE 2	Virtual Rounds	00:21:23	DURING
46001	forum view discussion (http://www.ggte.unicamp.br/moodle/mod/forum/discuss.php?d=4509)	CASO 37 - PARTE 3	Virtual Rounds	00:01:54	DURING
46001	forum view discussion (http://www.ggte.unicamp.br/moodle/mod/forum/discuss.php?d=4495)	CASO 37 - PARTE 2	Virtual Rounds	00:02:34	DURING
46001	forum view discussion (http://www.ggte.unicamp.br/moodle/mod/forum/discuss.php?d=4509)	CASO 37 - PARTE 3	Virtual Rounds	00:00:15	DURING
46001	forum view discussion (http://www.ggte.unicamp.br/moodle/mod/forum/discuss.php?d=4495)	CASO 37 - PARTE 2	Virtual Rounds	00:01:01	DURING
46001	forum view discussion (http://www.ggte.unicamp.br/moodle/mod/forum/discuss.php?d=4509)	CASO 37 - PARTE 3	Virtual Rounds		DURING
46001	glossary view entry (http://www.ggte.unicamp.br/moodle/mod/glossary/showentry.php?eid=17)	DECISÕES EXTREMAS 15	Extreme Decisions	00:00:03	DURING
46001	lesson start (http://www.ggte.unicamp.br/moodle/mod/lesson/view.php?id=38379)	DECISÕES EXTREMAS 15	Extreme Decisions	00:00:06	DURING
46001	lesson view (http://www.ggte.unicamp.br/moodle/mod/lesson/view.php?id=38379)	DECISÕES EXTREMAS 15 – QUESTÃO 2	Extreme Decisions	00:00:32	DURING
46001	lesson view (http://www.ggte.unicamp.br/moodle/mod/lesson/view.php?id=38379)	DECISÕES EXTREMAS 15 – QUESTÃO 2	Extreme Decisions	00:00:24	DURING
46001	lesson view (http://www.ggte.unicamp.br/moodle/mod/lesson/view.php?id=38379)	DECISÕES EXTREMAS 15 – QUESTÃO 3	Extreme Decisions	00:01:22	DURING
46001	lesson view (http://www.ggte.unicamp.br/moodle/mod/lesson/view.php?id=38379)	DECISÕES EXTREMAS 15 – QUESTÃO 4	Extreme Decisions	00:02:14	DURING
46001	lesson view (http://www.ggte.unicamp.br/moodle/mod/lesson/view.php?id=38379)	DECISÕES EXTREMAS 15 – QUESTÃO 4	Extreme Decisions	00:00:48	DURING
46001	lesson view (http://www.ggte.unicamp.br/moodle/mod/lesson/view.php?id=38379)	DECISÕES EXTREMAS 15 – QUESTÃO 5	Extreme Decisions	00:03:16	DURING
46001	lesson view (http://www.ggte.unicamp.br/moodle/mod/lesson/view.php?id=38379)	DECISÕES EXTREMAS 15 – QUESTÃO 6	Extreme Decisions	00:01:27	DURING
46001	lesson view (http://www.ggte.unicamp.br/moodle/mod/lesson/view.php?id=38379)	DECISÕES EXTREMAS 15 – QUESTÃO 7	Extreme Decisions	00:01:59	DURING
46001	lesson view (http://www.ggte.unicamp.br/moodle/mod/lesson/view.php?id=38379)	DECISÕES EXTREMAS 15 – QUESTÃO 8	Extreme Decisions	00:01:35	DURING
46001	lesson view (http://www.ggte.unicamp.br/moodle/mod/lesson/view.php?id=38379)	DECISÕES EXTREMAS 15 – QUESTÃO 8	Extreme Decisions	00:00:18	DURING
46001	lesson view (http://www.ggte.unicamp.br/moodle/mod/lesson/view.php?id=38379)	DECISÕES EXTREMAS 15 – QUESTÃO 8	Extreme Decisions	00:00:20	DURING
46001	lesson view (http://www.ggte.unicamp.br/moodle/mod/lesson/view.php?id=38379)	DECISÕES EXTREMAS 15 – QUESTÃO 8	Extreme Decisions	00:00:20	DURING
46001	lesson view (http://www.ggte.unicamp.br/moodle/mod/lesson/view.php?id=38379)	DECISÕES EXTREMAS 15 – QUESTÃO 9	Extreme Decisions	00:05:36	DURING
46001	lesson view (http://www.ggte.unicamp.br/moodle/mod/lesson/view.php?id=38379)	DECISÕES EXTREMAS 15 - CRÍTICAS, SUGESTÕES E DÚVIDAS	Extreme Decisions	00:00:31	DURING
46001	lesson view (http://www.ggte.unicamp.br/moodle/mod/lesson/view.php?id=38379)	DECISÕES EXTREMAS 15 - CRÍTICAS, SUGESTÕES E DÚVIDAS	Extreme Decisions	00:00:31	DURING
46001	lesson end (http://www.ggte.unicamp.br/moodle/mod/lesson/view.php?id=38379)	DECISÕES EXTREMAS 15	Extreme Decisions	00:00:19	DURING
46001	course view (http://www.ggte.unicamp.br/moodle/course/view.php?id=219)	MD136 - Emergências Clínicas	Other activity	00:03:00	DURING
46001	lesson start (http://www.ggte.unicamp.br/moodle/mod/lesson/view.php?id=36629)	DECISÕES EXTREMAS 01	Extreme Decisions	00:00:00	DURING
46001	lesson view (http://www.ggte.unicamp.br/moodle/mod/lesson/view.php?id=36629)	DECISÕES EXTREMAS 01 - QUESTÃO 1	Extreme Decisions	00:02:27	DURING
46001	forum view forum (http://www.ggte.unicamp.br/moodle/mod/forum/view.php?id=39798)	VISITA VIRTUAL 37	Virtual Rounds	00:05:25	DURING
46001	forum view discussion (http://www.ggte.unicamp.br/moodle/mod/forum/discuss.php?d=4494)	CASO 37 - PARTE 1	Virtual Rounds	00:04:21	DURING
46001	forum view discussion (http://www.ggte.unicamp.br/moodle/mod/forum/discuss.php?d=4495)	CASO 37 - PARTE 2	Virtual Rounds	00:14:02	DURING
46001	forum view discussion (http://www.ggte.unicamp.br/moodle/mod/forum/discuss.php?d=4509)	CASO 37 - PARTE 3	Virtual Rounds	00:00:06	DURING
46001	forum view discussion (http://www.ggte.unicamp.br/moodle/mod/forum/discuss.php?d=4495)	CASO 37 - PARTE 2	Virtual Rounds	00:24:30	DURING
46001	forum view discussion (http://www.ggte.unicamp.br/moodle/mod/forum/discuss.php?d=4509)	CASO 37 - PARTE 3	Virtual Rounds	00:35:07	DURING
46001	forum view discussion (http://www.ggte.unicamp.br/moodle/mod/forum/discuss.php?d=4516)	CASO 37 - PARTE 4	Virtual Rounds	00:15:24	DURING
46001	forum view discussion (http://www.ggte.unicamp.br/moodle/mod/forum/discuss.php?d=4518)	CASO 37 - PARTE 5	Virtual Rounds	00:14:23	DURING
46001	glossary view (http://www.ggte.unicamp.br/moodle/mod/glossary/view.php?id=40478&amp;tab=-1)	ECG - ISQUEMIA	Other activity	00:00:12	DURING
46001	glossary view entry (http://www.ggte.unicamp.br/moodle/mod/glossary/showentry.php?eid=120)	ECG 15	Other activity	00:00:07	DURING
46001	forum view forum (http://www.ggte.unicamp.br/moodle/mod/forum/view.php?id=37897)	ELETROCARDIOGRAMA 15	EKG Challenges	00:00:03	DURING
46001	forum view discussion (http://www.ggte.unicamp.br/moodle/mod/forum/discuss.php?d=3723)	ELETROCARDIOGRAMA 15	EKG Challenges	00:25:46	DURING
46001	glossary view (http://www.ggte.unicamp.br/moodle/mod/glossary/view.php?id=40475&amp;tab=-1)	ECG - SOBRECARGAS	Other activity	00:00:32	DURING
46001	forum view forum (http://www.ggte.unicamp.br/moodle/mod/forum/view.php?id=36329)	ELETROCARDIOGRAMA 01	EKG Challenges	00:36:48	DURING
46001	forum view discussion (http://www.ggte.unicamp.br/moodle/mod/forum/discuss.php?d=3608)	ELETROCARDIOGRAMA 01	EKG Challenges	00:01:58	DURING
46001	forum view forum (http://www.ggte.unicamp.br/moodle/mod/forum/view.php?id=36339)	ELETROCARDIOGRAMA 02	EKG Challenges	00:00:04	DURING
46001	forum view discussion (http://www.ggte.unicamp.br/moodle/mod/forum/discuss.php?d=3614)	ELETROCARDIOGRAMA 02	EKG Challenges	00:02:58	DURING
46001	forum view forum (http://www.ggte.unicamp.br/moodle/mod/forum/view.php?id=36357)	ELETROCARDIOGRAMA 03	EKG Challenges	00:00:03	DURING
46001	forum view discussion (http://www.ggte.unicamp.br/moodle/mod/forum/discuss.php?d=3637)	ELETROCARDIOGRAMA 03	EKG Challenges	00:13:29	DURING
46001	forum view forum (http://www.ggte.unicamp.br/moodle/mod/forum/view.php?id=36368)	ELETROCARDIOGRAMA 04	EKG Challenges	00:00:23	DURING
46001	forum view discussion (http://www.ggte.unicamp.br/moodle/mod/forum/discuss.php?d=3650)	ELETROCARDIOGRAMA 04	EKG Challenges	00:11:12	DURING
46001	forum view forum (http://www.ggte.unicamp.br/moodle/mod/forum/view.php?id=36370)	ELETROCARDIOGRAMA 05	EKG Challenges	00:00:07	DURING
46001	forum view discussion (http://www.ggte.unicamp.br/moodle/mod/forum/discuss.php?d=3651)	ELETROCARDIOGRAMA 05	EKG Challenges	00:12:49	DURING
46001	forum view forum (http://www.ggte.unicamp.br/moodle/mod/forum/view.php?id=36374)	ELETROCARDIOGRAMA 06	EKG Challenges	00:00:03	DURING
46001	forum view discussion (http://www.ggte.unicamp.br/moodle/mod/forum/discuss.php?d=3653)	ELETROCARDIOGRAMA 06	EKG Challenges	00:10:26	DURING
46001	forum view forum (http://www.ggte.unicamp.br/moodle/mod/forum/view.php?id=36492)	ELETROCARDIOGRAMA 07	EKG Challenges	00:00:04	DURING
46001	forum view discussion (http://www.ggte.unicamp.br/moodle/mod/forum/discuss.php?d=3666)	ELETROCARDIOGRAMA 07	EKG Challenges	00:15:42	DURING
46001	forum view forum (http://www.ggte.unicamp.br/moodle/mod/forum/view.php?id=36507)	ELETROCARDIOGRAMA 08	EKG Challenges	00:00:03	DURING
46001	forum view discussion (http://www.ggte.unicamp.br/moodle/mod/forum/discuss.php?d=3668)	ELETROCARDIOGRAMA 08	EKG Challenges	00:09:30	DURING
46001	forum view forum (http://www.ggte.unicamp.br/moodle/mod/forum/view.php?id=36533)	ELETROCARDIOGRAMA 09	EKG Challenges	00:00:11	DURING
46001	forum view discussion (http://www.ggte.unicamp.br/moodle/mod/forum/discuss.php?d=3673)	ELETROCARDIOGRAMA 09	EKG Challenges	00:00:01	DURING
46001	forum view discussion (http://www.ggte.unicamp.br/moodle/mod/forum/discuss.php?d=3673)	ELETROCARDIOGRAMA 09	EKG Challenges		DURING
46001	quiz view (http://www.ggte.unicamp.br/moodle/mod/quiz/view.php?id=36484)	QUIZ DA EMERGÊNCIA 07	Emergency Quiz.	00:00:09	DURING
46001	quiz attempt (http://www.ggte.unicamp.br/moodle/mod/quiz/review.php?attempt=37919)	QUIZ DA EMERGÊNCIA 07	Emergency Quiz.	00:00:03	DURING
46001	quiz continue attempt (http://www.ggte.unicamp.br/moodle/mod/quiz/review.php?attempt=37919)	QUIZ DA EMERGÊNCIA 07	Emergency Quiz.	00:03:53	DURING
46001	quiz continue attempt (http://www.ggte.unicamp.br/moodle/mod/quiz/review.php?attempt=37919)	QUIZ DA EMERGÊNCIA 07	Emergency Quiz.	00:02:40	DURING
46001	quiz continue attempt (http://www.ggte.unicamp.br/moodle/mod/quiz/review.php?attempt=37919)	QUIZ DA EMERGÊNCIA 07	Emergency Quiz.	00:03:10	DURING
46001	course view (http://www.ggte.unicamp.br/moodle/course/view.php?id=219)	MD136 - Emergências Clínicas	Other activity	00:34:07	DURING
46001	glossary view (http://www.ggte.unicamp.br/moodle/mod/glossary/view.php?id=40458&amp;tab=-1)	DISPNÉIA	Other activity	00:00:27	DURING
46001	glossary view entry (http://www.ggte.unicamp.br/moodle/mod/glossary/showentry.php?eid=22)	VISITA VIRTUAL - CASO 15	Virtual Rounds	00:00:03	DURING
46001	forum view forum (http://www.ggte.unicamp.br/moodle/mod/forum/view.php?id=37930)	VISITA VIRTUAL 15	Virtual Rounds	00:00:07	DURING
46001	forum view discussion (http://www.ggte.unicamp.br/moodle/mod/forum/discuss.php?d=3733)	CASO 15 - PARTE 1	Virtual Rounds	00:00:11	DURING
46001	glossary view entry (http://www.ggte.unicamp.br/moodle/mod/glossary/showentry.php?eid=23)	VISITA VIRTUAL - CASO 25	Virtual Rounds	00:00:03	DURING
46001	forum view forum (http://www.ggte.unicamp.br/moodle/mod/forum/view.php?id=38423)	VISITA VIRTUAL 25	Virtual Rounds	00:00:04	DURING
46001	forum view discussion (http://www.ggte.unicamp.br/moodle/mod/forum/discuss.php?d=3955)	CASO 25 - PARTE 1	Virtual Rounds	00:00:15	DURING
46001	forum view discussion (http://www.ggte.unicamp.br/moodle/mod/forum/discuss.php?d=3956)	CASO 25 - PARTE 2	Virtual Rounds	00:00:18	DURING
46001	glossary view entry (http://www.ggte.unicamp.br/moodle/mod/glossary/showentry.php?eid=27)	VISITA VIRTUAL - CASO 42	Virtual Rounds	00:00:03	DURING
46001	forum view forum (http://www.ggte.unicamp.br/moodle/mod/forum/view.php?id=40019)	VISITA VIRTUAL 42	Virtual Rounds	00:00:05	DURING
46001	forum view discussion (http://www.ggte.unicamp.br/moodle/mod/forum/discuss.php?d=4649)	CASO 42 - PARTE 1	Virtual Rounds	00:00:12	DURING
46001	glossary view entry (http://www.ggte.unicamp.br/moodle/mod/glossary/showentry.php?eid=25)	VISITA VIRTUAL - CASO 38	Virtual Rounds	00:00:03	DURING
46001	forum view forum (http://www.ggte.unicamp.br/moodle/mod/forum/view.php?id=39829)	VISITA VIRTUAL 38	Virtual Rounds	00:00:06	DURING
46001	forum view discussion (http://www.ggte.unicamp.br/moodle/mod/forum/discuss.php?d=4527)	CASO 38 - PARTE 1	Virtual Rounds		DURING
46001	forum view forum (http://www.ggte.unicamp.br/moodle/mod/forum/view.php?id=39134)	DESAFIO GASOMÉTRICO 01	Gasometric Challenge	00:00:02	DURING
46001	forum view forum (http://www.ggte.unicamp.br/moodle/mod/forum/view.php?id=39134)	DESAFIO GASOMÉTRICO 01	Gasometric Challenge	00:00:05	DURING
46001	forum view forum (http://www.ggte.unicamp.br/moodle/mod/forum/view.php?id=39134)	DESAFIO GASOMÉTRICO 01	Gasometric Challenge	00:02:52	DURING
46001	forum view discussion (http://www.ggte.unicamp.br/moodle/mod/forum/discuss.php?d=4322)	DESAFIO GASOMÉTRICO 01	Gasometric Challenge	00:00:02	DURING
46001	forum view discussion (http://www.ggte.unicamp.br/moodle/mod/forum/discuss.php?d=4322)	DESAFIO GASOMÉTRICO 01	Gasometric Challenge	00:18:30	DURING
46001	forum view forum (http://www.ggte.unicamp.br/moodle/mod/forum/view.php?id=39639)	DESAFIO GASOMÉTRICO 02	Gasometric Challenge	00:00:03	DURING
46001	forum view discussion (http://www.ggte.unicamp.br/moodle/mod/forum/discuss.php?d=4350)	DESAFIO GASOMÉTRICO 02	Gasometric Challenge	00:10:43	DURING
46001	forum view forum (http://www.ggte.unicamp.br/moodle/mod/forum/view.php?id=39688)	DESAFIO GASOMÉTRICO 03	Gasometric Challenge	00:00:01	DURING
46001	forum view forum (http://www.ggte.unicamp.br/moodle/mod/forum/view.php?id=39688)	DESAFIO GASOMÉTRICO 03	Gasometric Challenge	00:00:03	DURING
46001	forum view discussion (http://www.ggte.unicamp.br/moodle/mod/forum/discuss.php?d=4371)	DESAFIO GASOMÉTRICO 03	Gasometric Challenge	00:15:15	DURING
46001	forum view forum (http://www.ggte.unicamp.br/moodle/mod/forum/view.php?id=39709)	DESAFIO GASOMÉTRICO 04	Gasometric Challenge	00:00:06	DURING
46001	forum view discussion (http://www.ggte.unicamp.br/moodle/mod/forum/discuss.php?d=4394)	DESAFIO GASOMÉTRICO 04	Gasometric Challenge	00:08:13	DURING
46001	forum view forum (http://www.ggte.unicamp.br/moodle/mod/forum/view.php?id=39776)	DESAFIO GASOMÉTRICO 05	Gasometric Challenge	00:00:02	DURING
46001	forum view discussion (http://www.ggte.unicamp.br/moodle/mod/forum/discuss.php?d=4467)	DESAFIO GASOMÉTRICO 05	Gasometric Challenge	00:00:53	DURING
46001	forum view forum (http://www.ggte.unicamp.br/moodle/mod/forum/view.php?id=40258)	ELETROCARDIOGRAMA 45	EKG Challenges	00:00:22	DURING
46001	glossary view (http://www.ggte.unicamp.br/moodle/mod/glossary/view.php?id=40473&amp;tab=-1)	PARADA CARDIORRESPIRATÓRIA	Other activity	00:00:05	DURING
46001	glossary view entry (http://www.ggte.unicamp.br/moodle/mod/glossary/showentry.php?eid=88)	DECISÕES EXTREMAS 04	Extreme Decisions	00:00:03	DURING
46001	lesson start (http://www.ggte.unicamp.br/moodle/mod/lesson/view.php?id=37876)	DECISÕES EXTREMAS 04	Extreme Decisions	00:00:00	DURING
46001	lesson view (http://www.ggte.unicamp.br/moodle/mod/lesson/view.php?id=37876)	DECISÕES EXTREMAS 04 – QUESTÃO 1	Extreme Decisions	00:01:50	DURING
46001	lesson view (http://www.ggte.unicamp.br/moodle/mod/lesson/view.php?id=37876)	DECISÕES EXTREMAS 04 – QUESTÃO 1	Extreme Decisions	00:02:14	DURING
46001	lesson view (http://www.ggte.unicamp.br/moodle/mod/lesson/view.php?id=37876)	DECISÕES EXTREMAS 04 – QUESTÃO 2	Extreme Decisions	00:00:27	DURING
46001	lesson view (http://www.ggte.unicamp.br/moodle/mod/lesson/view.php?id=37876)	DECISÕES EXTREMAS 04 – QUESTÃO 3	Extreme Decisions	00:00:52	DURING
46001	lesson view (http://www.ggte.unicamp.br/moodle/mod/lesson/view.php?id=37876)	DECISÕES EXTREMAS 04 – QUESTÃO 3	Extreme Decisions	00:01:59	DURING
46001	lesson view (http://www.ggte.unicamp.br/moodle/mod/lesson/view.php?id=37876)	DECISÕES EXTREMAS 04 – QUESTÃO 4	Extreme Decisions	00:00:52	DURING
46001	lesson view (http://www.ggte.unicamp.br/moodle/mod/lesson/view.php?id=37876)	DECISÕES EXTREMAS 04 – QUESTÃO 5	Extreme Decisions	00:01:09	DURING
46001	lesson view (http://www.ggte.unicamp.br/moodle/mod/lesson/view.php?id=37876)	DECISÕES EXTREMAS 04 – QUESTÃO 6	Extreme Decisions	00:00:52	DURING
46001	lesson view (http://www.ggte.unicamp.br/moodle/mod/lesson/view.php?id=37876)	DECISÕES EXTREMAS 04 – QUESTÃO 7	Extreme Decisions	00:01:25	DURING
46001	lesson view (http://www.ggte.unicamp.br/moodle/mod/lesson/view.php?id=37876)	DECISÕES EXTREMAS 04 – QUESTÃO 7	Extreme Decisions	00:01:05	DURING
46001	lesson view (http://www.ggte.unicamp.br/moodle/mod/lesson/view.php?id=37876)	DECISÕES EXTREMAS 04 – QUESTÃO 8	Extreme Decisions	00:02:44	DURING
46001	lesson view (http://www.ggte.unicamp.br/moodle/mod/lesson/view.php?id=37876)	DECISÕES EXTREMAS 04 – QUESTÃO 9	Extreme Decisions	00:02:27	DURING
46001	lesson view (http://www.ggte.unicamp.br/moodle/mod/lesson/view.php?id=37876)	DECISÕES EXTREMAS 04 – QUESTÃO 10	Extreme Decisions	00:01:47	DURING
46001	lesson view (http://www.ggte.unicamp.br/moodle/mod/lesson/view.php?id=37876)	DECISÕES EXTREMAS 04 – QUESTÃO 11	Extreme Decisions	00:00:42	DURING
46001	lesson view (http://www.ggte.unicamp.br/moodle/mod/lesson/view.php?id=37876)	DECISÕES EXTREMAS 04 – QUESTÃO 11	Extreme Decisions	00:02:59	DURING
46001	lesson view (http://www.ggte.unicamp.br/moodle/mod/lesson/view.php?id=37876)	DECISÕES EXTREMAS 04 – QUESTÃO 12	Extreme Decisions	00:00:34	DURING
46001	lesson view (http://www.ggte.unicamp.br/moodle/mod/lesson/view.php?id=37876)	DECISÕES EXTREMAS 04 - COMENTÁRIOS E DÚVIDAS	Extreme Decisions	00:00:23	DURING
46001	lesson view (http://www.ggte.unicamp.br/moodle/mod/lesson/view.php?id=37876)	DECISÕES EXTREMAS 04 - COMENTÁRIOS E DÚVIDAS	Extreme Decisions	00:00:52	DURING
46001	lesson end (http://www.ggte.unicamp.br/moodle/mod/lesson/view.php?id=37876)	DECISÕES EXTREMAS 04	Extreme Decisions	00:01:04	DURING
46001	forum view forum (http://www.ggte.unicamp.br/moodle/mod/forum/view.php?id=36633)	ELETROCARDIOGRAMA 10	EKG Challenges	00:00:00	DURING
46001	forum view forum (http://www.ggte.unicamp.br/moodle/mod/forum/view.php?id=36633)	ELETROCARDIOGRAMA 10	EKG Challenges	00:00:08	DURING
46001	forum view forum (http://www.ggte.unicamp.br/moodle/mod/forum/view.php?id=38292)	ELETROCARDIOGRAMA 20	EKG Challenges	00:00:01	DURING
46001	forum view forum (http://www.ggte.unicamp.br/moodle/mod/forum/view.php?id=38292)	ELETROCARDIOGRAMA 20	EKG Challenges	00:00:05	DURING
46001	forum view discussion (http://www.ggte.unicamp.br/moodle/mod/forum/discuss.php?d=3844)	ELETROCARDIOGRAMA 20	EKG Challenges	00:03:20	DURING
46001	forum view forum (http://www.ggte.unicamp.br/moodle/mod/forum/view.php?id=37897)	ELETROCARDIOGRAMA 15	EKG Challenges	00:00:03	DURING
46001	forum view discussion (http://www.ggte.unicamp.br/moodle/mod/forum/discuss.php?d=3723)	ELETROCARDIOGRAMA 15	EKG Challenges	00:04:41	DURING
46001	forum view forum (http://www.ggte.unicamp.br/moodle/mod/forum/view.php?id=36866)	ELETROCARDIOGRAMA 12	EKG Challenges	00:00:03	DURING
46001	forum view discussion (http://www.ggte.unicamp.br/moodle/mod/forum/discuss.php?d=3689)	ELETROCARDIOGRAMA 12	EKG Challenges	00:04:00	DURING
46001	forum view forum (http://www.ggte.unicamp.br/moodle/mod/forum/view.php?id=37833)	ELETROCARDIOGRAMA 13	EKG Challenges	00:00:03	DURING
46001	forum view discussion (http://www.ggte.unicamp.br/moodle/mod/forum/discuss.php?d=3697)	ELETROCARDIOGRAMA 13	EKG Challenges	00:05:31	DURING
46001	forum view forum (http://www.ggte.unicamp.br/moodle/mod/forum/view.php?id=37867)	ELETROCARDIOGRAMA 14	EKG Challenges	00:00:04	DURING
46001	forum view discussion (http://www.ggte.unicamp.br/moodle/mod/forum/discuss.php?d=3709)	ELETROCARDIOGRAMA 14	EKG Challenges	00:05:01	DURING
46001	forum view forum (http://www.ggte.unicamp.br/moodle/mod/forum/view.php?id=37937)	ELETROCARDIOGRAMA 16	EKG Challenges	00:00:03	DURING
46001	forum view discussion (http://www.ggte.unicamp.br/moodle/mod/forum/discuss.php?d=3745)	ELETROCARDIOGRAMA 16	EKG Challenges		DURING
46001	forum view discussion (http://www.ggte.unicamp.br/moodle/mod/forum/discuss.php?d=4793)	CASO 48 - PARTE 1	Virtual Rounds	00:00:14	DURING
46001	forum view discussion (http://www.ggte.unicamp.br/moodle/mod/forum/discuss.php?d=4792)	DESAFIO GASOMÉTRICO 08	Gasometric Challenge	00:12:37	DURING
46001	forum add post (http://www.ggte.unicamp.br/moodle/mod/forum/discuss.php?d=4793&amp;parent=12092)	Re: CASO 48 - PARTE 1	Other activity	00:00:03	DURING
46001	forum view discussion (http://www.ggte.unicamp.br/moodle/mod/forum/discuss.php?d=4793)	CASO 48 - PARTE 1	Virtual Rounds	00:00:39	DURING
46001	forum view forum (http://www.ggte.unicamp.br/moodle/mod/forum/view.php?id=41436)	DESAFIO GASOMÉTRICO 08	Gasometric Challenge	00:00:00	DURING
46001	forum view forum (http://www.ggte.unicamp.br/moodle/mod/forum/view.php?id=41436)	DESAFIO GASOMÉTRICO 08	Gasometric Challenge	00:00:16	DURING
46001	forum view discussion (http://www.ggte.unicamp.br/moodle/mod/forum/discuss.php?d=4792)	DESAFIO GASOMÉTRICO 08	Gasometric Challenge	00:14:07	DURING
46001	forum add post (http://www.ggte.unicamp.br/moodle/mod/forum/discuss.php?d=4792&amp;parent=12095)	Re: DESAFIO GASOMÉTRICO 08	Other activity	00:00:04	DURING
46001	forum view discussion (http://www.ggte.unicamp.br/moodle/mod/forum/discuss.php?d=4792)	DESAFIO GASOMÉTRICO 08	Gasometric Challenge	00:00:52	DURING
46001	forum view forum (http://www.ggte.unicamp.br/moodle/mod/forum/view.php?id=39843)	DESAFIO GASOMÉTRICO 07	Gasometric Challenge	00:00:03	DURING
46001	forum view discussion (http://www.ggte.unicamp.br/moodle/mod/forum/discuss.php?d=4543)	DESAFIO GASOMÉTRICO 07	Gasometric Challenge	00:05:01	DURING
46001	forum view discussion (http://www.ggte.unicamp.br/moodle/mod/forum/discuss.php?d=4784)	DESAFIO RADIOLÓGICO 16	Radiology Challenge	00:06:08	DURING
46001	forum view forum (http://www.ggte.unicamp.br/moodle/mod/forum/view.php?id=40569)	ELETROCARDIOGRAMA 46	EKG Challenges	00:00:05	DURING
46001	forum view discussion (http://www.ggte.unicamp.br/moodle/mod/forum/discuss.php?d=4776)	ELETROCARDIOGRAMA 46	EKG Challenges		DURING
46001	forum view forum (http://www.ggte.unicamp.br/moodle/mod/forum/view.php?id=40337)	VISITA VIRTUAL 44	Virtual Rounds	00:00:29	DURING
46001	forum view forum (http://www.ggte.unicamp.br/moodle/mod/forum/view.php?id=40337)	VISITA VIRTUAL 44	Virtual Rounds	00:00:29	DURING
46001	glossary view (http://www.ggte.unicamp.br/moodle/mod/glossary/view.php?id=40458&amp;tab=-1)	DISPNÉIA	Other activity	00:00:10	DURING
46001	glossary view entry (http://www.ggte.unicamp.br/moodle/mod/glossary/showentry.php?eid=21)	VISITA VIRTUAL - CASO 03	Virtual Rounds	00:00:12	DURING
46001	forum view forum (http://www.ggte.unicamp.br/moodle/mod/forum/view.php?id=36307)	VISITA VIRTUAL 03	Virtual Rounds	00:00:30	DURING
46001	forum view discussion (http://www.ggte.unicamp.br/moodle/mod/forum/discuss.php?d=3593)	CASO 3 - PARTE 3	Virtual Rounds	00:00:14	DURING
46001	forum view discussion (http://www.ggte.unicamp.br/moodle/mod/forum/discuss.php?d=3593)	CASO 3 - PARTE 3	Virtual Rounds	00:00:13	DURING
46001	forum view discussion (http://www.ggte.unicamp.br/moodle/mod/forum/discuss.php?d=3594)	CASO 3 - PARTE 4	Virtual Rounds	00:07:15	DURING
46001	forum view forum (http://www.ggte.unicamp.br/moodle/mod/forum/view.php?id=36307)	VISITA VIRTUAL 03	Virtual Rounds	00:00:11	DURING
46001	forum view discussion (http://www.ggte.unicamp.br/moodle/mod/forum/discuss.php?d=3595)	CASO 3 - PARTE 5	Virtual Rounds	00:00:18	DURING
46001	glossary view (http://www.ggte.unicamp.br/moodle/mod/glossary/view.php?id=40458&amp;tab=-1)	DISPNÉIA	Other activity	01:51:32	DURING
46001	forum view discussion (http://www.ggte.unicamp.br/moodle/mod/forum/discuss.php?d=3595)	CASO 3 - PARTE 5	Virtual Rounds	00:00:21	DURING
46001	quiz view (http://www.ggte.unicamp.br/moodle/mod/quiz/view.php?id=40408)	QUIZ DA EMERGÊNCIA 39	Emergency Quiz.	00:00:17	DURING
46001	quiz attempt (http://www.ggte.unicamp.br/moodle/mod/quiz/review.php?attempt=38158)	QUIZ DA EMERGÊNCIA 39	Emergency Quiz.	00:00:02	DURING
46001	quiz continue attempt (http://www.ggte.unicamp.br/moodle/mod/quiz/review.php?attempt=38158)	QUIZ DA EMERGÊNCIA 39	Emergency Quiz.	00:01:24	DURING
46001	quiz continue attempt (http://www.ggte.unicamp.br/moodle/mod/quiz/review.php?attempt=38158)	QUIZ DA EMERGÊNCIA 39	Emergency Quiz.	00:01:30	DURING
46001	quiz continue attempt (http://www.ggte.unicamp.br/moodle/mod/quiz/review.php?attempt=38158)	QUIZ DA EMERGÊNCIA 39	Emergency Quiz.	00:01:21	DURING
46001	quiz continue attempt (http://www.ggte.unicamp.br/moodle/mod/quiz/review.php?attempt=38158)	QUIZ DA EMERGÊNCIA 39	Emergency Quiz.	00:00:37	DURING
46001	quiz continue attempt (http://www.ggte.unicamp.br/moodle/mod/quiz/review.php?attempt=38158)	QUIZ DA EMERGÊNCIA 39	Emergency Quiz.	00:01:03	DURING
46001	quiz continue attempt (http://www.ggte.unicamp.br/moodle/mod/quiz/review.php?attempt=38158)	QUIZ DA EMERGÊNCIA 39	Emergency Quiz.	00:00:45	DURING
46001	quiz view summary (http://www.ggte.unicamp.br/moodle/mod/quiz/summary.php?attempt=38158)	2191	Emergency Quiz.	00:00:25	DURING
46001	quiz close attempt (http://www.ggte.unicamp.br/moodle/mod/quiz/review.php?attempt=38158)	QUIZ DA EMERGÊNCIA 39	Emergency Quiz.	00:00:03	DURING
46001	quiz review (http://www.ggte.unicamp.br/moodle/mod/quiz/review.php?attempt=38158)	QUIZ DA EMERGÊNCIA 39	Emergency Quiz.	00:00:13	DURING
46001	quiz view (http://www.ggte.unicamp.br/moodle/mod/quiz/view.php?id=40408)	QUIZ DA EMERGÊNCIA 39	Emergency Quiz.	00:01:47	DURING
46001	quiz view (http://www.ggte.unicamp.br/moodle/mod/quiz/view.php?id=40268)	QUIZ DA EMERGÊNCIA 38	Emergency Quiz.	00:00:10	DURING
46001	quiz attempt (http://www.ggte.unicamp.br/moodle/mod/quiz/review.php?attempt=38159)	QUIZ DA EMERGÊNCIA 38	Emergency Quiz.	00:00:03	DURING
46001	quiz continue attempt (http://www.ggte.unicamp.br/moodle/mod/quiz/review.php?attempt=38159)	QUIZ DA EMERGÊNCIA 38	Emergency Quiz.	00:03:24	DURING
46001	quiz continue attempt (http://www.ggte.unicamp.br/moodle/mod/quiz/review.php?attempt=38159)	QUIZ DA EMERGÊNCIA 38	Emergency Quiz.	00:00:30	DURING
46001	quiz continue attempt (http://www.ggte.unicamp.br/moodle/mod/quiz/review.php?attempt=38159)	QUIZ DA EMERGÊNCIA 38	Emergency Quiz.	00:00:36	DURING
46001	quiz continue attempt (http://www.ggte.unicamp.br/moodle/mod/quiz/review.php?attempt=38159)	QUIZ DA EMERGÊNCIA 38	Emergency Quiz.	00:00:19	DURING
46001	quiz continue attempt (http://www.ggte.unicamp.br/moodle/mod/quiz/review.php?attempt=38159)	QUIZ DA EMERGÊNCIA 38	Emergency Quiz.	00:00:11	DURING
46001	quiz continue attempt (http://www.ggte.unicamp.br/moodle/mod/quiz/review.php?attempt=38159)	QUIZ DA EMERGÊNCIA 38	Emergency Quiz.	00:00:45	DURING
46001	quiz continue attempt (http://www.ggte.unicamp.br/moodle/mod/quiz/review.php?attempt=38159)	QUIZ DA EMERGÊNCIA 38	Emergency Quiz.	00:00:18	DURING
46001	quiz view summary (http://www.ggte.unicamp.br/moodle/mod/quiz/summary.php?attempt=38159)	2171	Emergency Quiz.	00:00:19	DURING
46001	quiz close attempt (http://www.ggte.unicamp.br/moodle/mod/quiz/review.php?attempt=38159)	QUIZ DA EMERGÊNCIA 38	Emergency Quiz.	00:00:04	DURING
46001	quiz review (http://www.ggte.unicamp.br/moodle/mod/quiz/review.php?attempt=38159)	QUIZ DA EMERGÊNCIA 38	Emergency Quiz.	00:00:04	DURING
46001	quiz view (http://www.ggte.unicamp.br/moodle/mod/quiz/view.php?id=40268)	QUIZ DA EMERGÊNCIA 38	Emergency Quiz.		DURING
46001	forum view discussion (http://www.ggte.unicamp.br/moodle/mod/forum/discuss.php?d=4816)	CASO 49 - PARTE 1	Virtual Rounds	00:00:07	DURING
46001	forum view discussion (http://www.ggte.unicamp.br/moodle/mod/forum/discuss.php?d=4792)	DESAFIO GASOMÉTRICO 08	Gasometric Challenge		DURING
46001	course view (http://www.ggte.unicamp.br/moodle/course/view.php?id=219)	MD136 - Emergências Clínicas	Other activity	00:00:13	DURING
46001	forum view forum (http://www.ggte.unicamp.br/moodle/mod/forum/view.php?id=41699)	VISITA VIRTUAL 49	Virtual Rounds	00:00:06	DURING
46001	user view (http://www.ggte.unicamp.br/moodle/user/view.php?id=4339&amp;course=219)	TIAGO DE ARAUJO GUERRA GRANGEIA	Other activity	00:00:11	DURING
46001	forum view discussion (http://www.ggte.unicamp.br/moodle/mod/forum/discuss.php?d=4817)	CASO 49 - PARTE 2	Virtual Rounds	00:11:03	DURING
46001	forum add post (http://www.ggte.unicamp.br/moodle/mod/forum/discuss.php?d=4817&amp;parent=12201)	Re: CASO 49 - PARTE 2	Other activity	00:00:02	DURING
46001	forum view discussion (http://www.ggte.unicamp.br/moodle/mod/forum/discuss.php?d=4817)	CASO 49 - PARTE 2	Virtual Rounds	00:00:26	DURING
46001	course view (http://www.ggte.unicamp.br/moodle/course/view.php?id=219)	MD136 - Emergências Clínicas	Other activity	00:00:19	DURING
46001	forum view forum (http://www.ggte.unicamp.br/moodle/mod/forum/view.php?id=41704)	DESAFIO RADIOLÓGICO 18	Radiology Challenge	00:00:03	DURING
46001	forum view discussion (http://www.ggte.unicamp.br/moodle/mod/forum/discuss.php?d=4820)	DESAFIO RADIOLÓGICO 18	Radiology Challenge	00:02:52	DURING
46001	forum view forum (http://www.ggte.unicamp.br/moodle/mod/forum/view.php?id=41704)	DESAFIO RADIOLÓGICO 18	Radiology Challenge	00:00:15	DURING
46001	quiz view (http://www.ggte.unicamp.br/moodle/mod/quiz/view.php?id=41696)	QUIZ DA EMERGÊNCIA 40	Emergency Quiz.	00:00:03	DURING
46001	quiz attempt (http://www.ggte.unicamp.br/moodle/mod/quiz/review.php?attempt=38644)	QUIZ DA EMERGÊNCIA 40	Emergency Quiz.	00:00:01	DURING
46001	quiz continue attempt (http://www.ggte.unicamp.br/moodle/mod/quiz/review.php?attempt=38644)	QUIZ DA EMERGÊNCIA 40	Emergency Quiz.	00:01:26	DURING
46001	quiz continue attempt (http://www.ggte.unicamp.br/moodle/mod/quiz/review.php?attempt=38644)	QUIZ DA EMERGÊNCIA 40	Emergency Quiz.	00:00:42	DURING
46001	quiz continue attempt (http://www.ggte.unicamp.br/moodle/mod/quiz/review.php?attempt=38644)	QUIZ DA EMERGÊNCIA 40	Emergency Quiz.	00:00:35	DURING
46001	quiz continue attempt (http://www.ggte.unicamp.br/moodle/mod/quiz/review.php?attempt=38644)	QUIZ DA EMERGÊNCIA 40	Emergency Quiz.	00:01:16	DURING
46001	quiz continue attempt (http://www.ggte.unicamp.br/moodle/mod/quiz/review.php?attempt=38644)	QUIZ DA EMERGÊNCIA 40	Emergency Quiz.	00:00:23	DURING
46001	quiz continue attempt (http://www.ggte.unicamp.br/moodle/mod/quiz/review.php?attempt=38644)	QUIZ DA EMERGÊNCIA 40	Emergency Quiz.	00:00:09	DURING
46001	quiz continue attempt (http://www.ggte.unicamp.br/moodle/mod/quiz/review.php?attempt=38644)	QUIZ DA EMERGÊNCIA 40	Emergency Quiz.	00:00:17	DURING
46001	quiz continue attempt (http://www.ggte.unicamp.br/moodle/mod/quiz/review.php?attempt=38644)	QUIZ DA EMERGÊNCIA 40	Emergency Quiz.	00:02:16	DURING
46001	quiz continue attempt (http://www.ggte.unicamp.br/moodle/mod/quiz/review.php?attempt=38644)	QUIZ DA EMERGÊNCIA 40	Emergency Quiz.	00:00:18	DURING
46001	quiz continue attempt (http://www.ggte.unicamp.br/moodle/mod/quiz/review.php?attempt=38644)	QUIZ DA EMERGÊNCIA 40	Emergency Quiz.	00:00:15	DURING
46001	quiz continue attempt (http://www.ggte.unicamp.br/moodle/mod/quiz/review.php?attempt=38644)	QUIZ DA EMERGÊNCIA 40	Emergency Quiz.	00:00:50	DURING
46001	quiz view summary (http://www.ggte.unicamp.br/moodle/mod/quiz/summary.php?attempt=38644)	2246	Emergency Quiz.	00:00:16	DURING
46001	quiz close attempt (http://www.ggte.unicamp.br/moodle/mod/quiz/review.php?attempt=38644)	QUIZ DA EMERGÊNCIA 40	Emergency Quiz.	00:00:01	DURING
46001	quiz review (http://www.ggte.unicamp.br/moodle/mod/quiz/review.php?attempt=38644)	QUIZ DA EMERGÊNCIA 40	Emergency Quiz.		DURING
46001	forum view discussion (http://www.ggte.unicamp.br/moodle/mod/forum/discuss.php?d=4848)	CASO 50 - PARTE 2	Virtual Rounds	00:05:13	DURING
46001	forum view forum (http://www.ggte.unicamp.br/moodle/mod/forum/view.php?id=41718)	VISITA VIRTUAL 50	Virtual Rounds	00:00:03	DURING
46001	forum view discussion (http://www.ggte.unicamp.br/moodle/mod/forum/discuss.php?d=4846)	CASO 50 - PARTE 1	Virtual Rounds	00:13:32	DURING
46001	forum view forum (http://www.ggte.unicamp.br/moodle/mod/forum/view.php?id=41718)	VISITA VIRTUAL 50	Virtual Rounds	00:00:05	DURING
46001	forum view discussion (http://www.ggte.unicamp.br/moodle/mod/forum/discuss.php?d=4848)	CASO 50 - PARTE 2	Virtual Rounds	00:20:09	DURING
46001	forum view discussion (http://www.ggte.unicamp.br/moodle/mod/forum/discuss.php?d=4848)	CASO 50 - PARTE 2	Virtual Rounds	00:09:22	DURING
46001	forum add post (http://www.ggte.unicamp.br/moodle/mod/forum/discuss.php?d=4848&amp;parent=12278)	Re: CASO 50 - PARTE 2	Other activity	00:00:06	DURING
46001	forum view discussion (http://www.ggte.unicamp.br/moodle/mod/forum/discuss.php?d=4848)	CASO 50 - PARTE 2	Virtual Rounds	00:05:26	DURING
46001	course view (http://www.ggte.unicamp.br/moodle/course/view.php?id=219)	MD136 - Emergências Clínicas	Other activity	00:00:26	DURING
46001	forum view forum (http://www.ggte.unicamp.br/moodle/mod/forum/view.php?id=40571)	ELETROCARDIOGRAMA 48	EKG Challenges	00:00:05	DURING
46001	forum view discussion (http://www.ggte.unicamp.br/moodle/mod/forum/discuss.php?d=4779)	ELETROCARDIOGRAMA 48	EKG Challenges	00:14:49	DURING
46001	forum add post (http://www.ggte.unicamp.br/moodle/mod/forum/discuss.php?d=4779&amp;parent=12281)	Re: DESAFIO DE ELETROCARDIOGRAMA 48	Other activity	00:00:03	DURING
46001	forum view discussion (http://www.ggte.unicamp.br/moodle/mod/forum/discuss.php?d=4779)	ELETROCARDIOGRAMA 48	EKG Challenges	00:00:59	DURING
46001	forum view forum (http://www.ggte.unicamp.br/moodle/mod/forum/view.php?id=41719)	DESAFIO RADIOLÓGICO 19	Radiology Challenge	00:00:00	DURING
46001	forum view forum (http://www.ggte.unicamp.br/moodle/mod/forum/view.php?id=41719)	DESAFIO RADIOLÓGICO 19	Radiology Challenge	00:00:09	DURING
46001	forum view discussion (http://www.ggte.unicamp.br/moodle/mod/forum/discuss.php?d=4849)	DESAFIO RADIOLÓGICO 19	Radiology Challenge	00:00:01	DURING
46001	forum view discussion (http://www.ggte.unicamp.br/moodle/mod/forum/discuss.php?d=4849)	DESAFIO RADIOLÓGICO 19	Radiology Challenge		DURING
46001	forum view discussion (http://www.ggte.unicamp.br/moodle/mod/forum/discuss.php?d=4863)	CASO 50 - PARTE 4	Virtual Rounds	00:01:00	DURING
46001	forum view forum (http://www.ggte.unicamp.br/moodle/mod/forum/view.php?id=41718)	VISITA VIRTUAL 50	Virtual Rounds	00:00:18	DURING
46001	forum view discussion (http://www.ggte.unicamp.br/moodle/mod/forum/discuss.php?d=4853)	CASO 50 - PARTE 3	Virtual Rounds	00:28:58	DURING
46001	quiz view (http://www.ggte.unicamp.br/moodle/mod/quiz/view.php?id=38347)	QUIZ DA EMERGÊNCIA 22	Emergency Quiz.	00:00:04	DURING
46001	quiz attempt (http://www.ggte.unicamp.br/moodle/mod/quiz/review.php?attempt=39458)	QUIZ DA EMERGÊNCIA 22	Emergency Quiz.	00:00:00	DURING
46001	quiz continue attempt (http://www.ggte.unicamp.br/moodle/mod/quiz/review.php?attempt=39458)	QUIZ DA EMERGÊNCIA 22	Emergency Quiz.	00:01:44	DURING
46001	quiz continue attempt (http://www.ggte.unicamp.br/moodle/mod/quiz/review.php?attempt=39458)	QUIZ DA EMERGÊNCIA 22	Emergency Quiz.	00:00:28	DURING
46001	quiz continue attempt (http://www.ggte.unicamp.br/moodle/mod/quiz/review.php?attempt=39458)	QUIZ DA EMERGÊNCIA 22	Emergency Quiz.	00:03:39	DURING
46001	quiz continue attempt (http://www.ggte.unicamp.br/moodle/mod/quiz/review.php?attempt=39458)	QUIZ DA EMERGÊNCIA 22	Emergency Quiz.	00:00:10	DURING
46001	quiz continue attempt (http://www.ggte.unicamp.br/moodle/mod/quiz/review.php?attempt=39458)	QUIZ DA EMERGÊNCIA 22	Emergency Quiz.	00:00:07	DURING
46001	quiz continue attempt (http://www.ggte.unicamp.br/moodle/mod/quiz/review.php?attempt=39458)	QUIZ DA EMERGÊNCIA 22	Emergency Quiz.	00:02:57	DURING
46001	quiz continue attempt (http://www.ggte.unicamp.br/moodle/mod/quiz/review.php?attempt=39458)	QUIZ DA EMERGÊNCIA 22	Emergency Quiz.	00:05:13	DURING
46001	quiz continue attempt (http://www.ggte.unicamp.br/moodle/mod/quiz/review.php?attempt=39458)	QUIZ DA EMERGÊNCIA 22	Emergency Quiz.	00:01:09	DURING
46001	quiz view summary (http://www.ggte.unicamp.br/moodle/mod/quiz/summary.php?attempt=39458)	1959	Emergency Quiz.	00:00:09	DURING
46001	quiz close attempt (http://www.ggte.unicamp.br/moodle/mod/quiz/review.php?attempt=39458)	QUIZ DA EMERGÊNCIA 22	Emergency Quiz.	00:00:00	DURING
46001	quiz review (http://www.ggte.unicamp.br/moodle/mod/quiz/review.php?attempt=39458)	QUIZ DA EMERGÊNCIA 22	Emergency Quiz.	00:02:28	DURING
46001	quiz view (http://www.ggte.unicamp.br/moodle/mod/quiz/view.php?id=38347)	QUIZ DA EMERGÊNCIA 22	Emergency Quiz.	00:00:10	DURING
46001	quiz view (http://www.ggte.unicamp.br/moodle/mod/quiz/view.php?id=38347)	QUIZ DA EMERGÊNCIA 22	Emergency Quiz.	00:00:11	DURING
46001	quiz view (http://www.ggte.unicamp.br/moodle/mod/quiz/view.php?id=38368)	QUIZ DA EMERGÊNCIA 23	Emergency Quiz.	00:00:11	DURING
46001	quiz attempt (http://www.ggte.unicamp.br/moodle/mod/quiz/review.php?attempt=39462)	QUIZ DA EMERGÊNCIA 23	Emergency Quiz.	00:00:01	DURING
46001	quiz continue attempt (http://www.ggte.unicamp.br/moodle/mod/quiz/review.php?attempt=39462)	QUIZ DA EMERGÊNCIA 23	Emergency Quiz.	00:18:04	DURING
46001	quiz continue attempt (http://www.ggte.unicamp.br/moodle/mod/quiz/review.php?attempt=39462)	QUIZ DA EMERGÊNCIA 23	Emergency Quiz.	00:02:07	DURING
46001	quiz continue attempt (http://www.ggte.unicamp.br/moodle/mod/quiz/review.php?attempt=39462)	QUIZ DA EMERGÊNCIA 23	Emergency Quiz.	00:01:49	DURING
46001	quiz continue attempt (http://www.ggte.unicamp.br/moodle/mod/quiz/review.php?attempt=39462)	QUIZ DA EMERGÊNCIA 23	Emergency Quiz.	00:01:35	DURING
46001	quiz continue attempt (http://www.ggte.unicamp.br/moodle/mod/quiz/review.php?attempt=39462)	QUIZ DA EMERGÊNCIA 23	Emergency Quiz.	00:01:25	DURING
46001	quiz continue attempt (http://www.ggte.unicamp.br/moodle/mod/quiz/review.php?attempt=39462)	QUIZ DA EMERGÊNCIA 23	Emergency Quiz.	00:03:10	DURING
46001	quiz continue attempt (http://www.ggte.unicamp.br/moodle/mod/quiz/review.php?attempt=39462)	QUIZ DA EMERGÊNCIA 23	Emergency Quiz.	00:00:36	DURING
46001	quiz view summary (http://www.ggte.unicamp.br/moodle/mod/quiz/summary.php?attempt=39462)	1960	Emergency Quiz.	00:00:13	DURING
46001	quiz close attempt (http://www.ggte.unicamp.br/moodle/mod/quiz/review.php?attempt=39462)	QUIZ DA EMERGÊNCIA 23	Emergency Quiz.	00:00:00	DURING
46001	quiz review (http://www.ggte.unicamp.br/moodle/mod/quiz/review.php?attempt=39462)	QUIZ DA EMERGÊNCIA 23	Emergency Quiz.	00:00:03	DURING
46001	quiz view (http://www.ggte.unicamp.br/moodle/mod/quiz/view.php?id=38368)	QUIZ DA EMERGÊNCIA 23	Emergency Quiz.	00:00:48	DURING
46001	quiz view (http://www.ggte.unicamp.br/moodle/mod/quiz/view.php?id=38369)	QUIZ DA EMERGÊNCIA 24	Emergency Quiz.	00:00:30	DURING
46001	quiz attempt (http://www.ggte.unicamp.br/moodle/mod/quiz/review.php?attempt=39470)	QUIZ DA EMERGÊNCIA 24	Emergency Quiz.	00:00:00	DURING
46001	quiz continue attempt (http://www.ggte.unicamp.br/moodle/mod/quiz/review.php?attempt=39470)	QUIZ DA EMERGÊNCIA 24	Emergency Quiz.	00:11:01	DURING
46001	quiz continue attempt (http://www.ggte.unicamp.br/moodle/mod/quiz/review.php?attempt=39470)	QUIZ DA EMERGÊNCIA 24	Emergency Quiz.	00:05:40	DURING
46001	quiz continue attempt (http://www.ggte.unicamp.br/moodle/mod/quiz/review.php?attempt=39470)	QUIZ DA EMERGÊNCIA 24	Emergency Quiz.	00:00:11	DURING
46001	quiz continue attempt (http://www.ggte.unicamp.br/moodle/mod/quiz/review.php?attempt=39470)	QUIZ DA EMERGÊNCIA 24	Emergency Quiz.	00:04:11	DURING
46001	quiz continue attempt (http://www.ggte.unicamp.br/moodle/mod/quiz/review.php?attempt=39470)	QUIZ DA EMERGÊNCIA 24	Emergency Quiz.	00:02:46	DURING
46001	quiz continue attempt (http://www.ggte.unicamp.br/moodle/mod/quiz/review.php?attempt=39470)	QUIZ DA EMERGÊNCIA 24	Emergency Quiz.	00:07:02	DURING
46001	quiz continue attempt (http://www.ggte.unicamp.br/moodle/mod/quiz/review.php?attempt=39470)	QUIZ DA EMERGÊNCIA 24	Emergency Quiz.	00:01:25	DURING
46001	quiz continue attempt (http://www.ggte.unicamp.br/moodle/mod/quiz/review.php?attempt=39470)	QUIZ DA EMERGÊNCIA 24	Emergency Quiz.	00:00:43	DURING
46001	quiz continue attempt (http://www.ggte.unicamp.br/moodle/mod/quiz/review.php?attempt=39470)	QUIZ DA EMERGÊNCIA 24	Emergency Quiz.	00:01:10	DURING
46001	quiz continue attempt (http://www.ggte.unicamp.br/moodle/mod/quiz/review.php?attempt=39470)	QUIZ DA EMERGÊNCIA 24	Emergency Quiz.	00:00:04	DURING
46001	quiz view summary (http://www.ggte.unicamp.br/moodle/mod/quiz/summary.php?attempt=39470)	1961	Emergency Quiz.	00:00:12	DURING
46001	quiz close attempt (http://www.ggte.unicamp.br/moodle/mod/quiz/review.php?attempt=39470)	QUIZ DA EMERGÊNCIA 24	Emergency Quiz.	00:00:00	DURING
46001	quiz review (http://www.ggte.unicamp.br/moodle/mod/quiz/review.php?attempt=39470)	QUIZ DA EMERGÊNCIA 24	Emergency Quiz.	00:00:19	DURING
46001	quiz view (http://www.ggte.unicamp.br/moodle/mod/quiz/view.php?id=38369)	QUIZ DA EMERGÊNCIA 24	Emergency Quiz.	00:00:11	DURING
46001	quiz view (http://www.ggte.unicamp.br/moodle/mod/quiz/view.php?id=38374)	QUIZ DA EMERGÊNCIA 25	Emergency Quiz.	00:00:06	DURING
46001	quiz attempt (http://www.ggte.unicamp.br/moodle/mod/quiz/review.php?attempt=39476)	QUIZ DA EMERGÊNCIA 25	Emergency Quiz.	00:00:00	DURING
46001	quiz continue attempt (http://www.ggte.unicamp.br/moodle/mod/quiz/review.php?attempt=39476)	QUIZ DA EMERGÊNCIA 25	Emergency Quiz.	00:05:10	DURING
46001	quiz continue attempt (http://www.ggte.unicamp.br/moodle/mod/quiz/review.php?attempt=39476)	QUIZ DA EMERGÊNCIA 25	Emergency Quiz.	00:01:04	DURING
46001	quiz continue attempt (http://www.ggte.unicamp.br/moodle/mod/quiz/review.php?attempt=39476)	QUIZ DA EMERGÊNCIA 25	Emergency Quiz.	00:00:33	DURING
46001	quiz continue attempt (http://www.ggte.unicamp.br/moodle/mod/quiz/review.php?attempt=39476)	QUIZ DA EMERGÊNCIA 25	Emergency Quiz.	00:02:40	DURING
46001	quiz continue attempt (http://www.ggte.unicamp.br/moodle/mod/quiz/review.php?attempt=39476)	QUIZ DA EMERGÊNCIA 25	Emergency Quiz.	00:01:05	DURING
46001	quiz continue attempt (http://www.ggte.unicamp.br/moodle/mod/quiz/review.php?attempt=39476)	QUIZ DA EMERGÊNCIA 25	Emergency Quiz.	00:03:22	DURING
46001	quiz continue attempt (http://www.ggte.unicamp.br/moodle/mod/quiz/review.php?attempt=39476)	QUIZ DA EMERGÊNCIA 25	Emergency Quiz.	00:01:06	DURING
46001	quiz view summary (http://www.ggte.unicamp.br/moodle/mod/quiz/summary.php?attempt=39476)	1965	Emergency Quiz.	00:00:07	DURING
46001	quiz close attempt (http://www.ggte.unicamp.br/moodle/mod/quiz/review.php?attempt=39476)	QUIZ DA EMERGÊNCIA 25	Emergency Quiz.	00:00:01	DURING
46001	quiz review (http://www.ggte.unicamp.br/moodle/mod/quiz/review.php?attempt=39476)	QUIZ DA EMERGÊNCIA 25	Emergency Quiz.	00:00:12	DURING
46001	course view (http://www.ggte.unicamp.br/moodle/course/view.php?id=219)	MD136 - Emergências Clínicas	Other activity	00:14:30	DURING
46001	quiz view (http://www.ggte.unicamp.br/moodle/mod/quiz/view.php?id=38373)	QUIZ DA EMERGÊNCIA 27	Emergency Quiz.	00:00:11	DURING
46001	quiz attempt (http://www.ggte.unicamp.br/moodle/mod/quiz/review.php?attempt=39491)	QUIZ DA EMERGÊNCIA 27	Emergency Quiz.	00:00:00	DURING
46001	quiz continue attempt (http://www.ggte.unicamp.br/moodle/mod/quiz/review.php?attempt=39491)	QUIZ DA EMERGÊNCIA 27	Emergency Quiz.	00:02:59	DURING
46001	quiz continue attempt (http://www.ggte.unicamp.br/moodle/mod/quiz/review.php?attempt=39491)	QUIZ DA EMERGÊNCIA 27	Emergency Quiz.	00:00:58	DURING
46001	quiz continue attempt (http://www.ggte.unicamp.br/moodle/mod/quiz/review.php?attempt=39491)	QUIZ DA EMERGÊNCIA 27	Emergency Quiz.	00:06:46	DURING
46001	quiz continue attempt (http://www.ggte.unicamp.br/moodle/mod/quiz/review.php?attempt=39491)	QUIZ DA EMERGÊNCIA 27	Emergency Quiz.	00:00:33	DURING
46001	quiz continue attempt (http://www.ggte.unicamp.br/moodle/mod/quiz/review.php?attempt=39491)	QUIZ DA EMERGÊNCIA 27	Emergency Quiz.	00:03:30	DURING
46001	quiz continue attempt (http://www.ggte.unicamp.br/moodle/mod/quiz/review.php?attempt=39491)	QUIZ DA EMERGÊNCIA 27	Emergency Quiz.	00:00:18	DURING
46001	quiz continue attempt (http://www.ggte.unicamp.br/moodle/mod/quiz/review.php?attempt=39491)	QUIZ DA EMERGÊNCIA 27	Emergency Quiz.	00:00:33	DURING
46001	quiz view summary (http://www.ggte.unicamp.br/moodle/mod/quiz/summary.php?attempt=39491)	1964	Emergency Quiz.	00:00:41	DURING
46001	quiz close attempt (http://www.ggte.unicamp.br/moodle/mod/quiz/review.php?attempt=39491)	QUIZ DA EMERGÊNCIA 27	Emergency Quiz.	00:00:01	DURING
46001	quiz review (http://www.ggte.unicamp.br/moodle/mod/quiz/review.php?attempt=39491)	QUIZ DA EMERGÊNCIA 27	Emergency Quiz.	00:00:08	DURING
46001	quiz view (http://www.ggte.unicamp.br/moodle/mod/quiz/view.php?id=38373)	QUIZ DA EMERGÊNCIA 27	Emergency Quiz.	00:00:11	DURING
46001	quiz view (http://www.ggte.unicamp.br/moodle/mod/quiz/view.php?id=38483)	QUIZ DA EMERGÊNCIA 28	Emergency Quiz.	00:00:08	DURING
46001	quiz attempt (http://www.ggte.unicamp.br/moodle/mod/quiz/review.php?attempt=39493)	QUIZ DA EMERGÊNCIA 28	Emergency Quiz.	00:00:00	DURING
46001	quiz continue attempt (http://www.ggte.unicamp.br/moodle/mod/quiz/review.php?attempt=39493)	QUIZ DA EMERGÊNCIA 28	Emergency Quiz.	00:09:33	DURING
46001	quiz continue attempt (http://www.ggte.unicamp.br/moodle/mod/quiz/review.php?attempt=39493)	QUIZ DA EMERGÊNCIA 28	Emergency Quiz.	00:00:46	DURING
46001	quiz continue attempt (http://www.ggte.unicamp.br/moodle/mod/quiz/review.php?attempt=39493)	QUIZ DA EMERGÊNCIA 28	Emergency Quiz.	00:00:56	DURING
46001	quiz continue attempt (http://www.ggte.unicamp.br/moodle/mod/quiz/review.php?attempt=39493)	QUIZ DA EMERGÊNCIA 28	Emergency Quiz.	00:02:50	DURING
46001	quiz continue attempt (http://www.ggte.unicamp.br/moodle/mod/quiz/review.php?attempt=39493)	QUIZ DA EMERGÊNCIA 28	Emergency Quiz.	00:00:35	DURING
46001	quiz continue attempt (http://www.ggte.unicamp.br/moodle/mod/quiz/review.php?attempt=39493)	QUIZ DA EMERGÊNCIA 28	Emergency Quiz.	00:00:10	DURING
46001	quiz continue attempt (http://www.ggte.unicamp.br/moodle/mod/quiz/review.php?attempt=39493)	QUIZ DA EMERGÊNCIA 28	Emergency Quiz.	00:01:13	DURING
46001	quiz continue attempt (http://www.ggte.unicamp.br/moodle/mod/quiz/review.php?attempt=39493)	QUIZ DA EMERGÊNCIA 28	Emergency Quiz.	00:00:20	DURING
46001	quiz view summary (http://www.ggte.unicamp.br/moodle/mod/quiz/summary.php?attempt=39493)	1978	Emergency Quiz.	00:00:09	DURING
46001	quiz close attempt (http://www.ggte.unicamp.br/moodle/mod/quiz/review.php?attempt=39493)	QUIZ DA EMERGÊNCIA 28	Emergency Quiz.	00:00:01	DURING
46001	quiz review (http://www.ggte.unicamp.br/moodle/mod/quiz/review.php?attempt=39493)	QUIZ DA EMERGÊNCIA 28	Emergency Quiz.	00:00:45	DURING
46001	quiz review (http://www.ggte.unicamp.br/moodle/mod/quiz/review.php?attempt=39493)	QUIZ DA EMERGÊNCIA 28	Emergency Quiz.	00:00:05	DURING
46001	quiz view (http://www.ggte.unicamp.br/moodle/mod/quiz/view.php?id=38483)	QUIZ DA EMERGÊNCIA 28	Emergency Quiz.	00:00:08	DURING
46001	quiz view (http://www.ggte.unicamp.br/moodle/mod/quiz/view.php?id=38519)	QUIZ DA EMERGÊNCIA 29	Emergency Quiz.	00:00:16	DURING
46001	quiz attempt (http://www.ggte.unicamp.br/moodle/mod/quiz/review.php?attempt=39496)	QUIZ DA EMERGÊNCIA 29	Emergency Quiz.	00:00:01	DURING
46001	quiz continue attempt (http://www.ggte.unicamp.br/moodle/mod/quiz/review.php?attempt=39496)	QUIZ DA EMERGÊNCIA 29	Emergency Quiz.	00:02:17	DURING
46001	quiz continue attempt (http://www.ggte.unicamp.br/moodle/mod/quiz/review.php?attempt=39496)	QUIZ DA EMERGÊNCIA 29	Emergency Quiz.	00:00:40	DURING
46001	quiz continue attempt (http://www.ggte.unicamp.br/moodle/mod/quiz/review.php?attempt=39496)	QUIZ DA EMERGÊNCIA 29	Emergency Quiz.	00:00:52	DURING
46001	quiz continue attempt (http://www.ggte.unicamp.br/moodle/mod/quiz/review.php?attempt=39496)	QUIZ DA EMERGÊNCIA 29	Emergency Quiz.	00:00:55	DURING
46001	quiz continue attempt (http://www.ggte.unicamp.br/moodle/mod/quiz/review.php?attempt=39496)	QUIZ DA EMERGÊNCIA 29	Emergency Quiz.	00:01:23	DURING
46001	quiz continue attempt (http://www.ggte.unicamp.br/moodle/mod/quiz/review.php?attempt=39496)	QUIZ DA EMERGÊNCIA 29	Emergency Quiz.	00:00:21	DURING
46001	quiz continue attempt (http://www.ggte.unicamp.br/moodle/mod/quiz/review.php?attempt=39496)	QUIZ DA EMERGÊNCIA 29	Emergency Quiz.	00:00:51	DURING
46001	quiz view summary (http://www.ggte.unicamp.br/moodle/mod/quiz/summary.php?attempt=39496)	1982	Emergency Quiz.	00:00:06	DURING
46001	quiz close attempt (http://www.ggte.unicamp.br/moodle/mod/quiz/review.php?attempt=39496)	QUIZ DA EMERGÊNCIA 29	Emergency Quiz.	00:00:01	DURING
46001	quiz review (http://www.ggte.unicamp.br/moodle/mod/quiz/review.php?attempt=39496)	QUIZ DA EMERGÊNCIA 29	Emergency Quiz.	00:00:04	DURING
46001	quiz view (http://www.ggte.unicamp.br/moodle/mod/quiz/view.php?id=38519)	QUIZ DA EMERGÊNCIA 29	Emergency Quiz.	00:00:07	DURING
46001	quiz view (http://www.ggte.unicamp.br/moodle/mod/quiz/view.php?id=38554)	QUIZ DA EMERGÊNCIA 30	Emergency Quiz.	00:00:09	DURING
46001	quiz attempt (http://www.ggte.unicamp.br/moodle/mod/quiz/review.php?attempt=39497)	QUIZ DA EMERGÊNCIA 30	Emergency Quiz.	00:00:00	DURING
46001	quiz continue attempt (http://www.ggte.unicamp.br/moodle/mod/quiz/review.php?attempt=39497)	QUIZ DA EMERGÊNCIA 30	Emergency Quiz.	00:03:04	DURING
46001	quiz continue attempt (http://www.ggte.unicamp.br/moodle/mod/quiz/review.php?attempt=39497)	QUIZ DA EMERGÊNCIA 30	Emergency Quiz.	00:01:08	DURING
46001	quiz continue attempt (http://www.ggte.unicamp.br/moodle/mod/quiz/review.php?attempt=39497)	QUIZ DA EMERGÊNCIA 30	Emergency Quiz.	00:09:56	DURING
46001	quiz continue attempt (http://www.ggte.unicamp.br/moodle/mod/quiz/review.php?attempt=39497)	QUIZ DA EMERGÊNCIA 30	Emergency Quiz.	00:00:31	DURING
46001	quiz continue attempt (http://www.ggte.unicamp.br/moodle/mod/quiz/review.php?attempt=39497)	QUIZ DA EMERGÊNCIA 30	Emergency Quiz.	00:00:49	DURING
46001	quiz continue attempt (http://www.ggte.unicamp.br/moodle/mod/quiz/review.php?attempt=39497)	QUIZ DA EMERGÊNCIA 30	Emergency Quiz.	00:05:59	DURING
46001	quiz continue attempt (http://www.ggte.unicamp.br/moodle/mod/quiz/review.php?attempt=39497)	QUIZ DA EMERGÊNCIA 30	Emergency Quiz.	00:00:48	DURING
46001	quiz view summary (http://www.ggte.unicamp.br/moodle/mod/quiz/summary.php?attempt=39497)	1988	Emergency Quiz.	00:00:04	DURING
46001	quiz continue attempt (http://www.ggte.unicamp.br/moodle/mod/quiz/review.php?attempt=39497)	QUIZ DA EMERGÊNCIA 30	Emergency Quiz.	00:21:43	DURING
46001	quiz view summary (http://www.ggte.unicamp.br/moodle/mod/quiz/summary.php?attempt=39497)	1988	Emergency Quiz.	00:00:07	DURING
46001	quiz close attempt (http://www.ggte.unicamp.br/moodle/mod/quiz/review.php?attempt=39497)	QUIZ DA EMERGÊNCIA 30	Emergency Quiz.	00:00:00	DURING
46001	quiz review (http://www.ggte.unicamp.br/moodle/mod/quiz/review.php?attempt=39497)	QUIZ DA EMERGÊNCIA 30	Emergency Quiz.	00:00:04	DURING
46001	quiz view (http://www.ggte.unicamp.br/moodle/mod/quiz/view.php?id=38554)	QUIZ DA EMERGÊNCIA 30	Emergency Quiz.	00:00:34	DURING
46001	forum view forum (http://www.ggte.unicamp.br/moodle/mod/forum/view.php?id=41718)	VISITA VIRTUAL 50	Virtual Rounds	00:00:05	DURING
46001	user view (http://www.ggte.unicamp.br/moodle/user/view.php?id=4339&amp;course=219)	TIAGO DE ARAUJO GUERRA GRANGEIA	Other activity	00:00:13	DURING
46001	forum view discussion (http://www.ggte.unicamp.br/moodle/mod/forum/discuss.php?d=4853)	CASO 50 - PARTE 3	Virtual Rounds	00:01:41	DURING
46001	forum view discussion (http://www.ggte.unicamp.br/moodle/mod/forum/discuss.php?d=4863)	CASO 50 - PARTE 4	Virtual Rounds		DURING
46001	quiz view (http://www.ggte.unicamp.br/moodle/mod/quiz/view.php?id=38563)	QUIZ DA EMERGÊNCIA 31	Emergency Quiz.	00:00:17	DURING
46001	quiz attempt (http://www.ggte.unicamp.br/moodle/mod/quiz/review.php?attempt=39499)	QUIZ DA EMERGÊNCIA 31	Emergency Quiz.	00:00:01	DURING
46001	quiz continue attempt (http://www.ggte.unicamp.br/moodle/mod/quiz/review.php?attempt=39499)	QUIZ DA EMERGÊNCIA 31	Emergency Quiz.	00:10:21	DURING
46001	course view (http://www.ggte.unicamp.br/moodle/course/view.php?id=219)	MD136 - Emergências Clínicas	Other activity	00:00:24	DURING
46001	forum view forum (http://www.ggte.unicamp.br/moodle/mod/forum/view.php?id=36305)	VISITA VIRTUAL 01	Virtual Rounds	00:00:19	DURING
46001	user view (http://www.ggte.unicamp.br/moodle/user/view.php?id=4339&amp;course=219)	TIAGO DE ARAUJO GUERRA GRANGEIA	Other activity	00:00:01	DURING
46001	forum view discussion (http://www.ggte.unicamp.br/moodle/mod/forum/discuss.php?d=3577)	CASO 1 - PARTE 1	Virtual Rounds	00:22:37	DURING
46001	forum view forum (http://www.ggte.unicamp.br/moodle/mod/forum/view.php?id=36305)	VISITA VIRTUAL 01	Virtual Rounds	00:02:23	DURING
46001	course view (http://www.ggte.unicamp.br/moodle/course/view.php?id=219)	MD136 - Emergências Clínicas	Other activity	00:00:11	DURING
46001	quiz view (http://www.ggte.unicamp.br/moodle/mod/quiz/view.php?id=38563)	QUIZ DA EMERGÊNCIA 31	Emergency Quiz.	00:00:14	DURING
46001	quiz continue attempt (http://www.ggte.unicamp.br/moodle/mod/quiz/review.php?attempt=39499)	QUIZ DA EMERGÊNCIA 31	Emergency Quiz.	00:01:12	DURING
46001	quiz continue attempt (http://www.ggte.unicamp.br/moodle/mod/quiz/review.php?attempt=39499)	QUIZ DA EMERGÊNCIA 31	Emergency Quiz.	00:00:37	DURING
46001	quiz continue attempt (http://www.ggte.unicamp.br/moodle/mod/quiz/review.php?attempt=39499)	QUIZ DA EMERGÊNCIA 31	Emergency Quiz.	00:00:05	DURING
46001	quiz view summary (http://www.ggte.unicamp.br/moodle/mod/quiz/summary.php?attempt=39499)	1991	Emergency Quiz.		DURING
46001	quiz view summary (http://www.ggte.unicamp.br/moodle/mod/quiz/summary.php?attempt=39499)	1991	Emergency Quiz.	00:00:53	DURING
46001	quiz continue attempt (http://www.ggte.unicamp.br/moodle/mod/quiz/review.php?attempt=39499)	QUIZ DA EMERGÊNCIA 31	Emergency Quiz.	00:01:39	DURING
46001	quiz continue attempt (http://www.ggte.unicamp.br/moodle/mod/quiz/review.php?attempt=39499)	QUIZ DA EMERGÊNCIA 31	Emergency Quiz.	00:00:24	DURING
46001	quiz continue attempt (http://www.ggte.unicamp.br/moodle/mod/quiz/review.php?attempt=39499)	QUIZ DA EMERGÊNCIA 31	Emergency Quiz.	00:01:26	DURING
46001	quiz continue attempt (http://www.ggte.unicamp.br/moodle/mod/quiz/review.php?attempt=39499)	QUIZ DA EMERGÊNCIA 31	Emergency Quiz.	00:01:50	DURING
46001	quiz continue attempt (http://www.ggte.unicamp.br/moodle/mod/quiz/review.php?attempt=39499)	QUIZ DA EMERGÊNCIA 31	Emergency Quiz.	00:01:36	DURING
46001	quiz continue attempt (http://www.ggte.unicamp.br/moodle/mod/quiz/review.php?attempt=39499)	QUIZ DA EMERGÊNCIA 31	Emergency Quiz.	00:03:41	DURING
46001	quiz continue attempt (http://www.ggte.unicamp.br/moodle/mod/quiz/review.php?attempt=39499)	QUIZ DA EMERGÊNCIA 31	Emergency Quiz.	00:01:02	DURING
46001	quiz continue attempt (http://www.ggte.unicamp.br/moodle/mod/quiz/review.php?attempt=39499)	QUIZ DA EMERGÊNCIA 31	Emergency Quiz.	00:00:37	DURING
46001	quiz continue attempt (http://www.ggte.unicamp.br/moodle/mod/quiz/review.php?attempt=39499)	QUIZ DA EMERGÊNCIA 31	Emergency Quiz.	00:00:52	DURING
46001	quiz view summary (http://www.ggte.unicamp.br/moodle/mod/quiz/summary.php?attempt=39499)	1991	Emergency Quiz.	00:00:36	DURING
46001	quiz close attempt (http://www.ggte.unicamp.br/moodle/mod/quiz/review.php?attempt=39499)	QUIZ DA EMERGÊNCIA 31	Emergency Quiz.	00:00:24	DURING
46001	quiz review (http://www.ggte.unicamp.br/moodle/mod/quiz/review.php?attempt=39499)	QUIZ DA EMERGÊNCIA 31	Emergency Quiz.	00:00:33	DURING
46001	quiz view (http://www.ggte.unicamp.br/moodle/mod/quiz/view.php?id=38563)	QUIZ DA EMERGÊNCIA 31	Emergency Quiz.	00:00:47	DURING
46001	quiz view (http://www.ggte.unicamp.br/moodle/mod/quiz/view.php?id=38718)	QUIZ DA EMERGÊNCIA 32	Emergency Quiz.	00:00:15	DURING
46001	quiz attempt (http://www.ggte.unicamp.br/moodle/mod/quiz/review.php?attempt=39508)	QUIZ DA EMERGÊNCIA 32	Emergency Quiz.	00:00:02	DURING
46001	quiz continue attempt (http://www.ggte.unicamp.br/moodle/mod/quiz/review.php?attempt=39508)	QUIZ DA EMERGÊNCIA 32	Emergency Quiz.	00:00:39	DURING
46001	quiz continue attempt (http://www.ggte.unicamp.br/moodle/mod/quiz/review.php?attempt=39508)	QUIZ DA EMERGÊNCIA 32	Emergency Quiz.	00:00:50	DURING
46001	quiz continue attempt (http://www.ggte.unicamp.br/moodle/mod/quiz/review.php?attempt=39508)	QUIZ DA EMERGÊNCIA 32	Emergency Quiz.	00:05:10	DURING
46001	quiz continue attempt (http://www.ggte.unicamp.br/moodle/mod/quiz/review.php?attempt=39508)	QUIZ DA EMERGÊNCIA 32	Emergency Quiz.	00:00:41	DURING
46001	quiz continue attempt (http://www.ggte.unicamp.br/moodle/mod/quiz/review.php?attempt=39508)	QUIZ DA EMERGÊNCIA 32	Emergency Quiz.	00:02:06	DURING
46001	quiz continue attempt (http://www.ggte.unicamp.br/moodle/mod/quiz/review.php?attempt=39508)	QUIZ DA EMERGÊNCIA 32	Emergency Quiz.	00:00:33	DURING
46001	quiz view summary (http://www.ggte.unicamp.br/moodle/mod/quiz/summary.php?attempt=39508)	2024	Emergency Quiz.	00:00:17	DURING
46001	quiz close attempt (http://www.ggte.unicamp.br/moodle/mod/quiz/review.php?attempt=39508)	QUIZ DA EMERGÊNCIA 32	Emergency Quiz.	00:00:03	DURING
46001	quiz review (http://www.ggte.unicamp.br/moodle/mod/quiz/review.php?attempt=39508)	QUIZ DA EMERGÊNCIA 32	Emergency Quiz.	00:01:00	DURING
46001	quiz view (http://www.ggte.unicamp.br/moodle/mod/quiz/view.php?id=38718)	QUIZ DA EMERGÊNCIA 32	Emergency Quiz.	00:00:39	DURING
46001	quiz view (http://www.ggte.unicamp.br/moodle/mod/quiz/view.php?id=39132)	QUIZ DA EMERGÊNCIA 33	Emergency Quiz.	00:00:24	DURING
46001	quiz attempt (http://www.ggte.unicamp.br/moodle/mod/quiz/review.php?attempt=39509)	QUIZ DA EMERGÊNCIA 33	Emergency Quiz.	00:00:03	DURING
46001	quiz continue attempt (http://www.ggte.unicamp.br/moodle/mod/quiz/review.php?attempt=39509)	QUIZ DA EMERGÊNCIA 33	Emergency Quiz.	00:00:54	DURING
46001	quiz continue attempt (http://www.ggte.unicamp.br/moodle/mod/quiz/review.php?attempt=39509)	QUIZ DA EMERGÊNCIA 33	Emergency Quiz.	00:00:28	DURING
46001	quiz continue attempt (http://www.ggte.unicamp.br/moodle/mod/quiz/review.php?attempt=39509)	QUIZ DA EMERGÊNCIA 33	Emergency Quiz.	00:01:59	DURING
46001	quiz continue attempt (http://www.ggte.unicamp.br/moodle/mod/quiz/review.php?attempt=39509)	QUIZ DA EMERGÊNCIA 33	Emergency Quiz.	00:07:43	DURING
46001	quiz continue attempt (http://www.ggte.unicamp.br/moodle/mod/quiz/review.php?attempt=39509)	QUIZ DA EMERGÊNCIA 33	Emergency Quiz.	00:01:42	DURING
46001	quiz continue attempt (http://www.ggte.unicamp.br/moodle/mod/quiz/review.php?attempt=39509)	QUIZ DA EMERGÊNCIA 33	Emergency Quiz.	00:04:37	DURING
46001	quiz continue attempt (http://www.ggte.unicamp.br/moodle/mod/quiz/review.php?attempt=39509)	QUIZ DA EMERGÊNCIA 33	Emergency Quiz.	00:02:09	DURING
46001	quiz continue attempt (http://www.ggte.unicamp.br/moodle/mod/quiz/review.php?attempt=39509)	QUIZ DA EMERGÊNCIA 33	Emergency Quiz.	00:00:29	DURING
46001	quiz continue attempt (http://www.ggte.unicamp.br/moodle/mod/quiz/review.php?attempt=39509)	QUIZ DA EMERGÊNCIA 33	Emergency Quiz.	00:01:08	DURING
46001	quiz continue attempt (http://www.ggte.unicamp.br/moodle/mod/quiz/review.php?attempt=39509)	QUIZ DA EMERGÊNCIA 33	Emergency Quiz.		DURING
46001	forum view discussion (http://www.ggte.unicamp.br/moodle/mod/forum/discuss.php?d=4870)	CASO 50 - PARTE 5	Virtual Rounds	00:03:45	DURING
46001	glossary view (http://www.ggte.unicamp.br/moodle/mod/glossary/view.php?id=40471&amp;tab=-1)	DOR ABDOMINAL	Other activity	00:00:10	DURING
46001	glossary view (http://www.ggte.unicamp.br/moodle/mod/glossary/view.php?id=40459&amp;tab=-1)	COMA	Other activity	00:02:32	DURING
46001	glossary view entry (http://www.ggte.unicamp.br/moodle/mod/glossary/showentry.php?eid=43)	DECISÕES EXTREMAS 11	Extreme Decisions	00:00:18	DURING
46001	lesson start (http://www.ggte.unicamp.br/moodle/mod/lesson/view.php?id=38331)	DECISÕES EXTREMAS 11	Extreme Decisions	00:00:00	DURING
46001	lesson view (http://www.ggte.unicamp.br/moodle/mod/lesson/view.php?id=38331)	DECISÕES EXTREMAS 11 – QUESTÃO 1	Extreme Decisions	00:18:36	DURING
46001	lesson view (http://www.ggte.unicamp.br/moodle/mod/lesson/view.php?id=38331)	DECISÕES EXTREMAS 11 – QUESTÃO 2	Extreme Decisions	00:02:01	DURING
46001	lesson view (http://www.ggte.unicamp.br/moodle/mod/lesson/view.php?id=38331)	DECISÕES EXTREMAS 11 – QUESTÃO 3	Extreme Decisions	00:01:59	DURING
46001	lesson view (http://www.ggte.unicamp.br/moodle/mod/lesson/view.php?id=38331)	DECISÕES EXTREMAS 11 – QUESTÃO 4	Extreme Decisions	00:04:06	DURING
46001	lesson view (http://www.ggte.unicamp.br/moodle/mod/lesson/view.php?id=38331)	DECISÕES EXTREMAS 11 – QUESTÃO 5	Extreme Decisions	00:02:49	DURING
46001	lesson view (http://www.ggte.unicamp.br/moodle/mod/lesson/view.php?id=38331)	DECISÕES EXTREMAS 11 – QUESTÃO 6	Extreme Decisions	00:02:03	DURING
46001	lesson view (http://www.ggte.unicamp.br/moodle/mod/lesson/view.php?id=38331)	DECISÕES EXTREMAS 11 - CONSIDERAÇÕES TEÓRICAS	Extreme Decisions	00:04:47	DURING
46001	lesson view (http://www.ggte.unicamp.br/moodle/mod/lesson/view.php?id=38331)	DECISÕES EXTREMAS 11 - COMENTÁRIOS, CRÍTICAS E DUVIDAS	Extreme Decisions	00:00:05	DURING
46001	glossary view entry (http://www.ggte.unicamp.br/moodle/mod/glossary/showentry.php?eid=42)	DECISÕES EXTREMAS 12	Extreme Decisions	00:00:06	DURING
46001	lesson start (http://www.ggte.unicamp.br/moodle/mod/lesson/view.php?id=38362)	DECISÕES EXTREMAS 12	Extreme Decisions	00:00:00	DURING
46001	lesson view (http://www.ggte.unicamp.br/moodle/mod/lesson/view.php?id=38362)	DECISÕES EXTREMAS 12 – QUESTÃO 1	Extreme Decisions	00:03:14	DURING
46001	lesson view (http://www.ggte.unicamp.br/moodle/mod/lesson/view.php?id=38362)	DECISÕES EXTREMAS 12 – QUESTÃO 2	Extreme Decisions	00:03:17	DURING
46001	lesson view (http://www.ggte.unicamp.br/moodle/mod/lesson/view.php?id=38362)	DECISÕES EXTREMAS 12 – QUESTÃO 3	Extreme Decisions	00:04:22	DURING
46001	lesson view (http://www.ggte.unicamp.br/moodle/mod/lesson/view.php?id=38362)	DECISÕES EXTREMAS 12 – QUESTÃO 4	Extreme Decisions	00:00:59	DURING
46001	lesson view (http://www.ggte.unicamp.br/moodle/mod/lesson/view.php?id=38362)	DECISÕES EXTREMAS 12 – QUESTÃO 5	Extreme Decisions	00:00:57	DURING
46001	lesson view (http://www.ggte.unicamp.br/moodle/mod/lesson/view.php?id=38362)	DECISÕES EXTREMAS 12 – QUESTÃO 6	Extreme Decisions	00:08:26	DURING
46001	lesson view (http://www.ggte.unicamp.br/moodle/mod/lesson/view.php?id=38362)	DECISÕES EXTREMAS 12 – QUESTÃO 7	Extreme Decisions	00:03:28	DURING
46001	lesson view (http://www.ggte.unicamp.br/moodle/mod/lesson/view.php?id=38362)	DECISÕES EXTREMAS 12 – QUESTÃO 8	Extreme Decisions	00:03:04	DURING
46001	lesson view (http://www.ggte.unicamp.br/moodle/mod/lesson/view.php?id=38362)	DECISÕES EXTREMAS 12 - PARTE FINAL	Extreme Decisions	00:02:45	DURING
46001	lesson view (http://www.ggte.unicamp.br/moodle/mod/lesson/view.php?id=38362)	DECISÕES EXTREMAS 12 - PARTE FINAL	Extreme Decisions	00:24:27	DURING
46001	lesson view (http://www.ggte.unicamp.br/moodle/mod/lesson/view.php?id=38362)	DECISÕES EXTREMAS 12 - BIBLIOGRAFIA RECOMENDADA	Extreme Decisions	00:00:05	DURING
46001	lesson end (http://www.ggte.unicamp.br/moodle/mod/lesson/view.php?id=38362)	DECISÕES EXTREMAS 12	Extreme Decisions	00:00:26	DURING
46001	course view (http://www.ggte.unicamp.br/moodle/course/view.php?id=219)	MD136 - Emergências Clínicas	Other activity	00:06:41	DURING
46001	glossary view (http://www.ggte.unicamp.br/moodle/mod/glossary/view.php?id=40464&amp;tab=-1)	DEFICIT NEUROLOGICO	Other activity	00:05:44	DURING
46001	glossary view entry (http://www.ggte.unicamp.br/moodle/mod/glossary/showentry.php?eid=64)	DECISÕES EXTREMAS 08	Extreme Decisions	00:00:03	DURING
46001	lesson start (http://www.ggte.unicamp.br/moodle/mod/lesson/view.php?id=38245)	DECISÕES EXTREMAS 08	Extreme Decisions	00:00:00	DURING
46001	lesson view (http://www.ggte.unicamp.br/moodle/mod/lesson/view.php?id=38245)	DECISÕES EXTREMAS 08 – QUESTÃO 1	Extreme Decisions	00:06:39	DURING
46001	glossary view entry (http://www.ggte.unicamp.br/moodle/mod/glossary/showentry.php?eid=60)	VISITA VIRTUAL - CASO 10	Virtual Rounds	00:00:04	DURING
46001	forum view forum (http://www.ggte.unicamp.br/moodle/mod/forum/view.php?id=36314)	VISITA VIRTUAL 10	Virtual Rounds	00:00:17	DURING
46001	forum view discussion (http://www.ggte.unicamp.br/moodle/mod/forum/discuss.php?d=3675)	CASO 10 - PARTE 2	Virtual Rounds	00:09:01	DURING
46001	lesson view (http://www.ggte.unicamp.br/moodle/mod/lesson/view.php?id=38245)	DECISÕES EXTREMAS 08 – QUESTÃO 2	Extreme Decisions	00:00:19	DURING
46001	lesson view (http://www.ggte.unicamp.br/moodle/mod/lesson/view.php?id=38245)	DECISÕES EXTREMAS 08 – QUESTÃO 3	Extreme Decisions	00:00:21	DURING
46001	lesson view (http://www.ggte.unicamp.br/moodle/mod/lesson/view.php?id=38245)	DECISÕES EXTREMAS 08 – QUESTÃO 3	Extreme Decisions	00:00:41	DURING
46001	lesson view (http://www.ggte.unicamp.br/moodle/mod/lesson/view.php?id=38245)	DECISÕES EXTREMAS 08 – QUESTÃO 3	Extreme Decisions	00:01:49	DURING
46001	lesson view (http://www.ggte.unicamp.br/moodle/mod/lesson/view.php?id=38245)	DECISÕES EXTREMAS 08 – QUESTÃO 4	Extreme Decisions	00:03:14	DURING
46001	lesson view (http://www.ggte.unicamp.br/moodle/mod/lesson/view.php?id=38245)	DECISÕES EXTREMAS 08 – QUESTÃO 5	Extreme Decisions	00:01:17	DURING
46001	lesson view (http://www.ggte.unicamp.br/moodle/mod/lesson/view.php?id=38245)	DECISÕES EXTREMAS 08 – QUESTÃO 6	Extreme Decisions	00:01:55	DURING
46001	lesson view (http://www.ggte.unicamp.br/moodle/mod/lesson/view.php?id=38245)	DECISÕES EXTREMAS 08 – QUESTÃO 7	Extreme Decisions	00:08:22	DURING
46001	lesson view (http://www.ggte.unicamp.br/moodle/mod/lesson/view.php?id=38245)	DECISÕES EXTREMAS 08 – QUESTÃO 8	Extreme Decisions	00:01:52	DURING
46001	lesson view (http://www.ggte.unicamp.br/moodle/mod/lesson/view.php?id=38245)	DECISÕES EXTREMAS 08 - PARTE FINAL	Extreme Decisions	00:00:18	DURING
46001	lesson view (http://www.ggte.unicamp.br/moodle/mod/lesson/view.php?id=38245)	DECISÕES EXTREMAS 08 - COMENTÁRIOS, PERGUNTAS E CRÍTICAS	Extreme Decisions	00:00:09	DURING
46001	lesson view (http://www.ggte.unicamp.br/moodle/mod/lesson/view.php?id=38245)	DECISÕES EXTREMAS 08 - COMENTÁRIOS, PERGUNTAS E CRÍTICAS	Extreme Decisions	00:00:10	DURING
46001	lesson end (http://www.ggte.unicamp.br/moodle/mod/lesson/view.php?id=38245)	DECISÕES EXTREMAS 08	Extreme Decisions	00:00:24	DURING
46001	lesson start (http://www.ggte.unicamp.br/moodle/mod/lesson/view.php?id=38293)	DECISÕES EXTREMAS 09	Extreme Decisions	00:00:00	DURING
46001	lesson view (http://www.ggte.unicamp.br/moodle/mod/lesson/view.php?id=38293)	DECISÕES EXTREMAS 09 – QUESTÃO 1	Extreme Decisions	00:03:52	DURING
46001	lesson view (http://www.ggte.unicamp.br/moodle/mod/lesson/view.php?id=38293)	DECISÕES EXTREMAS 09 – QUESTÃO 2	Extreme Decisions	00:01:47	DURING
46001	lesson view (http://www.ggte.unicamp.br/moodle/mod/lesson/view.php?id=38293)	DECISÕES EXTREMAS 09 – QUESTÃO 3	Extreme Decisions	00:03:41	DURING
46001	lesson view (http://www.ggte.unicamp.br/moodle/mod/lesson/view.php?id=38293)	DECISÕES EXTREMAS 09 – QUESTÃO 4	Extreme Decisions	00:00:31	DURING
46001	lesson view (http://www.ggte.unicamp.br/moodle/mod/lesson/view.php?id=38293)	DECISÕES EXTREMAS 09 – QUESTÃO 5	Extreme Decisions	00:03:36	DURING
46001	lesson view (http://www.ggte.unicamp.br/moodle/mod/lesson/view.php?id=38293)	DECISÕES EXTREMAS 09 - TEORIA	Extreme Decisions	00:02:48	DURING
46001	lesson view (http://www.ggte.unicamp.br/moodle/mod/lesson/view.php?id=38293)	DECISÕES EXTREMAS 09 – QUESTÃO 6	Extreme Decisions	00:00:54	DURING
46001	lesson view (http://www.ggte.unicamp.br/moodle/mod/lesson/view.php?id=38293)	DECISÕES EXTREMAS 09 - TEORIA 2	Extreme Decisions	00:04:55	DURING
46001	lesson view (http://www.ggte.unicamp.br/moodle/mod/lesson/view.php?id=38293)	DECISÕES EXTREMAS 09 – QUESTÃO 7	Extreme Decisions	00:00:34	DURING
46001	lesson view (http://www.ggte.unicamp.br/moodle/mod/lesson/view.php?id=38293)	DECISÕES EXTREMAS 09 – QUESTÃO 8	Extreme Decisions	00:02:19	DURING
46001	lesson view (http://www.ggte.unicamp.br/moodle/mod/lesson/view.php?id=38293)	DECISÕES EXTREMAS 09 - PARTE FINAL	Extreme Decisions	00:02:28	DURING
46001	lesson view (http://www.ggte.unicamp.br/moodle/mod/lesson/view.php?id=38293)	DECISÕES EXTREMAS 09 - COMENTÁRIOS, CRÍTICAS E SUGESTÕES	Extreme Decisions	00:00:11	DURING
46001	lesson end (http://www.ggte.unicamp.br/moodle/mod/lesson/view.php?id=38293)	DECISÕES EXTREMAS 09	Extreme Decisions	00:00:54	DURING
46001	lesson start (http://www.ggte.unicamp.br/moodle/mod/lesson/view.php?id=38530)	DECISÕES EXTREMAS 17	Extreme Decisions	00:00:00	DURING
46001	lesson view (http://www.ggte.unicamp.br/moodle/mod/lesson/view.php?id=38530)	DECISÕES EXTREMAS 17 – QUESTÃO 1	Extreme Decisions	00:10:28	DURING
46001	lesson view (http://www.ggte.unicamp.br/moodle/mod/lesson/view.php?id=38530)	DECISÕES EXTREMAS 17 – QUESTÃO 2	Extreme Decisions	00:00:21	DURING
46001	lesson view (http://www.ggte.unicamp.br/moodle/mod/lesson/view.php?id=38530)	DECISÕES EXTREMAS 17 – QUESTÃO 3	Extreme Decisions	00:00:34	DURING
46001	lesson view (http://www.ggte.unicamp.br/moodle/mod/lesson/view.php?id=38530)	DECISÕES EXTREMAS 17 – QUESTÃO 4	Extreme Decisions	00:01:12	DURING
46001	lesson view (http://www.ggte.unicamp.br/moodle/mod/lesson/view.php?id=38530)	DECISÕES EXTREMAS 17 – QUESTÃO 4	Extreme Decisions	00:00:12	DURING
46001	lesson view (http://www.ggte.unicamp.br/moodle/mod/lesson/view.php?id=38530)	DECISÕES EXTREMAS 17 – QUESTÃO 4	Extreme Decisions	00:00:34	DURING
46001	lesson view (http://www.ggte.unicamp.br/moodle/mod/lesson/view.php?id=38530)	DECISÕES EXTREMAS 17 - CAUSAS DE HIPONATREMIA	Extreme Decisions	00:00:49	DURING
46001	lesson view (http://www.ggte.unicamp.br/moodle/mod/lesson/view.php?id=38530)	DECISÕES EXTREMAS 17 – QUESTÃO 5	Extreme Decisions	00:00:40	DURING
46001	lesson view (http://www.ggte.unicamp.br/moodle/mod/lesson/view.php?id=38530)	DECISÕES EXTREMAS 17 – QUESTÃO 6	Extreme Decisions	00:00:39	DURING
46001	lesson view (http://www.ggte.unicamp.br/moodle/mod/lesson/view.php?id=38530)	DECISÕES EXTREMAS 17 - COMO FAZER A REPOSIÇÃO DO SÓDIO	Extreme Decisions	00:00:47	DURING
46001	lesson view (http://www.ggte.unicamp.br/moodle/mod/lesson/view.php?id=38530)	DECISÕES EXTREMAS 17 – QUESTÃO 7	Extreme Decisions	00:00:41	DURING
46001	lesson view (http://www.ggte.unicamp.br/moodle/mod/lesson/view.php?id=38530)	DECISÕES EXTREMAS 17 – QUESTÃO 8	Extreme Decisions	00:00:46	DURING
46001	lesson view (http://www.ggte.unicamp.br/moodle/mod/lesson/view.php?id=38530)	DECISÕES EXTREMAS 17 - EVOLUÇÃO	Extreme Decisions	00:00:41	DURING
46001	lesson view (http://www.ggte.unicamp.br/moodle/mod/lesson/view.php?id=38530)	DECISÕES EXTREMAS 17 - COMENTÁRIOS, CRÍTICAS E SUGESTÕES	Extreme Decisions	00:00:10	DURING
46001	lesson end (http://www.ggte.unicamp.br/moodle/mod/lesson/view.php?id=38530)	DECISÕES EXTREMAS 17	Extreme Decisions	00:00:27	DURING
46001	lesson start (http://www.ggte.unicamp.br/moodle/mod/lesson/view.php?id=38577)	DECISÕES EXTREMAS 19	Extreme Decisions	00:00:00	DURING
46001	lesson view (http://www.ggte.unicamp.br/moodle/mod/lesson/view.php?id=38577)	DECISÕES EXTREMAS 19 – QUESTÃO 1	Extreme Decisions	00:01:05	DURING
46001	lesson view (http://www.ggte.unicamp.br/moodle/mod/lesson/view.php?id=38577)	DECISÕES EXTREMAS 19 – QUESTÃO 2	Extreme Decisions	00:00:50	DURING
46001	lesson view (http://www.ggte.unicamp.br/moodle/mod/lesson/view.php?id=38577)	DECISÕES EXTREMAS 19 – QUESTÃO 3	Extreme Decisions	00:00:26	DURING
46001	lesson view (http://www.ggte.unicamp.br/moodle/mod/lesson/view.php?id=38577)	DECISÕES EXTREMAS 19 – QUESTÃO 4	Extreme Decisions	00:02:38	DURING
46001	lesson view (http://www.ggte.unicamp.br/moodle/mod/lesson/view.php?id=38577)	DECISÕES EXTREMAS 19 – QUESTÃO 5	Extreme Decisions	00:01:02	DURING
46001	lesson view (http://www.ggte.unicamp.br/moodle/mod/lesson/view.php?id=38577)	DECISÕES EXTREMAS 19 – QUESTÃO 6	Extreme Decisions	00:01:15	DURING
46001	lesson view (http://www.ggte.unicamp.br/moodle/mod/lesson/view.php?id=38577)	DECISÕES EXTREMAS 19 – QUESTÃO 6	Extreme Decisions	00:01:16	DURING
46001	lesson view (http://www.ggte.unicamp.br/moodle/mod/lesson/view.php?id=38577)	DECISÕES EXTREMAS 19 – QUESTÃO 7	Extreme Decisions	00:01:23	DURING
46001	lesson view (http://www.ggte.unicamp.br/moodle/mod/lesson/view.php?id=38577)	DECISÕES EXTREMAS 19 – QUESTÃO 7	Extreme Decisions	00:00:24	DURING
46001	lesson view (http://www.ggte.unicamp.br/moodle/mod/lesson/view.php?id=38577)	DECISÕES EXTREMAS 19 – QUESTÃO 8	Extreme Decisions	00:00:53	DURING
46001	lesson view (http://www.ggte.unicamp.br/moodle/mod/lesson/view.php?id=38577)	DECISÕES EXTREMAS 19 – QUESTÃO 9	Extreme Decisions	00:00:15	DURING
46001	lesson view (http://www.ggte.unicamp.br/moodle/mod/lesson/view.php?id=38577)	DECISÕES EXTREMAS 19 - EVOLUÇÃO DO CASO E CONSIDERAÇÕES FINAIS	Extreme Decisions	00:00:30	DURING
46001	lesson view (http://www.ggte.unicamp.br/moodle/mod/lesson/view.php?id=38577)	DECISÕES EXTREMAS 19 - COMENTÁRIOS, CRÍTICAS E SUGESTÕES	Extreme Decisions	00:00:44	DURING
46001	lesson end (http://www.ggte.unicamp.br/moodle/mod/lesson/view.php?id=38577)	DECISÕES EXTREMAS 19	Extreme Decisions	00:00:39	DURING
46001	lesson start (http://www.ggte.unicamp.br/moodle/mod/lesson/view.php?id=39637)	DECISÕES EXTREMAS 21	Extreme Decisions	00:00:00	DURING
46001	lesson view (http://www.ggte.unicamp.br/moodle/mod/lesson/view.php?id=39637)	DECISÕES EXTREMAS 21 – QUESTÃO 1	Extreme Decisions	00:00:59	DURING
46001	lesson view (http://www.ggte.unicamp.br/moodle/mod/lesson/view.php?id=39637)	DECISÕES EXTREMAS 21 – QUESTÃO 2	Extreme Decisions	00:00:25	DURING
46001	lesson view (http://www.ggte.unicamp.br/moodle/mod/lesson/view.php?id=39637)	DECISÕES EXTREMAS 21 – QUESTÃO 3	Extreme Decisions	00:00:43	DURING
46001	lesson view (http://www.ggte.unicamp.br/moodle/mod/lesson/view.php?id=39637)	DECISÕES EXTREMAS 21 – QUESTÃO 4	Extreme Decisions	01:24:32	DURING
46001	lesson view (http://www.ggte.unicamp.br/moodle/mod/lesson/view.php?id=39637)	DECISÕES EXTREMAS 21 – QUESTÃO 5	Extreme Decisions	00:04:46	DURING
46001	lesson view (http://www.ggte.unicamp.br/moodle/mod/lesson/view.php?id=39637)	DECISÕES EXTREMAS 21 – QUESTÃO 5	Extreme Decisions	00:00:15	DURING
46001	lesson view (http://www.ggte.unicamp.br/moodle/mod/lesson/view.php?id=39637)	DECISÕES EXTREMAS 21 – QUESTÃO 5	Extreme Decisions	00:00:07	DURING
46001	lesson view (http://www.ggte.unicamp.br/moodle/mod/lesson/view.php?id=39637)	DECISÕES EXTREMAS 21 – QUESTÃO 5	Extreme Decisions	00:00:15	DURING
46001	lesson view (http://www.ggte.unicamp.br/moodle/mod/lesson/view.php?id=39637)	DECISÕES EXTREMAS 21 – QUESTÃO 5	Extreme Decisions	00:00:26	DURING
46001	lesson view (http://www.ggte.unicamp.br/moodle/mod/lesson/view.php?id=39637)	DECISÕES EXTREMAS 21 – QUESTÃO 6	Extreme Decisions	00:00:41	DURING
46001	lesson view (http://www.ggte.unicamp.br/moodle/mod/lesson/view.php?id=39637)	DECISÕES EXTREMAS 21 – QUESTÃO 7	Extreme Decisions	00:00:18	DURING
46001	lesson view (http://www.ggte.unicamp.br/moodle/mod/lesson/view.php?id=39637)	DECISÕES EXTREMAS 21 – QUESTÃO 7	Extreme Decisions	00:00:17	DURING
46001	lesson view (http://www.ggte.unicamp.br/moodle/mod/lesson/view.php?id=39637)	DECISÕES EXTREMAS 21 – QUESTÃO 7	Extreme Decisions	00:00:09	DURING
46001	lesson view (http://www.ggte.unicamp.br/moodle/mod/lesson/view.php?id=39637)	DECISÕES EXTREMAS 21 – QUESTÃO 7	Extreme Decisions	00:00:23	DURING
46001	lesson view (http://www.ggte.unicamp.br/moodle/mod/lesson/view.php?id=39637)	DECISÕES EXTREMAS 21 – QUESTÃO 8	Extreme Decisions	00:00:49	DURING
46001	lesson view (http://www.ggte.unicamp.br/moodle/mod/lesson/view.php?id=39637)	DECISÕES EXTREMAS 21 – QUESTÃO 9	Extreme Decisions	00:01:04	DURING
46001	lesson view (http://www.ggte.unicamp.br/moodle/mod/lesson/view.php?id=39637)	DECISÕES EXTREMAS 21 – QUESTÃO 10	Extreme Decisions	00:00:52	DURING
46001	lesson view (http://www.ggte.unicamp.br/moodle/mod/lesson/view.php?id=39637)	DECISÕES EXTREMAS 21 – QUESTÃO 10	Extreme Decisions	00:00:14	DURING
46001	lesson view (http://www.ggte.unicamp.br/moodle/mod/lesson/view.php?id=39637)	DECISÕES EXTREMAS 21 – QUESTÃO 10	Extreme Decisions	00:00:15	DURING
46001	lesson view (http://www.ggte.unicamp.br/moodle/mod/lesson/view.php?id=39637)	DECISÕES EXTREMAS 21 - EVOLUÇÃO CLÍNICA	Extreme Decisions	00:00:15	DURING
46001	lesson view (http://www.ggte.unicamp.br/moodle/mod/lesson/view.php?id=39637)	DECISÕES EXTREMAS 21 - DÚVIDAS, CRÍTICAS E SUGESTÕES	Extreme Decisions	00:00:11	DURING
46001	course view (http://www.ggte.unicamp.br/moodle/course/view.php?id=219)	MD136 - Emergências Clínicas	Other activity	00:01:26	DURING
46001	glossary view (http://www.ggte.unicamp.br/moodle/mod/glossary/view.php?id=40464&amp;tab=-1)	DEFICIT NEUROLOGICO	Other activity	00:00:11	DURING
46001	glossary view (http://www.ggte.unicamp.br/moodle/mod/glossary/view.php?id=40466&amp;tab=-1)	TOSSE	Other activity	00:09:39	DURING
46001	lesson start (http://www.ggte.unicamp.br/moodle/mod/lesson/view.php?id=37834)	DECISÕES EXTREMAS 03	Extreme Decisions	00:00:00	DURING
46001	lesson view (http://www.ggte.unicamp.br/moodle/mod/lesson/view.php?id=37834)	DECISÕES EXTREMAS 03 – QUESTÃO 1	Extreme Decisions	00:02:06	DURING
46001	lesson view (http://www.ggte.unicamp.br/moodle/mod/lesson/view.php?id=37834)	DECISÕES EXTREMAS 03 – QUESTÃO 2	Extreme Decisions	00:16:54	DURING
46001	lesson view (http://www.ggte.unicamp.br/moodle/mod/lesson/view.php?id=37834)	DECISÕES EXTREMAS 03 – QUESTÃO 3	Extreme Decisions	00:01:08	DURING
46001	lesson view (http://www.ggte.unicamp.br/moodle/mod/lesson/view.php?id=37834)	DECISÕES EXTREMAS 03 – QUESTÃO 4	Extreme Decisions	00:00:40	DURING
46001	lesson view (http://www.ggte.unicamp.br/moodle/mod/lesson/view.php?id=37834)	DECISÕES EXTREMAS 03 – QUESTÃO 5	Extreme Decisions	00:01:43	DURING
46001	lesson view (http://www.ggte.unicamp.br/moodle/mod/lesson/view.php?id=37834)	DECISÕES EXTREMAS 03 – QUESTÃO 6	Extreme Decisions	00:02:26	DURING
46001	lesson view (http://www.ggte.unicamp.br/moodle/mod/lesson/view.php?id=37834)	DECISÕES EXTREMAS 03 – QUESTÃO 7	Extreme Decisions	00:00:31	DURING
46001	lesson view (http://www.ggte.unicamp.br/moodle/mod/lesson/view.php?id=37834)	DECISÕES EXTREMAS 03 – QUESTÃO 7	Extreme Decisions	00:00:59	DURING
46001	lesson view (http://www.ggte.unicamp.br/moodle/mod/lesson/view.php?id=37834)	DECISÕES EXTREMAS 03 – QUESTÃO 8	Extreme Decisions	00:05:01	DURING
46001	lesson view (http://www.ggte.unicamp.br/moodle/mod/lesson/view.php?id=37834)	DECISÕES EXTREMAS 03 – QUESTÃO 9	Extreme Decisions	00:01:03	DURING
46001	lesson view (http://www.ggte.unicamp.br/moodle/mod/lesson/view.php?id=37834)	DECISÕES EXTREMAS 03 – QUESTÃO 9	Extreme Decisions	00:00:50	DURING
46001	lesson view (http://www.ggte.unicamp.br/moodle/mod/lesson/view.php?id=37834)	DECISÕES EXTREMAS 03 – QUESTÃO 10	Extreme Decisions	00:00:49	DURING
46001	lesson view (http://www.ggte.unicamp.br/moodle/mod/lesson/view.php?id=37834)	DECISÕES EXTREMAS 03 – QUESTÃO 11	Extreme Decisions	00:01:53	DURING
46001	lesson view (http://www.ggte.unicamp.br/moodle/mod/lesson/view.php?id=37834)	DECISÕES EXTREMAS 03 – QUESTÃO 11	Extreme Decisions	00:02:54	DURING
46001	lesson view (http://www.ggte.unicamp.br/moodle/mod/lesson/view.php?id=37834)	DECISÕES EXTREMAS 03 – QUESTÃO 12	Extreme Decisions	00:00:39	DURING
46001	lesson end (http://www.ggte.unicamp.br/moodle/mod/lesson/view.php?id=37834)	DECISÕES EXTREMAS 03	Extreme Decisions	00:06:50	DURING
46001	glossary view (http://www.ggte.unicamp.br/moodle/mod/glossary/view.php?id=40471&amp;tab=-1)	DOR ABDOMINAL	Other activity	00:11:57	DURING
46001	lesson start (http://www.ggte.unicamp.br/moodle/mod/lesson/view.php?id=38017)	DECISÕES EXTREMAS 07	Extreme Decisions	00:00:00	DURING
46001	lesson view (http://www.ggte.unicamp.br/moodle/mod/lesson/view.php?id=38017)	DECISÕES EXTREMAS 07 – QUESTÃO 1	Extreme Decisions	00:01:25	DURING
46001	lesson view (http://www.ggte.unicamp.br/moodle/mod/lesson/view.php?id=38017)	DECISÕES EXTREMAS 07 – QUESTÃO 2	Extreme Decisions	00:16:12	DURING
46001	lesson view (http://www.ggte.unicamp.br/moodle/mod/lesson/view.php?id=38017)	DECISÕES EXTREMAS 07 – QUESTÃO 3	Extreme Decisions	00:04:29	DURING
46001	lesson view (http://www.ggte.unicamp.br/moodle/mod/lesson/view.php?id=38017)	DECISÕES EXTREMAS 07 – QUESTÃO 4	Extreme Decisions	00:01:11	DURING
46001	lesson view (http://www.ggte.unicamp.br/moodle/mod/lesson/view.php?id=38017)	DECISÕES EXTREMAS 07 – QUESTÃO 5	Extreme Decisions	00:02:12	DURING
46001	lesson view (http://www.ggte.unicamp.br/moodle/mod/lesson/view.php?id=38017)	DECISÕES EXTREMAS 07 – QUESTÃO 6	Extreme Decisions	00:02:22	DURING
46001	lesson view (http://www.ggte.unicamp.br/moodle/mod/lesson/view.php?id=38017)	DECISÕES EXTREMAS 07 - QUESTÃO 7	Extreme Decisions	00:01:59	DURING
46001	lesson view (http://www.ggte.unicamp.br/moodle/mod/lesson/view.php?id=38017)	DECISÕES EXTREMAS 07 – QUESTÃO 8	Extreme Decisions	00:01:20	DURING
46001	lesson view (http://www.ggte.unicamp.br/moodle/mod/lesson/view.php?id=38017)	DECISÕES EXTREMAS 07 - EVOLUÇÃO DA PACIENTE DURANTE O PERÍODO DE OBSERVAÇÃO	Extreme Decisions	00:00:58	DURING
46001	lesson view (http://www.ggte.unicamp.br/moodle/mod/lesson/view.php?id=38017)	DECISÕES EXTREMAS 07 - COMENTÁRIOS E DÚVIDAS	Extreme Decisions	00:00:16	DURING
46001	lesson view (http://www.ggte.unicamp.br/moodle/mod/lesson/view.php?id=38017)	DECISÕES EXTREMAS 07 - COMENTÁRIOS E DÚVIDAS	Extreme Decisions	00:01:24	DURING
46001	lesson start (http://www.ggte.unicamp.br/moodle/mod/lesson/view.php?id=37876)	DECISÕES EXTREMAS 04	Extreme Decisions	00:00:00	DURING
46001	lesson view (http://www.ggte.unicamp.br/moodle/mod/lesson/view.php?id=37876)	DECISÕES EXTREMAS 04 – QUESTÃO 1	Extreme Decisions	00:05:16	DURING
46001	lesson view (http://www.ggte.unicamp.br/moodle/mod/lesson/view.php?id=37876)	DECISÕES EXTREMAS 04 – QUESTÃO 2	Extreme Decisions	00:01:00	DURING
46001	lesson view (http://www.ggte.unicamp.br/moodle/mod/lesson/view.php?id=37876)	DECISÕES EXTREMAS 04 – QUESTÃO 3	Extreme Decisions	00:00:09	DURING
46001	lesson view (http://www.ggte.unicamp.br/moodle/mod/lesson/view.php?id=37876)	DECISÕES EXTREMAS 04 – QUESTÃO 3	Extreme Decisions	00:01:00	DURING
46001	lesson view (http://www.ggte.unicamp.br/moodle/mod/lesson/view.php?id=37876)	DECISÕES EXTREMAS 04 – QUESTÃO 4	Extreme Decisions	00:00:53	DURING
46001	lesson view (http://www.ggte.unicamp.br/moodle/mod/lesson/view.php?id=37876)	DECISÕES EXTREMAS 04 – QUESTÃO 5	Extreme Decisions	00:03:23	DURING
46001	lesson view (http://www.ggte.unicamp.br/moodle/mod/lesson/view.php?id=37876)	DECISÕES EXTREMAS 04 – QUESTÃO 6	Extreme Decisions	00:03:46	DURING
46001	lesson view (http://www.ggte.unicamp.br/moodle/mod/lesson/view.php?id=37876)	DECISÕES EXTREMAS 04 – QUESTÃO 7	Extreme Decisions	00:01:52	DURING
46001	lesson view (http://www.ggte.unicamp.br/moodle/mod/lesson/view.php?id=37876)	DECISÕES EXTREMAS 04 – QUESTÃO 8	Extreme Decisions	00:03:20	DURING
46001	lesson view (http://www.ggte.unicamp.br/moodle/mod/lesson/view.php?id=37876)	DECISÕES EXTREMAS 04 – QUESTÃO 9	Extreme Decisions	00:03:58	DURING
46001	lesson view (http://www.ggte.unicamp.br/moodle/mod/lesson/view.php?id=37876)	DECISÕES EXTREMAS 04 – QUESTÃO 10	Extreme Decisions	00:02:15	DURING
46001	lesson view (http://www.ggte.unicamp.br/moodle/mod/lesson/view.php?id=37876)	DECISÕES EXTREMAS 04 – QUESTÃO 11	Extreme Decisions	00:02:18	DURING
46001	lesson view (http://www.ggte.unicamp.br/moodle/mod/lesson/view.php?id=37876)	DECISÕES EXTREMAS 04 – QUESTÃO 12	Extreme Decisions	00:01:43	DURING
46001	lesson view (http://www.ggte.unicamp.br/moodle/mod/lesson/view.php?id=37876)	DECISÕES EXTREMAS 04 - COMENTÁRIOS E DÚVIDAS	Extreme Decisions	00:23:57	DURING
46001	glossary view (http://www.ggte.unicamp.br/moodle/mod/glossary/view.php?id=40469&amp;tab=-1)	SEPSE	Other activity	00:01:31	DURING
46001	lesson start (http://www.ggte.unicamp.br/moodle/mod/lesson/view.php?id=38487)	DECISÕES EXTREMAS 16	Extreme Decisions	00:00:00	DURING
46001	lesson view (http://www.ggte.unicamp.br/moodle/mod/lesson/view.php?id=38487)	DECISÕES EXTREMAS 16 – QUESTÃO 1	Extreme Decisions	00:02:29	DURING
46001	lesson start (http://www.ggte.unicamp.br/moodle/mod/lesson/view.php?id=38332)	DECISÕES EXTREMAS 13	Extreme Decisions	00:00:00	DURING
46001	lesson view (http://www.ggte.unicamp.br/moodle/mod/lesson/view.php?id=38332)	DECISÕES EXTREMAS 13 – QUESTÃO 1	Extreme Decisions	00:05:25	DURING
46001	lesson view (http://www.ggte.unicamp.br/moodle/mod/lesson/view.php?id=38332)	DECISÕES EXTREMAS 13 – QUESTÃO 2	Extreme Decisions	00:00:53	DURING
46001	lesson view (http://www.ggte.unicamp.br/moodle/mod/lesson/view.php?id=38332)	DECISÕES EXTREMAS 13 – QUESTÃO 3	Extreme Decisions	00:02:18	DURING
46001	lesson view (http://www.ggte.unicamp.br/moodle/mod/lesson/view.php?id=38332)	DECISÕES EXTREMAS 13 – QUESTÃO 4	Extreme Decisions	00:01:15	DURING
46001	lesson view (http://www.ggte.unicamp.br/moodle/mod/lesson/view.php?id=38332)	DECISÕES EXTREMAS 13 – QUESTÃO 5	Extreme Decisions	00:02:07	DURING
46001	lesson view (http://www.ggte.unicamp.br/moodle/mod/lesson/view.php?id=38332)	DECISÕES EXTREMAS 13 – QUESTÃO 6	Extreme Decisions	00:02:26	DURING
46001	lesson view (http://www.ggte.unicamp.br/moodle/mod/lesson/view.php?id=38332)	DECISÕES EXTREMAS 13 – QUESTÃO 7	Extreme Decisions		DURING
46001	lesson view (http://www.ggte.unicamp.br/moodle/mod/lesson/view.php?id=38332)	DECISÕES EXTREMAS 13 – QUESTÃO 7	Extreme Decisions	00:00:18	DURING
46001	lesson view (http://www.ggte.unicamp.br/moodle/mod/lesson/view.php?id=38332)	DECISÕES EXTREMAS 13 – QUESTÃO 7	Extreme Decisions	00:00:15	DURING
46001	lesson view (http://www.ggte.unicamp.br/moodle/mod/lesson/view.php?id=38332)	DECISÕES EXTREMAS 13 – QUESTÃO 8	Extreme Decisions	00:03:32	DURING
46001	lesson view (http://www.ggte.unicamp.br/moodle/mod/lesson/view.php?id=38332)	DECISÕES EXTREMAS 13 – QUESTÃO 9	Extreme Decisions	00:01:55	DURING
46001	lesson view (http://www.ggte.unicamp.br/moodle/mod/lesson/view.php?id=38332)	DECISÕES EXTREMAS 13 - EVOLUÇÃO	Extreme Decisions	00:02:11	DURING
46001	lesson view (http://www.ggte.unicamp.br/moodle/mod/lesson/view.php?id=38332)	DECISÕES EXTREMAS 13 - DÚVIDAS, COMENTÁRIOS, CRÍTICAS	Extreme Decisions	00:00:10	DURING
46001	lesson view (http://www.ggte.unicamp.br/moodle/mod/lesson/view.php?id=38332)	DECISÕES EXTREMAS 13 - DÚVIDAS, COMENTÁRIOS, CRÍTICAS	Extreme Decisions	00:08:27	DURING
46001	lesson start (http://www.ggte.unicamp.br/moodle/mod/lesson/view.php?id=37898)	DECISÕES EXTREMAS 05	Extreme Decisions	00:00:00	DURING
46001	lesson view (http://www.ggte.unicamp.br/moodle/mod/lesson/view.php?id=37898)	DECISÕES EXTREMAS 05 – INTRODUÇÃO	Extreme Decisions	00:00:07	DURING
46001	lesson view (http://www.ggte.unicamp.br/moodle/mod/lesson/view.php?id=37898)	DECISÕES EXTREMAS 05 – QUESTÃO 1	Extreme Decisions	00:01:21	DURING
46001	lesson view (http://www.ggte.unicamp.br/moodle/mod/lesson/view.php?id=37898)	DECISÕES EXTREMAS 05 – QUESTÃO 2	Extreme Decisions	00:00:38	DURING
46001	lesson view (http://www.ggte.unicamp.br/moodle/mod/lesson/view.php?id=37898)	DECISÕES EXTREMAS 05 – QUESTÃO 3	Extreme Decisions	00:02:39	DURING
46001	lesson view (http://www.ggte.unicamp.br/moodle/mod/lesson/view.php?id=37898)	DECISÕES EXTREMAS 05 – QUESTÃO 3	Extreme Decisions	00:00:36	DURING
46001	lesson view (http://www.ggte.unicamp.br/moodle/mod/lesson/view.php?id=37898)	DECISÕES EXTREMAS 05 – QUESTÃO 4	Extreme Decisions	00:01:33	DURING
46001	lesson view (http://www.ggte.unicamp.br/moodle/mod/lesson/view.php?id=37898)	DECISÕES EXTREMAS 05 – QUESTÃO 5	Extreme Decisions	00:02:21	DURING
46001	lesson view (http://www.ggte.unicamp.br/moodle/mod/lesson/view.php?id=37898)	DECISÕES EXTREMAS 05 – QUESTÃO 6	Extreme Decisions	00:00:14	DURING
46001	lesson view (http://www.ggte.unicamp.br/moodle/mod/lesson/view.php?id=37898)	DECISÕES EXTREMAS 05 – QUESTÃO 7	Extreme Decisions	00:01:54	DURING
46001	lesson view (http://www.ggte.unicamp.br/moodle/mod/lesson/view.php?id=37898)	DECISÕES EXTREMAS 05 – QUESTÃO 8	Extreme Decisions	00:03:15	DURING
46001	lesson view (http://www.ggte.unicamp.br/moodle/mod/lesson/view.php?id=37898)	DECISÕES EXTREMAS 05 – QUESTÃO 8	Extreme Decisions	00:00:33	DURING
46001	lesson view (http://www.ggte.unicamp.br/moodle/mod/lesson/view.php?id=37898)	DECISÕES EXTREMAS 05 – QUESTÃO 8	Extreme Decisions	00:04:48	DURING
46001	lesson view (http://www.ggte.unicamp.br/moodle/mod/lesson/view.php?id=37898)	DECISÕES EXTREMAS 05 – QUESTÃO 9	Extreme Decisions	00:00:56	DURING
46001	lesson view (http://www.ggte.unicamp.br/moodle/mod/lesson/view.php?id=37898)	DECISÕES EXTREMAS 05 – QUESTÃO 9	Extreme Decisions	00:00:49	DURING
46001	lesson view (http://www.ggte.unicamp.br/moodle/mod/lesson/view.php?id=37898)	DECISÕES EXTREMAS 05 – QUESTÃO 10	Extreme Decisions	00:00:29	DURING
46001	lesson view (http://www.ggte.unicamp.br/moodle/mod/lesson/view.php?id=37898)	DECISÕES EXTREMAS 05 – QUESTÃO 11	Extreme Decisions	00:02:05	DURING
46001	lesson view (http://www.ggte.unicamp.br/moodle/mod/lesson/view.php?id=37898)	DECISÕES EXTREMAS 05 - COMENTÁRIOS E DÚVIDAS	Extreme Decisions	00:00:39	DURING
46001	lesson start (http://www.ggte.unicamp.br/moodle/mod/lesson/view.php?id=38017)	DECISÕES EXTREMAS 07	Extreme Decisions	00:00:28	DURING
46001	lesson start (http://www.ggte.unicamp.br/moodle/mod/lesson/view.php?id=37890)	DECISÕES EXTREMAS 06	Extreme Decisions	00:00:00	DURING
46001	lesson view (http://www.ggte.unicamp.br/moodle/mod/lesson/view.php?id=37890)	DECISÕES EXTREMAS 06 – QUESTÃO 1	Extreme Decisions	00:02:39	DURING
46001	lesson view (http://www.ggte.unicamp.br/moodle/mod/lesson/view.php?id=37890)	DECISÕES EXTREMAS 06 – QUESTÃO 2	Extreme Decisions	00:00:40	DURING
46001	lesson view (http://www.ggte.unicamp.br/moodle/mod/lesson/view.php?id=37890)	DECISÕES EXTREMAS 06 – QUESTÃO 2	Extreme Decisions	00:00:08	DURING
46001	lesson view (http://www.ggte.unicamp.br/moodle/mod/lesson/view.php?id=37890)	DECISÕES EXTREMAS 06 – QUESTÃO 2	Extreme Decisions	00:01:03	DURING
46001	lesson view (http://www.ggte.unicamp.br/moodle/mod/lesson/view.php?id=37890)	DECISÕES EXTREMAS 06 – QUESTÃO 3	Extreme Decisions	00:00:47	DURING
46001	lesson view (http://www.ggte.unicamp.br/moodle/mod/lesson/view.php?id=37890)	DECISÕES EXTREMAS 06 – QUESTÃO 4	Extreme Decisions	00:01:39	DURING
46001	lesson view (http://www.ggte.unicamp.br/moodle/mod/lesson/view.php?id=37890)	DECISÕES EXTREMAS 06 – QUESTÃO 5	Extreme Decisions	00:03:21	DURING
46001	lesson view (http://www.ggte.unicamp.br/moodle/mod/lesson/view.php?id=37890)	DECISÕES EXTREMAS 06 – QUESTÃO 6	Extreme Decisions	00:02:10	DURING
46001	lesson view (http://www.ggte.unicamp.br/moodle/mod/lesson/view.php?id=37890)	DECISÕES EXTREMAS 06 – QUESTÃO 7	Extreme Decisions	00:03:21	DURING
46001	lesson view (http://www.ggte.unicamp.br/moodle/mod/lesson/view.php?id=37890)	DECISÕES EXTREMAS 06 – QUESTÃO 8	Extreme Decisions	00:01:31	DURING
46001	lesson view (http://www.ggte.unicamp.br/moodle/mod/lesson/view.php?id=37890)	DECISÕES EXTREMAS 06 – QUESTÃO 9	Extreme Decisions	00:00:44	DURING
46001	lesson view (http://www.ggte.unicamp.br/moodle/mod/lesson/view.php?id=37890)	DECISÕES EXTREMAS 06 – QUESTÃO 9	Extreme Decisions	00:00:19	DURING
46001	lesson view (http://www.ggte.unicamp.br/moodle/mod/lesson/view.php?id=37890)	DECISÕES EXTREMAS 06 – QUESTÃO 9	Extreme Decisions	00:00:11	DURING
46001	lesson view (http://www.ggte.unicamp.br/moodle/mod/lesson/view.php?id=37890)	DECISÕES EXTREMAS 06 – QUESTÃO 10	Extreme Decisions	00:00:53	DURING
46001	lesson view (http://www.ggte.unicamp.br/moodle/mod/lesson/view.php?id=37890)	DECISÕES EXTREMAS 06 - COMENTÁRIOS E DÚVIDAS	Extreme Decisions	00:00:26	DURING
46001	lesson start (http://www.ggte.unicamp.br/moodle/mod/lesson/view.php?id=38330)	DECISÕES EXTREMAS 10	Extreme Decisions	00:00:00	DURING
46001	lesson view (http://www.ggte.unicamp.br/moodle/mod/lesson/view.php?id=38330)	DECISÕES EXTREMAS 10 – QUESTÃO 1	Extreme Decisions	00:04:56	DURING
46001	lesson view (http://www.ggte.unicamp.br/moodle/mod/lesson/view.php?id=38330)	DECISÕES EXTREMAS 10 – QUESTÃO 2	Extreme Decisions	00:01:46	DURING
46001	lesson view (http://www.ggte.unicamp.br/moodle/mod/lesson/view.php?id=38330)	DECISÕES EXTREMAS 10 – QUESTÃO 3	Extreme Decisions	00:01:35	DURING
46001	lesson view (http://www.ggte.unicamp.br/moodle/mod/lesson/view.php?id=38330)	DECISÕES EXTREMAS 10 – QUESTÃO 4	Extreme Decisions	00:02:40	DURING
46001	lesson view (http://www.ggte.unicamp.br/moodle/mod/lesson/view.php?id=38330)	DECISÕES EXTREMAS 10 – QUESTÃO 5	Extreme Decisions	00:01:55	DURING
46001	lesson view (http://www.ggte.unicamp.br/moodle/mod/lesson/view.php?id=38330)	DECISÕES EXTREMAS 10 – QUESTÃO 6	Extreme Decisions	00:01:17	DURING
46001	lesson view (http://www.ggte.unicamp.br/moodle/mod/lesson/view.php?id=38330)	DECISÕES EXTREMAS 10 – QUESTÃO 6	Extreme Decisions	00:01:02	DURING
46001	lesson view (http://www.ggte.unicamp.br/moodle/mod/lesson/view.php?id=38330)	DECISÕES EXTREMAS 10 – QUESTÃO 7	Extreme Decisions	00:00:42	DURING
46001	lesson view (http://www.ggte.unicamp.br/moodle/mod/lesson/view.php?id=38330)	DECISÕES EXTREMAS 10 – QUESTÃO 7	Extreme Decisions	00:00:23	DURING
46001	lesson view (http://www.ggte.unicamp.br/moodle/mod/lesson/view.php?id=38330)	DECISÕES EXTREMAS 10 – QUESTÃO 8	Extreme Decisions	00:03:21	DURING
46001	lesson view (http://www.ggte.unicamp.br/moodle/mod/lesson/view.php?id=38330)	DECISÕES EXTREMAS 10 – QUESTÃO 9	Extreme Decisions	00:01:53	DURING
46001	lesson view (http://www.ggte.unicamp.br/moodle/mod/lesson/view.php?id=38330)	DECISÕES EXTREMAS 10 - CONSIDERAÇÕES FINAIS	Extreme Decisions	00:00:28	DURING
46001	lesson view (http://www.ggte.unicamp.br/moodle/mod/lesson/view.php?id=38330)	DECISÕES EXTREMAS 10 - CRITICAS, SUGESTÕES E DÚVIDAS	Extreme Decisions	00:00:44	DURING
46001	lesson end (http://www.ggte.unicamp.br/moodle/mod/lesson/view.php?id=38330)	DECISÕES EXTREMAS 10	Extreme Decisions	00:00:18	DURING
46001	lesson start (http://www.ggte.unicamp.br/moodle/mod/lesson/view.php?id=38376)	DECISÕES EXTREMAS 14	Extreme Decisions	00:00:00	DURING
46001	lesson view (http://www.ggte.unicamp.br/moodle/mod/lesson/view.php?id=38376)	DECISÕES EXTREMAS 14 – QUESTÃO 1	Extreme Decisions	00:01:21	DURING
46001	lesson view (http://www.ggte.unicamp.br/moodle/mod/lesson/view.php?id=38376)	DECISÕES EXTREMAS 14 – QUESTÃO 2	Extreme Decisions	00:00:56	DURING
46001	lesson view (http://www.ggte.unicamp.br/moodle/mod/lesson/view.php?id=38376)	DECISÕES EXTREMAS 14 – QUESTÃO 2	Extreme Decisions	00:00:40	DURING
46001	lesson view (http://www.ggte.unicamp.br/moodle/mod/lesson/view.php?id=38376)	DECISÕES EXTREMAS 14 – QUESTÃO 2	Extreme Decisions	00:01:06	DURING
46001	lesson view (http://www.ggte.unicamp.br/moodle/mod/lesson/view.php?id=38376)	DECISÕES EXTREMAS 14 – QUESTÃO 3	Extreme Decisions	00:00:28	DURING
46001	lesson view (http://www.ggte.unicamp.br/moodle/mod/lesson/view.php?id=38376)	DECISÕES EXTREMAS 14 – QUESTÃO 3	Extreme Decisions	00:02:29	DURING
46001	lesson view (http://www.ggte.unicamp.br/moodle/mod/lesson/view.php?id=38376)	DECISÕES EXTREMAS 14 – QUESTÃO 4	Extreme Decisions	00:02:12	DURING
46001	lesson view (http://www.ggte.unicamp.br/moodle/mod/lesson/view.php?id=38376)	DECISÕES EXTREMAS 14 – QUESTÃO 4	Extreme Decisions	00:01:08	DURING
46001	lesson view (http://www.ggte.unicamp.br/moodle/mod/lesson/view.php?id=38376)	DECISÕES EXTREMAS 14 – QUESTÃO 5	Extreme Decisions	00:01:51	DURING
46001	lesson view (http://www.ggte.unicamp.br/moodle/mod/lesson/view.php?id=38376)	DECISÕES EXTREMAS 14 – QUESTÃO 6	Extreme Decisions	00:01:23	DURING
46001	lesson view (http://www.ggte.unicamp.br/moodle/mod/lesson/view.php?id=38376)	DECISÕES EXTREMAS 14– QUESTÃO 7	Extreme Decisions	00:01:31	DURING
46001	lesson view (http://www.ggte.unicamp.br/moodle/mod/lesson/view.php?id=38376)	DECISÕES EXTREMAS 14 – QUESTÃO 8	Extreme Decisions	00:01:12	DURING
46001	lesson view (http://www.ggte.unicamp.br/moodle/mod/lesson/view.php?id=38376)	DECISÕES EXTREMAS 14 – QUESTÃO 9	Extreme Decisions	00:01:32	DURING
46001	lesson view (http://www.ggte.unicamp.br/moodle/mod/lesson/view.php?id=38376)	DECISÕES EXTREMAS 14 – QUESTÃO 10	Extreme Decisions	00:01:00	DURING
46001	lesson view (http://www.ggte.unicamp.br/moodle/mod/lesson/view.php?id=38376)	DECISÕES EXTREMAS 14 – QUESTÃO 11	Extreme Decisions	00:00:43	DURING
46001	lesson view (http://www.ggte.unicamp.br/moodle/mod/lesson/view.php?id=38376)	DECISÕES EXTREMAS 14 - COMENTÁRIOS, CRÍTICAS E DÚVIDAS	Extreme Decisions	00:00:51	DURING
46001	lesson view (http://www.ggte.unicamp.br/moodle/mod/lesson/view.php?id=38376)	DECISÕES EXTREMAS 14 - COMENTÁRIOS, CRÍTICAS E DÚVIDAS	Extreme Decisions	00:06:03	DURING
46001	glossary view (http://www.ggte.unicamp.br/moodle/mod/glossary/view.php?id=40470&amp;tab=-1)	HEMOPTISE	Other activity	00:00:05	DURING
46001	glossary view (http://www.ggte.unicamp.br/moodle/mod/glossary/view.php?id=40472&amp;tab=-1)	DIARRÉIA	Other activity	00:00:08	DURING
46001	glossary view (http://www.ggte.unicamp.br/moodle/mod/glossary/view.php?id=40462&amp;tab=-1)	SÍNCOPE	Other activity	00:00:12	DURING
46001	glossary view (http://www.ggte.unicamp.br/moodle/mod/glossary/view.php?id=40466&amp;tab=-1)	TOSSE	Other activity	00:15:44	DURING
46001	glossary view (http://www.ggte.unicamp.br/moodle/mod/glossary/view.php?id=40463&amp;tab=-1)	CEFALÉIA	Other activity	00:00:06	DURING
46001	glossary view entry (http://www.ggte.unicamp.br/moodle/mod/glossary/showentry.php?eid=56)	VISITA VIRTUAL 14	Virtual Rounds	00:00:16	DURING
46001	forum view forum (http://www.ggte.unicamp.br/moodle/mod/forum/view.php?id=37887)	VISITA VIRTUAL 14	Virtual Rounds	00:00:05	DURING
46001	forum view discussion (http://www.ggte.unicamp.br/moodle/mod/forum/discuss.php?d=3718)	CASO 14 - PARTE 2	Virtual Rounds	00:01:55	DURING
46001	forum view forum (http://www.ggte.unicamp.br/moodle/mod/forum/view.php?id=37887)	VISITA VIRTUAL 14	Virtual Rounds	00:00:02	DURING
46001	forum view discussion (http://www.ggte.unicamp.br/moodle/mod/forum/discuss.php?d=3719)	CASO 14 - PARTE 3	Virtual Rounds	00:03:25	DURING
46001	forum view discussion (http://www.ggte.unicamp.br/moodle/mod/forum/discuss.php?d=3720)	CASO 14 - PARTE 4	Virtual Rounds		DURING
46001	course view (http://www.ggte.unicamp.br/moodle/course/view.php?id=219)	MD136 - Emergências Clínicas	Other activity	00:00:15	OUTSIDE
46001	quiz view (http://www.ggte.unicamp.br/moodle/mod/quiz/view.php?id=48068)	QUIZ DA EMERGÊNCIA 61	Emergency Quiz.	00:00:05	OUTSIDE
46001	quiz attempt (http://www.ggte.unicamp.br/moodle/mod/quiz/review.php?attempt=77552)	QUIZ DA EMERGÊNCIA 61	Emergency Quiz.	00:00:01	OUTSIDE
46001	quiz continue attempt (http://www.ggte.unicamp.br/moodle/mod/quiz/review.php?attempt=77552)	QUIZ DA EMERGÊNCIA 61	Emergency Quiz.		OUTSIDE
46002	course view (http://www.ggte.unicamp.br/moodle/course/view.php?id=219)	MD136 - Emergências Clínicas	Other activity	00:06:31	DURING
46002	forum view forum (http://www.ggte.unicamp.br/moodle/mod/forum/view.php?id=36305)	VISITA VIRTUAL 01	Virtual Rounds		DURING
46002	course view (http://www.ggte.unicamp.br/moodle/course/view.php?id=219)	MD136 - Emergências Clínicas	Other activity		DURING
46002	course view (http://www.ggte.unicamp.br/moodle/course/view.php?id=219)	MD136 - Emergências Clínicas	Other activity	00:01:02	DURING
46002	forum view forum (http://www.ggte.unicamp.br/moodle/mod/forum/view.php?id=36305)	VISITA VIRTUAL 01	Virtual Rounds	00:00:27	DURING
46002	forum view discussion (http://www.ggte.unicamp.br/moodle/mod/forum/discuss.php?d=3578)	CASO 1 - PARTE 2	Virtual Rounds	00:00:38	DURING
46002	forum view discussion (http://www.ggte.unicamp.br/moodle/mod/forum/discuss.php?d=3578)	CASO 1 - PARTE 2	Virtual Rounds	00:00:08	DURING
46002	forum view forum (http://www.ggte.unicamp.br/moodle/mod/forum/view.php?id=36305)	VISITA VIRTUAL 01	Virtual Rounds	00:00:58	DURING
46002	forum view discussion (http://www.ggte.unicamp.br/moodle/mod/forum/discuss.php?d=3577)	CASO 1 - PARTE 1	Virtual Rounds		DURING
46002	course view (http://www.ggte.unicamp.br/moodle/course/view.php?id=219)	MD136 - Emergências Clínicas	Other activity	00:00:19	DURING
46002	forum view forum (http://www.ggte.unicamp.br/moodle/mod/forum/view.php?id=36305)	VISITA VIRTUAL 01	Virtual Rounds	00:00:17	DURING
46002	forum view discussion (http://www.ggte.unicamp.br/moodle/mod/forum/discuss.php?d=3577)	CASO 1 - PARTE 1	Virtual Rounds	00:04:43	DURING
46002	course view (http://www.ggte.unicamp.br/moodle/course/view.php?id=219)	MD136 - Emergências Clínicas	Other activity	00:00:09	DURING
46002	forum view forum (http://www.ggte.unicamp.br/moodle/mod/forum/view.php?id=36305)	VISITA VIRTUAL 01	Virtual Rounds	00:00:09	DURING
46002	forum view discussion (http://www.ggte.unicamp.br/moodle/mod/forum/discuss.php?d=3577)	CASO 1 - PARTE 1	Virtual Rounds		DURING
46002	course view (http://www.ggte.unicamp.br/moodle/course/view.php?id=219)	MD136 - Emergências Clínicas	Other activity	00:00:26	DURING
46002	forum view forum (http://www.ggte.unicamp.br/moodle/mod/forum/view.php?id=36305)	VISITA VIRTUAL 01	Virtual Rounds	00:00:11	DURING
46002	forum view discussion (http://www.ggte.unicamp.br/moodle/mod/forum/discuss.php?d=3578)	CASO 1 - PARTE 2	Virtual Rounds	00:27:23	DURING
46002	forum view forum (http://www.ggte.unicamp.br/moodle/mod/forum/view.php?id=36305)	VISITA VIRTUAL 01	Virtual Rounds	00:00:20	DURING
46002	forum view discussion (http://www.ggte.unicamp.br/moodle/mod/forum/discuss.php?d=3579)	CASO 1 - PARTE 3	Virtual Rounds	00:06:51	DURING
46002	forum view forum (http://www.ggte.unicamp.br/moodle/mod/forum/view.php?id=36305)	VISITA VIRTUAL 01	Virtual Rounds	00:00:06	DURING
46002	forum view discussion (http://www.ggte.unicamp.br/moodle/mod/forum/discuss.php?d=3580)	CASO 1 - PARTE 4	Virtual Rounds	00:09:30	DURING
46002	forum view forum (http://www.ggte.unicamp.br/moodle/mod/forum/view.php?id=36305)	VISITA VIRTUAL 01	Virtual Rounds	00:00:13	DURING
46002	forum view forum (http://www.ggte.unicamp.br/moodle/mod/forum/view.php?id=36306)	VISITA VIRTUAL 02	Virtual Rounds	00:00:11	DURING
46002	forum view discussion (http://www.ggte.unicamp.br/moodle/mod/forum/discuss.php?d=3582)	CASO 2 - PARTE 1	Virtual Rounds	00:10:10	DURING
46002	forum view forum (http://www.ggte.unicamp.br/moodle/mod/forum/view.php?id=36306)	VISITA VIRTUAL 02	Virtual Rounds	00:00:14	DURING
46002	forum view discussion (http://www.ggte.unicamp.br/moodle/mod/forum/discuss.php?d=3583)	CASO 2 - PARTE 2	Virtual Rounds		DURING
46002	course view (http://www.ggte.unicamp.br/moodle/course/view.php?id=219)	MD136 - Emergências Clínicas	Other activity	00:00:12	DURING
46002	forum view forum (http://www.ggte.unicamp.br/moodle/mod/forum/view.php?id=36306)	VISITA VIRTUAL 02	Virtual Rounds	00:00:56	DURING
46002	forum view discussion (http://www.ggte.unicamp.br/moodle/mod/forum/discuss.php?d=3583)	CASO 2 - PARTE 2	Virtual Rounds		DURING
46002	course view (http://www.ggte.unicamp.br/moodle/course/view.php?id=219)	MD136 - Emergências Clínicas	Other activity	00:00:59	DURING
46002	forum view forum (http://www.ggte.unicamp.br/moodle/mod/forum/view.php?id=36306)	VISITA VIRTUAL 02	Virtual Rounds	00:00:10	DURING
46002	forum view discussion (http://www.ggte.unicamp.br/moodle/mod/forum/discuss.php?d=3582)	CASO 2 - PARTE 1	Virtual Rounds		DURING
46002	forum view forum (http://www.ggte.unicamp.br/moodle/mod/forum/view.php?id=36306)	VISITA VIRTUAL 02	Virtual Rounds	00:00:13	DURING
46002	forum view discussion (http://www.ggte.unicamp.br/moodle/mod/forum/discuss.php?d=3583)	CASO 2 - PARTE 2	Virtual Rounds	00:10:10	DURING
46002	forum view forum (http://www.ggte.unicamp.br/moodle/mod/forum/view.php?id=36306)	VISITA VIRTUAL 02	Virtual Rounds	00:00:10	DURING
46002	forum view discussion (http://www.ggte.unicamp.br/moodle/mod/forum/discuss.php?d=3584)	CASO 2 - PARTE 3	Virtual Rounds	01:03:44	DURING
46002	forum view forum (http://www.ggte.unicamp.br/moodle/mod/forum/view.php?id=36306)	VISITA VIRTUAL 02	Virtual Rounds	00:00:10	DURING
46002	forum view discussion (http://www.ggte.unicamp.br/moodle/mod/forum/discuss.php?d=3585)	CASO 2 - PARTE 4	Virtual Rounds	00:02:38	DURING
46002	forum view forum (http://www.ggte.unicamp.br/moodle/mod/forum/view.php?id=36306)	VISITA VIRTUAL 02	Virtual Rounds	00:00:07	DURING
46002	forum view discussion (http://www.ggte.unicamp.br/moodle/mod/forum/discuss.php?d=3586)	CASO 2 - PARTE 5	Virtual Rounds	00:02:42	DURING
46002	forum view forum (http://www.ggte.unicamp.br/moodle/mod/forum/view.php?id=36307)	VISITA VIRTUAL 03	Virtual Rounds	00:00:44	DURING
46002	forum view discussion (http://www.ggte.unicamp.br/moodle/mod/forum/discuss.php?d=3592)	CASO 3 - PARTE 2	Virtual Rounds	00:07:34	DURING
46002	forum view forum (http://www.ggte.unicamp.br/moodle/mod/forum/view.php?id=36307)	VISITA VIRTUAL 03	Virtual Rounds	00:00:17	DURING
46002	forum view discussion (http://www.ggte.unicamp.br/moodle/mod/forum/discuss.php?d=3593)	CASO 3 - PARTE 3	Virtual Rounds	00:12:05	DURING
46002	forum view forum (http://www.ggte.unicamp.br/moodle/mod/forum/view.php?id=36307)	VISITA VIRTUAL 03	Virtual Rounds	00:00:09	DURING
46002	forum view discussion (http://www.ggte.unicamp.br/moodle/mod/forum/discuss.php?d=3594)	CASO 3 - PARTE 4	Virtual Rounds	00:09:34	DURING
46002	forum view discussion (http://www.ggte.unicamp.br/moodle/mod/forum/discuss.php?d=3594)	CASO 3 - PARTE 4	Virtual Rounds	00:03:47	DURING
46002	forum view forum (http://www.ggte.unicamp.br/moodle/mod/forum/view.php?id=36307)	VISITA VIRTUAL 03	Virtual Rounds	00:00:12	DURING
46002	forum view discussion (http://www.ggte.unicamp.br/moodle/mod/forum/discuss.php?d=3595)	CASO 3 - PARTE 5	Virtual Rounds	00:05:30	DURING
46002	forum view forum (http://www.ggte.unicamp.br/moodle/mod/forum/view.php?id=36308)	VISITA VIRTUAL 04	Virtual Rounds	00:00:15	DURING
46002	forum view discussion (http://www.ggte.unicamp.br/moodle/mod/forum/discuss.php?d=3616)	CASO 4 - PARTE 1	Virtual Rounds	00:07:49	DURING
46002	forum view forum (http://www.ggte.unicamp.br/moodle/mod/forum/view.php?id=36308)	VISITA VIRTUAL 04	Virtual Rounds	00:00:15	DURING
46002	forum view discussion (http://www.ggte.unicamp.br/moodle/mod/forum/discuss.php?d=3617)	CASO 4 - PARTE 2	Virtual Rounds	00:12:52	DURING
46002	forum view forum (http://www.ggte.unicamp.br/moodle/mod/forum/view.php?id=36308)	VISITA VIRTUAL 04	Virtual Rounds	00:00:18	DURING
46002	forum view discussion (http://www.ggte.unicamp.br/moodle/mod/forum/discuss.php?d=3618)	CASO 4 - PARTE 3	Virtual Rounds	00:05:46	DURING
46002	forum view forum (http://www.ggte.unicamp.br/moodle/mod/forum/view.php?id=36308)	VISITA VIRTUAL 04	Virtual Rounds	00:00:13	DURING
46002	forum view discussion (http://www.ggte.unicamp.br/moodle/mod/forum/discuss.php?d=3619)	CASO 4 - PARTE 4	Virtual Rounds	00:02:13	DURING
46002	forum view forum (http://www.ggte.unicamp.br/moodle/mod/forum/view.php?id=36308)	VISITA VIRTUAL 04	Virtual Rounds	00:00:07	DURING
46002	forum view discussion (http://www.ggte.unicamp.br/moodle/mod/forum/discuss.php?d=3620)	CASO 4 - PARTE 5	Virtual Rounds	00:02:33	DURING
46002	forum view forum (http://www.ggte.unicamp.br/moodle/mod/forum/view.php?id=36308)	VISITA VIRTUAL 04	Virtual Rounds	00:00:10	DURING
46002	forum view forum (http://www.ggte.unicamp.br/moodle/mod/forum/view.php?id=36309)	VISITA VIRTUAL 05	Virtual Rounds	00:06:21	DURING
46002	forum view discussion (http://www.ggte.unicamp.br/moodle/mod/forum/discuss.php?d=3622)	CASO 5 - PARTE 2	Virtual Rounds	00:02:04	DURING
46002	forum view forum (http://www.ggte.unicamp.br/moodle/mod/forum/view.php?id=36309)	VISITA VIRTUAL 05	Virtual Rounds	00:00:14	DURING
46002	forum view discussion (http://www.ggte.unicamp.br/moodle/mod/forum/discuss.php?d=3623)	CASO 5 - PARTE 3	Virtual Rounds	00:03:01	DURING
46002	forum view forum (http://www.ggte.unicamp.br/moodle/mod/forum/view.php?id=36309)	VISITA VIRTUAL 05	Virtual Rounds	00:00:17	DURING
46002	forum view discussion (http://www.ggte.unicamp.br/moodle/mod/forum/discuss.php?d=3624)	CASO 5 - PARTE 4	Virtual Rounds	00:06:14	DURING
46002	forum view forum (http://www.ggte.unicamp.br/moodle/mod/forum/view.php?id=36309)	VISITA VIRTUAL 05	Virtual Rounds	00:00:06	DURING
46002	forum view discussion (http://www.ggte.unicamp.br/moodle/mod/forum/discuss.php?d=3625)	CASO 5 - PARTE 5	Virtual Rounds	00:01:55	DURING
46002	forum view forum (http://www.ggte.unicamp.br/moodle/mod/forum/view.php?id=36310)	VISITA VIRTUAL 06	Virtual Rounds	00:04:58	DURING
46002	forum view discussion (http://www.ggte.unicamp.br/moodle/mod/forum/discuss.php?d=3626)	CASO 6 - PARTE 1	Virtual Rounds	00:01:06	DURING
46002	forum view forum (http://www.ggte.unicamp.br/moodle/mod/forum/view.php?id=36310)	VISITA VIRTUAL 06	Virtual Rounds	00:00:12	DURING
46002	forum view discussion (http://www.ggte.unicamp.br/moodle/mod/forum/discuss.php?d=3627)	CASO 6 - PARTE 2	Virtual Rounds	00:07:30	DURING
46002	forum view forum (http://www.ggte.unicamp.br/moodle/mod/forum/view.php?id=36310)	VISITA VIRTUAL 06	Virtual Rounds	00:00:11	DURING
46002	forum view discussion (http://www.ggte.unicamp.br/moodle/mod/forum/discuss.php?d=3628)	CASO 6 - PARTE 3	Virtual Rounds	00:03:09	DURING
46002	forum view forum (http://www.ggte.unicamp.br/moodle/mod/forum/view.php?id=36310)	VISITA VIRTUAL 06	Virtual Rounds	00:00:10	DURING
46002	forum view discussion (http://www.ggte.unicamp.br/moodle/mod/forum/discuss.php?d=3629)	CASO 6 - PARTE 4	Virtual Rounds	00:01:49	DURING
46002	forum view forum (http://www.ggte.unicamp.br/moodle/mod/forum/view.php?id=36310)	VISITA VIRTUAL 06	Virtual Rounds	00:00:12	DURING
46002	forum view discussion (http://www.ggte.unicamp.br/moodle/mod/forum/discuss.php?d=3630)	CASO 6 - PARTE 5	Virtual Rounds	00:01:31	DURING
46002	forum view forum (http://www.ggte.unicamp.br/moodle/mod/forum/view.php?id=36311)	VISITA VIRTUAL 07	Virtual Rounds	00:00:27	DURING
46002	forum view discussion (http://www.ggte.unicamp.br/moodle/mod/forum/discuss.php?d=3632)	CASO 7 - PARTE 2	Virtual Rounds	00:10:23	DURING
46002	forum view forum (http://www.ggte.unicamp.br/moodle/mod/forum/view.php?id=36311)	VISITA VIRTUAL 07	Virtual Rounds	00:00:10	DURING
46002	forum view discussion (http://www.ggte.unicamp.br/moodle/mod/forum/discuss.php?d=3633)	CASO 7 - PARTE 3	Virtual Rounds	00:06:57	DURING
46002	forum view forum (http://www.ggte.unicamp.br/moodle/mod/forum/view.php?id=36311)	VISITA VIRTUAL 07	Virtual Rounds	00:00:12	DURING
46002	forum view discussion (http://www.ggte.unicamp.br/moodle/mod/forum/discuss.php?d=3634)	CASO 7 - PARTE 4	Virtual Rounds	00:01:53	DURING
46002	forum view forum (http://www.ggte.unicamp.br/moodle/mod/forum/view.php?id=36311)	VISITA VIRTUAL 07	Virtual Rounds	00:00:06	DURING
46002	forum view discussion (http://www.ggte.unicamp.br/moodle/mod/forum/discuss.php?d=3654)	CASO 7 - PARTE 5	Virtual Rounds	00:01:55	DURING
46002	forum view forum (http://www.ggte.unicamp.br/moodle/mod/forum/view.php?id=36312)	VISITA VIRTUAL 08	Virtual Rounds	00:00:22	DURING
46002	forum view discussion (http://www.ggte.unicamp.br/moodle/mod/forum/discuss.php?d=3656)	CASO 8 - PARTE 2	Virtual Rounds	00:02:04	DURING
46002	forum view forum (http://www.ggte.unicamp.br/moodle/mod/forum/view.php?id=36312)	VISITA VIRTUAL 08	Virtual Rounds	00:00:12	DURING
46002	forum view forum (http://www.ggte.unicamp.br/moodle/mod/forum/view.php?id=40019)	VISITA VIRTUAL 42	Virtual Rounds	00:00:10	DURING
46002	forum view discussion (http://www.ggte.unicamp.br/moodle/mod/forum/discuss.php?d=4649)	CASO 42 - PARTE 1	Virtual Rounds	00:00:26	DURING
46002	forum view forum (http://www.ggte.unicamp.br/moodle/mod/forum/view.php?id=40019)	VISITA VIRTUAL 42	Virtual Rounds	00:00:05	DURING
46002	forum view discussion (http://www.ggte.unicamp.br/moodle/mod/forum/discuss.php?d=4653)	CASO 42 - PARTE 2	Virtual Rounds		DURING
46002	course view (http://www.ggte.unicamp.br/moodle/course/view.php?id=219)	MD136 - Emergências Clínicas	Other activity	00:00:28	DURING
46002	forum view forum (http://www.ggte.unicamp.br/moodle/mod/forum/view.php?id=36312)	VISITA VIRTUAL 08	Virtual Rounds	00:00:16	DURING
46002	forum view discussion (http://www.ggte.unicamp.br/moodle/mod/forum/discuss.php?d=3656)	CASO 8 - PARTE 2	Virtual Rounds	00:06:52	DURING
46002	forum view forum (http://www.ggte.unicamp.br/moodle/mod/forum/view.php?id=36312)	VISITA VIRTUAL 08	Virtual Rounds	00:00:08	DURING
46002	forum view discussion (http://www.ggte.unicamp.br/moodle/mod/forum/discuss.php?d=3657)	CASO 8 - PARTE 3	Virtual Rounds	00:07:56	DURING
46002	forum view forum (http://www.ggte.unicamp.br/moodle/mod/forum/view.php?id=36312)	VISITA VIRTUAL 08	Virtual Rounds	00:00:08	DURING
46002	forum view discussion (http://www.ggte.unicamp.br/moodle/mod/forum/discuss.php?d=3658)	CASO 8 - PARTE 4	Virtual Rounds	00:05:16	DURING
46002	forum view forum (http://www.ggte.unicamp.br/moodle/mod/forum/view.php?id=36312)	VISITA VIRTUAL 08	Virtual Rounds	00:00:11	DURING
46002	forum view discussion (http://www.ggte.unicamp.br/moodle/mod/forum/discuss.php?d=3659)	CASO 8 - PARTE 5	Virtual Rounds	00:10:08	DURING
46002	forum view forum (http://www.ggte.unicamp.br/moodle/mod/forum/view.php?id=36313)	VISITA VIRTUAL 09	Virtual Rounds	00:00:45	DURING
46002	forum view discussion (http://www.ggte.unicamp.br/moodle/mod/forum/discuss.php?d=3661)	CASO 9 - PARTE 2	Virtual Rounds	00:20:10	DURING
46002	forum view forum (http://www.ggte.unicamp.br/moodle/mod/forum/view.php?id=36313)	VISITA VIRTUAL 09	Virtual Rounds	00:00:13	DURING
46002	forum view discussion (http://www.ggte.unicamp.br/moodle/mod/forum/discuss.php?d=3664)	CASO 9 - PARTE 5	Virtual Rounds	00:04:30	DURING
46002	forum view forum (http://www.ggte.unicamp.br/moodle/mod/forum/view.php?id=36314)	VISITA VIRTUAL 10	Virtual Rounds	00:00:31	DURING
46002	forum view discussion (http://www.ggte.unicamp.br/moodle/mod/forum/discuss.php?d=3675)	CASO 10 - PARTE 2	Virtual Rounds	00:00:18	DURING
46002	forum view forum (http://www.ggte.unicamp.br/moodle/mod/forum/view.php?id=40151)	VISITA VIRTUAL 43	Virtual Rounds	00:00:07	DURING
46002	user view (http://www.ggte.unicamp.br/moodle/user/view.php?id=4339&amp;course=219)	TIAGO DE ARAUJO GUERRA GRANGEIA	Other activity	00:00:16	DURING
46002	forum view discussion (http://www.ggte.unicamp.br/moodle/mod/forum/discuss.php?d=4729)	CASO 43 - PARTE 1	Virtual Rounds	00:06:21	DURING
46002	forum add post (http://www.ggte.unicamp.br/moodle/mod/forum/discuss.php?d=4729&amp;parent=11926)	Re: CASO 43 - PARTE 1	Other activity	00:00:06	DURING
46002	forum view discussion (http://www.ggte.unicamp.br/moodle/mod/forum/discuss.php?d=4729)	CASO 43 - PARTE 1	Virtual Rounds		DURING
46002	course view (http://www.ggte.unicamp.br/moodle/course/view.php?id=219)	MD136 - Emergências Clínicas	Other activity	00:00:10	DURING
46002	forum view forum (http://www.ggte.unicamp.br/moodle/mod/forum/view.php?id=40151)	VISITA VIRTUAL 43	Virtual Rounds	00:00:06	DURING
46002	forum view discussion (http://www.ggte.unicamp.br/moodle/mod/forum/discuss.php?d=4729)	CASO 43 - PARTE 1	Virtual Rounds		DURING
46002	course view (http://www.ggte.unicamp.br/moodle/course/view.php?id=219)	MD136 - Emergências Clínicas	Other activity	00:00:43	DURING
46002	forum view forum (http://www.ggte.unicamp.br/moodle/mod/forum/view.php?id=40151)	VISITA VIRTUAL 43	Virtual Rounds	00:00:09	DURING
46002	forum view discussion (http://www.ggte.unicamp.br/moodle/mod/forum/discuss.php?d=4745)	CASO 43 - PARTE 2	Virtual Rounds	00:57:44	DURING
46002	forum view forum (http://www.ggte.unicamp.br/moodle/mod/forum/view.php?id=40151)	VISITA VIRTUAL 43	Virtual Rounds	00:00:06	DURING
46002	forum view discussion (http://www.ggte.unicamp.br/moodle/mod/forum/discuss.php?d=4729)	CASO 43 - PARTE 1	Virtual Rounds	00:00:14	DURING
46002	forum view forum (http://www.ggte.unicamp.br/moodle/mod/forum/view.php?id=40151)	VISITA VIRTUAL 43	Virtual Rounds	00:00:07	DURING
46002	forum view discussion (http://www.ggte.unicamp.br/moodle/mod/forum/discuss.php?d=4745)	CASO 43 - PARTE 2	Virtual Rounds	00:04:04	DURING
46002	forum view discussion (http://www.ggte.unicamp.br/moodle/mod/forum/discuss.php?d=4745)	CASO 43 - PARTE 2	Virtual Rounds	00:13:07	DURING
46002	forum add post (http://www.ggte.unicamp.br/moodle/mod/forum/discuss.php?d=4745&amp;parent=11961)	Re: CASO 43 - PARTE 2	Other activity	00:00:04	DURING
46002	forum view discussion (http://www.ggte.unicamp.br/moodle/mod/forum/discuss.php?d=4745)	CASO 43 - PARTE 2	Virtual Rounds	00:01:07	DURING
46002	forum update post (http://www.ggte.unicamp.br/moodle/mod/forum/discuss.php?d=4745%23p11961&amp;parent=11961)	Re: CASO 43 - PARTE 2	Other activity	00:00:04	DURING
46002	forum view discussion (http://www.ggte.unicamp.br/moodle/mod/forum/discuss.php?d=4745)	CASO 43 - PARTE 2	Virtual Rounds	00:00:16	DURING
46002	forum view forum (http://www.ggte.unicamp.br/moodle/mod/forum/view.php?id=40151)	VISITA VIRTUAL 43	Virtual Rounds	00:00:23	DURING
46002	forum view forum (http://www.ggte.unicamp.br/moodle/mod/forum/view.php?id=39928)	VISITA VIRTUAL 41	Virtual Rounds	00:32:04	DURING
46002	course view (http://www.ggte.unicamp.br/moodle/course/view.php?id=219)	MD136 - Emergências Clínicas	Other activity	00:01:52	DURING
46002	forum view forum (http://www.ggte.unicamp.br/moodle/mod/forum/view.php?id=40151)	VISITA VIRTUAL 43	Virtual Rounds	00:00:07	DURING
46002	forum view discussion (http://www.ggte.unicamp.br/moodle/mod/forum/discuss.php?d=4745)	CASO 43 - PARTE 2	Virtual Rounds	00:02:43	DURING
46002	forum view discussion (http://www.ggte.unicamp.br/moodle/mod/forum/discuss.php?d=4748)	CASO 43 - PARTE 3	Virtual Rounds	00:27:34	DURING
46002	course view (http://www.ggte.unicamp.br/moodle/course/view.php?id=219)	MD136 - Emergências Clínicas	Other activity	00:00:12	DURING
46002	forum view forum (http://www.ggte.unicamp.br/moodle/mod/forum/view.php?id=40151)	VISITA VIRTUAL 43	Virtual Rounds		DURING
46002	course view (http://www.ggte.unicamp.br/moodle/course/view.php?id=219)	MD136 - Emergências Clínicas	Other activity	00:00:26	DURING
46002	forum search (http://www.ggte.unicamp.br/moodle/mod/forum/search.php?id=219&amp;search=flebite)	flebite	Other activity	00:00:50	DURING
46002	forum search (http://www.ggte.unicamp.br/moodle/mod/forum/search.php?id=219&amp;search=tromboflebite)	tromboflebite	Other activity		DURING
46002	course view (http://www.ggte.unicamp.br/moodle/course/view.php?id=219)	MD136 - Emergências Clínicas	Other activity	00:00:42	DURING
46002	forum view forum (http://www.ggte.unicamp.br/moodle/mod/forum/view.php?id=36305)	VISITA VIRTUAL 01	Virtual Rounds	00:03:30	DURING
46002	forum view discussion (http://www.ggte.unicamp.br/moodle/mod/forum/discuss.php?d=3578)	CASO 1 - PARTE 2	Virtual Rounds	00:04:38	DURING
46002	forum view forum (http://www.ggte.unicamp.br/moodle/mod/forum/view.php?id=36305)	VISITA VIRTUAL 01	Virtual Rounds	00:00:11	DURING
46002	forum view discussion (http://www.ggte.unicamp.br/moodle/mod/forum/discuss.php?d=3579)	CASO 1 - PARTE 3	Virtual Rounds	00:11:45	DURING
46002	forum view forum (http://www.ggte.unicamp.br/moodle/mod/forum/view.php?id=36305)	VISITA VIRTUAL 01	Virtual Rounds	00:00:06	DURING
46002	forum view discussion (http://www.ggte.unicamp.br/moodle/mod/forum/discuss.php?d=3580)	CASO 1 - PARTE 4	Virtual Rounds	00:02:33	DURING
46002	forum view forum (http://www.ggte.unicamp.br/moodle/mod/forum/view.php?id=36305)	VISITA VIRTUAL 01	Virtual Rounds	00:00:05	DURING
46002	forum view discussion (http://www.ggte.unicamp.br/moodle/mod/forum/discuss.php?d=3581)	CASO 1 - PARTE 5	Virtual Rounds	00:34:56	DURING
46002	course view (http://www.ggte.unicamp.br/moodle/course/view.php?id=219)	MD136 - Emergências Clínicas	Other activity	00:09:46	DURING
46002	forum view forum (http://www.ggte.unicamp.br/moodle/mod/forum/view.php?id=36306)	VISITA VIRTUAL 02	Virtual Rounds	00:00:08	DURING
46002	forum view discussion (http://www.ggte.unicamp.br/moodle/mod/forum/discuss.php?d=3582)	CASO 2 - PARTE 1	Virtual Rounds	00:16:58	DURING
46002	forum view forum (http://www.ggte.unicamp.br/moodle/mod/forum/view.php?id=36306)	VISITA VIRTUAL 02	Virtual Rounds	00:00:05	DURING
46002	forum view discussion (http://www.ggte.unicamp.br/moodle/mod/forum/discuss.php?d=3583)	CASO 2 - PARTE 2	Virtual Rounds	00:02:15	DURING
46002	forum view forum (http://www.ggte.unicamp.br/moodle/mod/forum/view.php?id=36306)	VISITA VIRTUAL 02	Virtual Rounds	00:00:06	DURING
46002	forum view discussion (http://www.ggte.unicamp.br/moodle/mod/forum/discuss.php?d=3584)	CASO 2 - PARTE 3	Virtual Rounds	00:01:38	DURING
46002	forum view forum (http://www.ggte.unicamp.br/moodle/mod/forum/view.php?id=36306)	VISITA VIRTUAL 02	Virtual Rounds	00:00:04	DURING
46002	forum view discussion (http://www.ggte.unicamp.br/moodle/mod/forum/discuss.php?d=3585)	CASO 2 - PARTE 4	Virtual Rounds	00:04:08	DURING
46002	forum view forum (http://www.ggte.unicamp.br/moodle/mod/forum/view.php?id=36306)	VISITA VIRTUAL 02	Virtual Rounds	00:00:09	DURING
46002	forum view discussion (http://www.ggte.unicamp.br/moodle/mod/forum/discuss.php?d=3586)	CASO 2 - PARTE 5	Virtual Rounds	00:01:30	DURING
46002	course view (http://www.ggte.unicamp.br/moodle/course/view.php?id=219)	MD136 - Emergências Clínicas	Other activity	00:00:05	DURING
46002	forum view forum (http://www.ggte.unicamp.br/moodle/mod/forum/view.php?id=36307)	VISITA VIRTUAL 03	Virtual Rounds	00:00:07	DURING
46002	forum view discussion (http://www.ggte.unicamp.br/moodle/mod/forum/discuss.php?d=3591)	CASO 3 - PARTE 1	Virtual Rounds	00:00:40	DURING
46002	forum view forum (http://www.ggte.unicamp.br/moodle/mod/forum/view.php?id=36307)	VISITA VIRTUAL 03	Virtual Rounds	00:00:03	DURING
46002	forum view discussion (http://www.ggte.unicamp.br/moodle/mod/forum/discuss.php?d=3592)	CASO 3 - PARTE 2	Virtual Rounds	00:01:33	DURING
46002	forum view forum (http://www.ggte.unicamp.br/moodle/mod/forum/view.php?id=36307)	VISITA VIRTUAL 03	Virtual Rounds	00:00:05	DURING
46002	forum view discussion (http://www.ggte.unicamp.br/moodle/mod/forum/discuss.php?d=3593)	CASO 3 - PARTE 3	Virtual Rounds	00:05:38	DURING
46002	forum view forum (http://www.ggte.unicamp.br/moodle/mod/forum/view.php?id=36307)	VISITA VIRTUAL 03	Virtual Rounds	00:00:04	DURING
46002	forum view discussion (http://www.ggte.unicamp.br/moodle/mod/forum/discuss.php?d=3594)	CASO 3 - PARTE 4	Virtual Rounds	00:02:00	DURING
46002	forum view forum (http://www.ggte.unicamp.br/moodle/mod/forum/view.php?id=36307)	VISITA VIRTUAL 03	Virtual Rounds	00:00:05	DURING
46002	forum view discussion (http://www.ggte.unicamp.br/moodle/mod/forum/discuss.php?d=3595)	CASO 3 - PARTE 5	Virtual Rounds	00:03:06	DURING
46002	forum view forum (http://www.ggte.unicamp.br/moodle/mod/forum/view.php?id=36307)	VISITA VIRTUAL 03	Virtual Rounds	00:00:07	DURING
46002	forum view forum (http://www.ggte.unicamp.br/moodle/mod/forum/view.php?id=36308)	VISITA VIRTUAL 04	Virtual Rounds	00:00:49	DURING
46002	forum view discussion (http://www.ggte.unicamp.br/moodle/mod/forum/discuss.php?d=3617)	CASO 4 - PARTE 2	Virtual Rounds	00:01:05	DURING
46002	forum view forum (http://www.ggte.unicamp.br/moodle/mod/forum/view.php?id=36308)	VISITA VIRTUAL 04	Virtual Rounds	00:00:11	DURING
46002	forum view discussion (http://www.ggte.unicamp.br/moodle/mod/forum/discuss.php?d=3618)	CASO 4 - PARTE 3	Virtual Rounds	00:01:24	DURING
46002	forum view forum (http://www.ggte.unicamp.br/moodle/mod/forum/view.php?id=36308)	VISITA VIRTUAL 04	Virtual Rounds	00:00:12	DURING
46002	forum view discussion (http://www.ggte.unicamp.br/moodle/mod/forum/discuss.php?d=3619)	CASO 4 - PARTE 4	Virtual Rounds	00:06:24	DURING
46002	forum view forum (http://www.ggte.unicamp.br/moodle/mod/forum/view.php?id=36308)	VISITA VIRTUAL 04	Virtual Rounds	00:00:04	DURING
46002	forum view discussion (http://www.ggte.unicamp.br/moodle/mod/forum/discuss.php?d=3620)	CASO 4 - PARTE 5	Virtual Rounds	00:01:15	DURING
46002	forum view forum (http://www.ggte.unicamp.br/moodle/mod/forum/view.php?id=36309)	VISITA VIRTUAL 05	Virtual Rounds	00:00:48	DURING
46002	forum view discussion (http://www.ggte.unicamp.br/moodle/mod/forum/discuss.php?d=3622)	CASO 5 - PARTE 2	Virtual Rounds	00:01:19	DURING
46002	forum view forum (http://www.ggte.unicamp.br/moodle/mod/forum/view.php?id=36309)	VISITA VIRTUAL 05	Virtual Rounds	00:00:05	DURING
46002	forum view discussion (http://www.ggte.unicamp.br/moodle/mod/forum/discuss.php?d=3623)	CASO 5 - PARTE 3	Virtual Rounds	00:02:07	DURING
46002	forum view forum (http://www.ggte.unicamp.br/moodle/mod/forum/view.php?id=36309)	VISITA VIRTUAL 05	Virtual Rounds	00:00:04	DURING
46002	forum view discussion (http://www.ggte.unicamp.br/moodle/mod/forum/discuss.php?d=3624)	CASO 5 - PARTE 4	Virtual Rounds	00:03:10	DURING
46002	forum view forum (http://www.ggte.unicamp.br/moodle/mod/forum/view.php?id=36309)	VISITA VIRTUAL 05	Virtual Rounds	00:00:04	DURING
46002	forum view discussion (http://www.ggte.unicamp.br/moodle/mod/forum/discuss.php?d=3625)	CASO 5 - PARTE 5	Virtual Rounds	00:01:46	DURING
46002	forum view forum (http://www.ggte.unicamp.br/moodle/mod/forum/view.php?id=36310)	VISITA VIRTUAL 06	Virtual Rounds	00:00:22	DURING
46002	quiz view (http://www.ggte.unicamp.br/moodle/mod/quiz/view.php?id=36324)	QUIZ DA EMERGÊNCIA 01	Emergency Quiz.	00:00:06	DURING
46002	quiz attempt (http://www.ggte.unicamp.br/moodle/mod/quiz/review.php?attempt=38355)	QUIZ DA EMERGÊNCIA 01	Emergency Quiz.	00:00:01	DURING
46002	quiz continue attempt (http://www.ggte.unicamp.br/moodle/mod/quiz/review.php?attempt=38355)	QUIZ DA EMERGÊNCIA 01	Emergency Quiz.	00:01:03	DURING
46002	quiz continue attempt (http://www.ggte.unicamp.br/moodle/mod/quiz/review.php?attempt=38355)	QUIZ DA EMERGÊNCIA 01	Emergency Quiz.	00:01:15	DURING
46002	quiz continue attempt (http://www.ggte.unicamp.br/moodle/mod/quiz/review.php?attempt=38355)	QUIZ DA EMERGÊNCIA 01	Emergency Quiz.	00:00:52	DURING
46002	quiz continue attempt (http://www.ggte.unicamp.br/moodle/mod/quiz/review.php?attempt=38355)	QUIZ DA EMERGÊNCIA 01	Emergency Quiz.	00:00:30	DURING
46002	quiz continue attempt (http://www.ggte.unicamp.br/moodle/mod/quiz/review.php?attempt=38355)	QUIZ DA EMERGÊNCIA 01	Emergency Quiz.	00:00:26	DURING
46002	quiz continue attempt (http://www.ggte.unicamp.br/moodle/mod/quiz/review.php?attempt=38355)	QUIZ DA EMERGÊNCIA 01	Emergency Quiz.	00:00:05	DURING
46002	quiz continue attempt (http://www.ggte.unicamp.br/moodle/mod/quiz/review.php?attempt=38355)	QUIZ DA EMERGÊNCIA 01	Emergency Quiz.	00:01:21	DURING
46002	quiz continue attempt (http://www.ggte.unicamp.br/moodle/mod/quiz/review.php?attempt=38355)	QUIZ DA EMERGÊNCIA 01	Emergency Quiz.	00:00:40	DURING
46002	quiz continue attempt (http://www.ggte.unicamp.br/moodle/mod/quiz/review.php?attempt=38355)	QUIZ DA EMERGÊNCIA 01	Emergency Quiz.	00:01:51	DURING
46002	quiz view summary (http://www.ggte.unicamp.br/moodle/mod/quiz/summary.php?attempt=38355)	1747	Emergency Quiz.	00:00:12	DURING
46002	quiz continue attempt (http://www.ggte.unicamp.br/moodle/mod/quiz/review.php?attempt=38355)	QUIZ DA EMERGÊNCIA 01	Emergency Quiz.	00:00:05	DURING
46002	quiz continue attempt (http://www.ggte.unicamp.br/moodle/mod/quiz/review.php?attempt=38355)	QUIZ DA EMERGÊNCIA 01	Emergency Quiz.	00:00:05	DURING
46002	quiz view summary (http://www.ggte.unicamp.br/moodle/mod/quiz/summary.php?attempt=38355)	1747	Emergency Quiz.	00:00:12	DURING
46002	quiz close attempt (http://www.ggte.unicamp.br/moodle/mod/quiz/review.php?attempt=38355)	QUIZ DA EMERGÊNCIA 01	Emergency Quiz.	00:00:00	DURING
46002	quiz review (http://www.ggte.unicamp.br/moodle/mod/quiz/review.php?attempt=38355)	QUIZ DA EMERGÊNCIA 01	Emergency Quiz.	00:00:18	DURING
46002	quiz view (http://www.ggte.unicamp.br/moodle/mod/quiz/view.php?id=36324)	QUIZ DA EMERGÊNCIA 01	Emergency Quiz.	00:00:05	DURING
46002	quiz view (http://www.ggte.unicamp.br/moodle/mod/quiz/view.php?id=36332)	QUIZ DA EMERGÊNCIA 02	Emergency Quiz.	00:00:04	DURING
46002	quiz attempt (http://www.ggte.unicamp.br/moodle/mod/quiz/review.php?attempt=38356)	QUIZ DA EMERGÊNCIA 02	Emergency Quiz.	00:00:01	DURING
46002	quiz continue attempt (http://www.ggte.unicamp.br/moodle/mod/quiz/review.php?attempt=38356)	QUIZ DA EMERGÊNCIA 02	Emergency Quiz.	00:00:52	DURING
46002	quiz continue attempt (http://www.ggte.unicamp.br/moodle/mod/quiz/review.php?attempt=38356)	QUIZ DA EMERGÊNCIA 02	Emergency Quiz.	00:00:43	DURING
46002	quiz continue attempt (http://www.ggte.unicamp.br/moodle/mod/quiz/review.php?attempt=38356)	QUIZ DA EMERGÊNCIA 02	Emergency Quiz.	00:00:22	DURING
46002	quiz continue attempt (http://www.ggte.unicamp.br/moodle/mod/quiz/review.php?attempt=38356)	QUIZ DA EMERGÊNCIA 02	Emergency Quiz.	00:00:32	DURING
46002	quiz continue attempt (http://www.ggte.unicamp.br/moodle/mod/quiz/review.php?attempt=38356)	QUIZ DA EMERGÊNCIA 02	Emergency Quiz.	00:00:15	DURING
46002	quiz continue attempt (http://www.ggte.unicamp.br/moodle/mod/quiz/review.php?attempt=38356)	QUIZ DA EMERGÊNCIA 02	Emergency Quiz.	00:00:33	DURING
46002	quiz continue attempt (http://www.ggte.unicamp.br/moodle/mod/quiz/review.php?attempt=38356)	QUIZ DA EMERGÊNCIA 02	Emergency Quiz.	00:00:20	DURING
46002	quiz continue attempt (http://www.ggte.unicamp.br/moodle/mod/quiz/review.php?attempt=38356)	QUIZ DA EMERGÊNCIA 02	Emergency Quiz.	00:01:21	DURING
46002	quiz continue attempt (http://www.ggte.unicamp.br/moodle/mod/quiz/review.php?attempt=38356)	QUIZ DA EMERGÊNCIA 02	Emergency Quiz.	00:01:03	DURING
46002	quiz view summary (http://www.ggte.unicamp.br/moodle/mod/quiz/summary.php?attempt=38356)	1750	Emergency Quiz.	00:00:04	DURING
46002	quiz close attempt (http://www.ggte.unicamp.br/moodle/mod/quiz/review.php?attempt=38356)	QUIZ DA EMERGÊNCIA 02	Emergency Quiz.	00:00:00	DURING
46002	quiz review (http://www.ggte.unicamp.br/moodle/mod/quiz/review.php?attempt=38356)	QUIZ DA EMERGÊNCIA 02	Emergency Quiz.	00:00:22	DURING
46002	quiz view (http://www.ggte.unicamp.br/moodle/mod/quiz/view.php?id=36332)	QUIZ DA EMERGÊNCIA 02	Emergency Quiz.	00:00:13	DURING
46002	quiz view (http://www.ggte.unicamp.br/moodle/mod/quiz/view.php?id=36351)	QUIZ DA EMERGÊNCIA 03	Emergency Quiz.	00:00:04	DURING
46002	quiz attempt (http://www.ggte.unicamp.br/moodle/mod/quiz/review.php?attempt=38359)	QUIZ DA EMERGÊNCIA 03	Emergency Quiz.	00:00:01	DURING
46002	quiz continue attempt (http://www.ggte.unicamp.br/moodle/mod/quiz/review.php?attempt=38359)	QUIZ DA EMERGÊNCIA 03	Emergency Quiz.	00:00:26	DURING
46002	quiz continue attempt (http://www.ggte.unicamp.br/moodle/mod/quiz/review.php?attempt=38359)	QUIZ DA EMERGÊNCIA 03	Emergency Quiz.	00:00:57	DURING
46002	quiz continue attempt (http://www.ggte.unicamp.br/moodle/mod/quiz/review.php?attempt=38359)	QUIZ DA EMERGÊNCIA 03	Emergency Quiz.	00:01:40	DURING
46002	quiz continue attempt (http://www.ggte.unicamp.br/moodle/mod/quiz/review.php?attempt=38359)	QUIZ DA EMERGÊNCIA 03	Emergency Quiz.	00:00:08	DURING
46002	quiz continue attempt (http://www.ggte.unicamp.br/moodle/mod/quiz/review.php?attempt=38359)	QUIZ DA EMERGÊNCIA 03	Emergency Quiz.	00:00:21	DURING
46002	quiz continue attempt (http://www.ggte.unicamp.br/moodle/mod/quiz/review.php?attempt=38359)	QUIZ DA EMERGÊNCIA 03	Emergency Quiz.	00:01:29	DURING
46002	quiz continue attempt (http://www.ggte.unicamp.br/moodle/mod/quiz/review.php?attempt=38359)	QUIZ DA EMERGÊNCIA 03	Emergency Quiz.	00:01:31	DURING
46002	quiz continue attempt (http://www.ggte.unicamp.br/moodle/mod/quiz/review.php?attempt=38359)	QUIZ DA EMERGÊNCIA 03	Emergency Quiz.	00:00:26	DURING
46002	quiz continue attempt (http://www.ggte.unicamp.br/moodle/mod/quiz/review.php?attempt=38359)	QUIZ DA EMERGÊNCIA 03	Emergency Quiz.	00:03:22	DURING
46002	quiz view summary (http://www.ggte.unicamp.br/moodle/mod/quiz/summary.php?attempt=38359)	1752	Emergency Quiz.	00:00:05	DURING
46002	quiz close attempt (http://www.ggte.unicamp.br/moodle/mod/quiz/review.php?attempt=38359)	QUIZ DA EMERGÊNCIA 03	Emergency Quiz.	00:00:00	DURING
46002	quiz review (http://www.ggte.unicamp.br/moodle/mod/quiz/review.php?attempt=38359)	QUIZ DA EMERGÊNCIA 03	Emergency Quiz.	00:00:14	DURING
46002	quiz view (http://www.ggte.unicamp.br/moodle/mod/quiz/view.php?id=36351)	QUIZ DA EMERGÊNCIA 03	Emergency Quiz.	00:00:03	DURING
46002	quiz view (http://www.ggte.unicamp.br/moodle/mod/quiz/view.php?id=36367)	QUIZ DA EMERGÊNCIA 04	Emergency Quiz.	00:09:13	DURING
46002	quiz attempt (http://www.ggte.unicamp.br/moodle/mod/quiz/review.php?attempt=38362)	QUIZ DA EMERGÊNCIA 04	Emergency Quiz.	00:00:00	DURING
46002	quiz continue attempt (http://www.ggte.unicamp.br/moodle/mod/quiz/review.php?attempt=38362)	QUIZ DA EMERGÊNCIA 04	Emergency Quiz.	00:01:12	DURING
46002	quiz continue attempt (http://www.ggte.unicamp.br/moodle/mod/quiz/review.php?attempt=38362)	QUIZ DA EMERGÊNCIA 04	Emergency Quiz.	00:00:16	DURING
46002	quiz continue attempt (http://www.ggte.unicamp.br/moodle/mod/quiz/review.php?attempt=38362)	QUIZ DA EMERGÊNCIA 04	Emergency Quiz.	00:00:40	DURING
46002	quiz continue attempt (http://www.ggte.unicamp.br/moodle/mod/quiz/review.php?attempt=38362)	QUIZ DA EMERGÊNCIA 04	Emergency Quiz.	00:01:06	DURING
46002	quiz continue attempt (http://www.ggte.unicamp.br/moodle/mod/quiz/review.php?attempt=38362)	QUIZ DA EMERGÊNCIA 04	Emergency Quiz.	00:01:34	DURING
46002	quiz continue attempt (http://www.ggte.unicamp.br/moodle/mod/quiz/review.php?attempt=38362)	QUIZ DA EMERGÊNCIA 04	Emergency Quiz.	00:00:47	DURING
46002	quiz continue attempt (http://www.ggte.unicamp.br/moodle/mod/quiz/review.php?attempt=38362)	QUIZ DA EMERGÊNCIA 04	Emergency Quiz.	00:00:23	DURING
46002	quiz view summary (http://www.ggte.unicamp.br/moodle/mod/quiz/summary.php?attempt=38362)	1754	Emergency Quiz.	00:00:05	DURING
46002	quiz close attempt (http://www.ggte.unicamp.br/moodle/mod/quiz/review.php?attempt=38362)	QUIZ DA EMERGÊNCIA 04	Emergency Quiz.	00:00:00	DURING
46002	quiz review (http://www.ggte.unicamp.br/moodle/mod/quiz/review.php?attempt=38362)	QUIZ DA EMERGÊNCIA 04	Emergency Quiz.	00:00:13	DURING
46002	quiz view (http://www.ggte.unicamp.br/moodle/mod/quiz/view.php?id=36367)	QUIZ DA EMERGÊNCIA 04	Emergency Quiz.	00:00:24	DURING
46002	quiz view (http://www.ggte.unicamp.br/moodle/mod/quiz/view.php?id=36369)	QUIZ DA EMERGÊNCIA 05	Emergency Quiz.	00:00:04	DURING
46002	quiz attempt (http://www.ggte.unicamp.br/moodle/mod/quiz/review.php?attempt=38367)	QUIZ DA EMERGÊNCIA 05	Emergency Quiz.	00:00:01	DURING
46002	quiz continue attempt (http://www.ggte.unicamp.br/moodle/mod/quiz/review.php?attempt=38367)	QUIZ DA EMERGÊNCIA 05	Emergency Quiz.	00:01:11	DURING
46002	quiz continue attempt (http://www.ggte.unicamp.br/moodle/mod/quiz/review.php?attempt=38367)	QUIZ DA EMERGÊNCIA 05	Emergency Quiz.	00:02:45	DURING
46002	quiz continue attempt (http://www.ggte.unicamp.br/moodle/mod/quiz/review.php?attempt=38367)	QUIZ DA EMERGÊNCIA 05	Emergency Quiz.	00:00:30	DURING
46002	quiz continue attempt (http://www.ggte.unicamp.br/moodle/mod/quiz/review.php?attempt=38367)	QUIZ DA EMERGÊNCIA 05	Emergency Quiz.	00:00:13	DURING
46002	quiz continue attempt (http://www.ggte.unicamp.br/moodle/mod/quiz/review.php?attempt=38367)	QUIZ DA EMERGÊNCIA 05	Emergency Quiz.	00:00:45	DURING
46002	quiz continue attempt (http://www.ggte.unicamp.br/moodle/mod/quiz/review.php?attempt=38367)	QUIZ DA EMERGÊNCIA 05	Emergency Quiz.	00:00:57	DURING
46002	quiz continue attempt (http://www.ggte.unicamp.br/moodle/mod/quiz/review.php?attempt=38367)	QUIZ DA EMERGÊNCIA 05	Emergency Quiz.	00:00:24	DURING
46002	quiz continue attempt (http://www.ggte.unicamp.br/moodle/mod/quiz/review.php?attempt=38367)	QUIZ DA EMERGÊNCIA 05	Emergency Quiz.	00:00:15	DURING
46002	quiz continue attempt (http://www.ggte.unicamp.br/moodle/mod/quiz/review.php?attempt=38367)	QUIZ DA EMERGÊNCIA 05	Emergency Quiz.	00:00:05	DURING
46002	quiz continue attempt (http://www.ggte.unicamp.br/moodle/mod/quiz/review.php?attempt=38367)	QUIZ DA EMERGÊNCIA 05	Emergency Quiz.	00:00:37	DURING
46002	quiz view summary (http://www.ggte.unicamp.br/moodle/mod/quiz/summary.php?attempt=38367)	1755	Emergency Quiz.	00:00:04	DURING
46002	quiz close attempt (http://www.ggte.unicamp.br/moodle/mod/quiz/review.php?attempt=38367)	QUIZ DA EMERGÊNCIA 05	Emergency Quiz.	00:00:00	DURING
46002	quiz review (http://www.ggte.unicamp.br/moodle/mod/quiz/review.php?attempt=38367)	QUIZ DA EMERGÊNCIA 05	Emergency Quiz.	00:00:12	DURING
46002	quiz view (http://www.ggte.unicamp.br/moodle/mod/quiz/view.php?id=36369)	QUIZ DA EMERGÊNCIA 05	Emergency Quiz.	00:00:04	DURING
46002	quiz review (http://www.ggte.unicamp.br/moodle/mod/quiz/review.php?attempt=38367)	QUIZ DA EMERGÊNCIA 05	Emergency Quiz.	00:00:04	DURING
46002	quiz view (http://www.ggte.unicamp.br/moodle/mod/quiz/view.php?id=36369)	QUIZ DA EMERGÊNCIA 05	Emergency Quiz.	00:00:06	DURING
46002	course view (http://www.ggte.unicamp.br/moodle/course/view.php?id=219)	MD136 - Emergências Clínicas	Other activity	00:00:37	DURING
46002	lesson start (http://www.ggte.unicamp.br/moodle/mod/lesson/view.php?id=36629)	DECISÕES EXTREMAS 01	Extreme Decisions	00:00:00	DURING
46002	lesson view (http://www.ggte.unicamp.br/moodle/mod/lesson/view.php?id=36629)	DECISÕES EXTREMAS 01 - QUESTÃO 1	Extreme Decisions	00:01:31	DURING
46002	lesson view (http://www.ggte.unicamp.br/moodle/mod/lesson/view.php?id=36629)	DECISÕES EXTREMAS 01 - QUESTÃO 2	Extreme Decisions	00:00:41	DURING
46002	lesson view (http://www.ggte.unicamp.br/moodle/mod/lesson/view.php?id=36629)	DECISÕES EXTREMAS 01 - QUESTÃO 2	Extreme Decisions	00:00:23	DURING
46002	lesson view (http://www.ggte.unicamp.br/moodle/mod/lesson/view.php?id=36629)	DECISÕES EXTREMAS 01 - QUESTÃO 2	Extreme Decisions	00:01:02	DURING
46002	lesson view (http://www.ggte.unicamp.br/moodle/mod/lesson/view.php?id=36629)	DECISÕES EXTREMAS 01 - QUESTÃO 3	Extreme Decisions	00:00:40	DURING
46002	lesson view (http://www.ggte.unicamp.br/moodle/mod/lesson/view.php?id=36629)	DECISÕES EXTREMAS 01 - QUESTÃO 3	Extreme Decisions	00:00:06	DURING
46002	lesson view (http://www.ggte.unicamp.br/moodle/mod/lesson/view.php?id=36629)	DECISÕES EXTREMAS 01 - QUESTÃO 3	Extreme Decisions	00:00:25	DURING
46002	lesson view (http://www.ggte.unicamp.br/moodle/mod/lesson/view.php?id=36629)	DECISÕES EXTREMAS 01 - QUESTÃO 4	Extreme Decisions	00:01:13	DURING
46002	lesson view (http://www.ggte.unicamp.br/moodle/mod/lesson/view.php?id=36629)	DECISÕES EXTREMAS 01 – QUESTÃO 5	Extreme Decisions	00:00:41	DURING
46002	lesson view (http://www.ggte.unicamp.br/moodle/mod/lesson/view.php?id=36629)	DECISÕES EXTREMAS 01 – QUESTÃO 5	Extreme Decisions	00:00:16	DURING
46002	lesson view (http://www.ggte.unicamp.br/moodle/mod/lesson/view.php?id=36629)	DECISÕES EXTREMAS 01 – QUESTÃO 6	Extreme Decisions	00:00:37	DURING
46002	lesson view (http://www.ggte.unicamp.br/moodle/mod/lesson/view.php?id=36629)	DECISÕES EXTREMAS 01 – QUESTÃO 6	Extreme Decisions	00:00:29	DURING
46002	lesson view (http://www.ggte.unicamp.br/moodle/mod/lesson/view.php?id=36629)	DECISÕES EXTREMAS 01 – QUESTÃO 7	Extreme Decisions	00:14:54	DURING
46002	course view (http://www.ggte.unicamp.br/moodle/course/view.php?id=219)	MD136 - Emergências Clínicas	Other activity	00:00:24	DURING
46002	lesson start (http://www.ggte.unicamp.br/moodle/mod/lesson/view.php?id=36647)	DECISÕES EXTREMAS 02	Extreme Decisions	00:00:00	DURING
46002	lesson view (http://www.ggte.unicamp.br/moodle/mod/lesson/view.php?id=36647)	DECISÕES EXTREMAS 02 – QUESTÃO 1	Extreme Decisions	00:02:51	DURING
46002	lesson view (http://www.ggte.unicamp.br/moodle/mod/lesson/view.php?id=36647)	DECISÕES EXTREMAS 02 – QUESTÃO 1	Extreme Decisions	00:00:54	DURING
46002	lesson view (http://www.ggte.unicamp.br/moodle/mod/lesson/view.php?id=36647)	DECISÕES EXTREMAS 02 – QUESTÃO 2	Extreme Decisions	00:00:37	DURING
46002	lesson view (http://www.ggte.unicamp.br/moodle/mod/lesson/view.php?id=36647)	DECISÕES EXTREMAS 02 – QUESTÃO 2	Extreme Decisions	00:00:54	DURING
46002	lesson view (http://www.ggte.unicamp.br/moodle/mod/lesson/view.php?id=36647)	DECISÕES EXTREMAS 02 – QUESTÃO 3	Extreme Decisions	00:00:53	DURING
46002	lesson view (http://www.ggte.unicamp.br/moodle/mod/lesson/view.php?id=36647)	DECISÕES EXTREMAS 02 – QUESTÃO 3	Extreme Decisions	00:00:47	DURING
46002	lesson view (http://www.ggte.unicamp.br/moodle/mod/lesson/view.php?id=36647)	DECISÕES EXTREMAS 02 – QUESTÃO 4	Extreme Decisions	00:01:44	DURING
46002	lesson view (http://www.ggte.unicamp.br/moodle/mod/lesson/view.php?id=36647)	DECISÕES EXTREMAS 02 – QUESTÃO 5	Extreme Decisions	00:01:00	DURING
46002	lesson view (http://www.ggte.unicamp.br/moodle/mod/lesson/view.php?id=36647)	DECISÕES EXTREMAS 02 – QUESTÃO 6	Extreme Decisions	00:01:08	DURING
46002	lesson view (http://www.ggte.unicamp.br/moodle/mod/lesson/view.php?id=36647)	DECISÕES EXTREMAS 02 – QUESTÃO 6	Extreme Decisions	00:00:18	DURING
46002	lesson view (http://www.ggte.unicamp.br/moodle/mod/lesson/view.php?id=36647)	DECISÕES EXTREMAS 02 – QUESTÃO 7	Extreme Decisions	00:03:53	DURING
46002	lesson end (http://www.ggte.unicamp.br/moodle/mod/lesson/view.php?id=36647)	DECISÕES EXTREMAS 02	Extreme Decisions	00:00:19	DURING
46002	lesson view (http://www.ggte.unicamp.br/moodle/mod/lesson/view.php?id=36647)	DECISÕES EXTREMAS 02 – QUESTÃO 1	Extreme Decisions	00:00:14	DURING
46002	lesson view (http://www.ggte.unicamp.br/moodle/mod/lesson/view.php?id=36647)	DECISÕES EXTREMAS 02 – QUESTÃO 2	Extreme Decisions	00:00:10	DURING
46002	lesson view (http://www.ggte.unicamp.br/moodle/mod/lesson/view.php?id=36647)	DECISÕES EXTREMAS 02 – QUESTÃO 3	Extreme Decisions	00:00:08	DURING
46002	lesson view (http://www.ggte.unicamp.br/moodle/mod/lesson/view.php?id=36647)	DECISÕES EXTREMAS 02 – QUESTÃO 4	Extreme Decisions	00:00:06	DURING
46002	lesson view (http://www.ggte.unicamp.br/moodle/mod/lesson/view.php?id=36647)	DECISÕES EXTREMAS 02 – QUESTÃO 5	Extreme Decisions	00:00:04	DURING
46002	lesson view (http://www.ggte.unicamp.br/moodle/mod/lesson/view.php?id=36647)	DECISÕES EXTREMAS 02 – QUESTÃO 6	Extreme Decisions	00:00:07	DURING
46002	lesson view (http://www.ggte.unicamp.br/moodle/mod/lesson/view.php?id=36647)	DECISÕES EXTREMAS 02 – QUESTÃO 7	Extreme Decisions	00:00:06	DURING
46002	lesson end (http://www.ggte.unicamp.br/moodle/mod/lesson/view.php?id=36647)	DECISÕES EXTREMAS 02	Extreme Decisions	00:01:34	DURING
46002	course view (http://www.ggte.unicamp.br/moodle/course/view.php?id=219)	MD136 - Emergências Clínicas	Other activity	00:00:19	DURING
46002	forum view forum (http://www.ggte.unicamp.br/moodle/mod/forum/view.php?id=39134)	DESAFIO GASOMÉTRICO 01	Gasometric Challenge	00:00:07	DURING
46002	forum view discussion (http://www.ggte.unicamp.br/moodle/mod/forum/discuss.php?d=4322)	DESAFIO GASOMÉTRICO 01	Gasometric Challenge		DURING
46002	course view (http://www.ggte.unicamp.br/moodle/course/view.php?id=219)	MD136 - Emergências Clínicas	Other activity	00:00:25	DURING
46002	forum view forum (http://www.ggte.unicamp.br/moodle/mod/forum/view.php?id=36310)	VISITA VIRTUAL 06	Virtual Rounds	00:39:24	DURING
46002	forum view discussion (http://www.ggte.unicamp.br/moodle/mod/forum/discuss.php?d=3627)	CASO 6 - PARTE 2	Virtual Rounds	00:20:35	DURING
46002	forum view forum (http://www.ggte.unicamp.br/moodle/mod/forum/view.php?id=36310)	VISITA VIRTUAL 06	Virtual Rounds	00:00:19	DURING
46002	forum view discussion (http://www.ggte.unicamp.br/moodle/mod/forum/discuss.php?d=3628)	CASO 6 - PARTE 3	Virtual Rounds	00:11:12	DURING
46002	forum view forum (http://www.ggte.unicamp.br/moodle/mod/forum/view.php?id=36310)	VISITA VIRTUAL 06	Virtual Rounds	00:00:27	DURING
46002	forum view discussion (http://www.ggte.unicamp.br/moodle/mod/forum/discuss.php?d=3629)	CASO 6 - PARTE 4	Virtual Rounds	00:06:34	DURING
46002	forum view forum (http://www.ggte.unicamp.br/moodle/mod/forum/view.php?id=36310)	VISITA VIRTUAL 06	Virtual Rounds	00:00:11	DURING
46002	forum view discussion (http://www.ggte.unicamp.br/moodle/mod/forum/discuss.php?d=3630)	CASO 6 - PARTE 5	Virtual Rounds	00:05:04	DURING
46002	forum view forum (http://www.ggte.unicamp.br/moodle/mod/forum/view.php?id=36311)	VISITA VIRTUAL 07	Virtual Rounds	00:04:15	DURING
46002	forum view discussion (http://www.ggte.unicamp.br/moodle/mod/forum/discuss.php?d=3632)	CASO 7 - PARTE 2	Virtual Rounds	01:45:15	DURING
46002	course view (http://www.ggte.unicamp.br/moodle/course/view.php?id=219)	MD136 - Emergências Clínicas	Other activity	00:03:27	DURING
46002	quiz view (http://www.ggte.unicamp.br/moodle/mod/quiz/view.php?id=36369)	QUIZ DA EMERGÊNCIA 05	Emergency Quiz.	00:00:10	DURING
46002	quiz view (http://www.ggte.unicamp.br/moodle/mod/quiz/view.php?id=36372)	QUIZ DA EMERGÊNCIA 06	Emergency Quiz.	00:00:13	DURING
46002	quiz attempt (http://www.ggte.unicamp.br/moodle/mod/quiz/review.php?attempt=38440)	QUIZ DA EMERGÊNCIA 06	Emergency Quiz.	00:00:00	DURING
46002	quiz continue attempt (http://www.ggte.unicamp.br/moodle/mod/quiz/review.php?attempt=38440)	QUIZ DA EMERGÊNCIA 06	Emergency Quiz.	00:00:28	DURING
46002	quiz continue attempt (http://www.ggte.unicamp.br/moodle/mod/quiz/review.php?attempt=38440)	QUIZ DA EMERGÊNCIA 06	Emergency Quiz.	00:00:26	DURING
46002	quiz continue attempt (http://www.ggte.unicamp.br/moodle/mod/quiz/review.php?attempt=38440)	QUIZ DA EMERGÊNCIA 06	Emergency Quiz.	00:00:14	DURING
46002	quiz continue attempt (http://www.ggte.unicamp.br/moodle/mod/quiz/review.php?attempt=38440)	QUIZ DA EMERGÊNCIA 06	Emergency Quiz.	00:00:10	DURING
46002	quiz continue attempt (http://www.ggte.unicamp.br/moodle/mod/quiz/review.php?attempt=38440)	QUIZ DA EMERGÊNCIA 06	Emergency Quiz.	00:16:34	DURING
46002	quiz continue attempt (http://www.ggte.unicamp.br/moodle/mod/quiz/review.php?attempt=38440)	QUIZ DA EMERGÊNCIA 06	Emergency Quiz.	00:01:00	DURING
46002	quiz continue attempt (http://www.ggte.unicamp.br/moodle/mod/quiz/review.php?attempt=38440)	QUIZ DA EMERGÊNCIA 06	Emergency Quiz.	00:00:15	DURING
46002	quiz continue attempt (http://www.ggte.unicamp.br/moodle/mod/quiz/review.php?attempt=38440)	QUIZ DA EMERGÊNCIA 06	Emergency Quiz.	00:00:14	DURING
46002	quiz continue attempt (http://www.ggte.unicamp.br/moodle/mod/quiz/review.php?attempt=38440)	QUIZ DA EMERGÊNCIA 06	Emergency Quiz.	00:03:08	DURING
46002	quiz continue attempt (http://www.ggte.unicamp.br/moodle/mod/quiz/review.php?attempt=38440)	QUIZ DA EMERGÊNCIA 06	Emergency Quiz.	00:00:53	DURING
46002	quiz continue attempt (http://www.ggte.unicamp.br/moodle/mod/quiz/review.php?attempt=38440)	QUIZ DA EMERGÊNCIA 06	Emergency Quiz.	00:00:31	DURING
46002	quiz continue attempt (http://www.ggte.unicamp.br/moodle/mod/quiz/review.php?attempt=38440)	QUIZ DA EMERGÊNCIA 06	Emergency Quiz.	00:04:00	DURING
46002	quiz view summary (http://www.ggte.unicamp.br/moodle/mod/quiz/summary.php?attempt=38440)	1756	Emergency Quiz.	00:00:10	DURING
46002	quiz close attempt (http://www.ggte.unicamp.br/moodle/mod/quiz/review.php?attempt=38440)	QUIZ DA EMERGÊNCIA 06	Emergency Quiz.	00:00:00	DURING
46002	quiz review (http://www.ggte.unicamp.br/moodle/mod/quiz/review.php?attempt=38440)	QUIZ DA EMERGÊNCIA 06	Emergency Quiz.	00:00:29	DURING
46002	quiz view (http://www.ggte.unicamp.br/moodle/mod/quiz/view.php?id=36372)	QUIZ DA EMERGÊNCIA 06	Emergency Quiz.	00:00:13	DURING
46002	quiz view (http://www.ggte.unicamp.br/moodle/mod/quiz/view.php?id=36484)	QUIZ DA EMERGÊNCIA 07	Emergency Quiz.	00:03:05	DURING
46002	quiz attempt (http://www.ggte.unicamp.br/moodle/mod/quiz/review.php?attempt=38452)	QUIZ DA EMERGÊNCIA 07	Emergency Quiz.	00:00:00	DURING
46002	quiz continue attempt (http://www.ggte.unicamp.br/moodle/mod/quiz/review.php?attempt=38452)	QUIZ DA EMERGÊNCIA 07	Emergency Quiz.	00:01:34	DURING
46002	quiz continue attempt (http://www.ggte.unicamp.br/moodle/mod/quiz/review.php?attempt=38452)	QUIZ DA EMERGÊNCIA 07	Emergency Quiz.	00:00:24	DURING
46002	quiz continue attempt (http://www.ggte.unicamp.br/moodle/mod/quiz/review.php?attempt=38452)	QUIZ DA EMERGÊNCIA 07	Emergency Quiz.	00:00:56	DURING
46002	quiz continue attempt (http://www.ggte.unicamp.br/moodle/mod/quiz/review.php?attempt=38452)	QUIZ DA EMERGÊNCIA 07	Emergency Quiz.	00:00:41	DURING
46002	quiz continue attempt (http://www.ggte.unicamp.br/moodle/mod/quiz/review.php?attempt=38452)	QUIZ DA EMERGÊNCIA 07	Emergency Quiz.	00:00:16	DURING
46002	quiz continue attempt (http://www.ggte.unicamp.br/moodle/mod/quiz/review.php?attempt=38452)	QUIZ DA EMERGÊNCIA 07	Emergency Quiz.	00:01:54	DURING
46002	quiz continue attempt (http://www.ggte.unicamp.br/moodle/mod/quiz/review.php?attempt=38452)	QUIZ DA EMERGÊNCIA 07	Emergency Quiz.	00:01:51	DURING
46002	quiz continue attempt (http://www.ggte.unicamp.br/moodle/mod/quiz/review.php?attempt=38452)	QUIZ DA EMERGÊNCIA 07	Emergency Quiz.	00:00:22	DURING
46002	quiz continue attempt (http://www.ggte.unicamp.br/moodle/mod/quiz/review.php?attempt=38452)	QUIZ DA EMERGÊNCIA 07	Emergency Quiz.	00:00:15	DURING
46002	quiz continue attempt (http://www.ggte.unicamp.br/moodle/mod/quiz/review.php?attempt=38452)	QUIZ DA EMERGÊNCIA 07	Emergency Quiz.	00:02:00	DURING
46002	quiz view summary (http://www.ggte.unicamp.br/moodle/mod/quiz/summary.php?attempt=38452)	1767	Emergency Quiz.	00:00:09	DURING
46002	course view (http://www.ggte.unicamp.br/moodle/course/view.php?id=219)	MD136 - Emergências Clínicas	Other activity	00:01:52	DURING
46002	forum view forum (http://www.ggte.unicamp.br/moodle/mod/forum/view.php?id=38518)	DESAFIO RADIOLÓGICO 01	Radiology Challenge	00:00:07	DURING
46002	forum view discussion (http://www.ggte.unicamp.br/moodle/mod/forum/discuss.php?d=4058)	DESAFIO RADIOLÓGICO 01	Radiology Challenge	00:10:05	DURING
46002	course view (http://www.ggte.unicamp.br/moodle/course/view.php?id=219)	MD136 - Emergências Clínicas	Other activity	00:00:14	DURING
46002	forum view forum (http://www.ggte.unicamp.br/moodle/mod/forum/view.php?id=36311)	VISITA VIRTUAL 07	Virtual Rounds	00:02:27	DURING
46002	forum view discussion (http://www.ggte.unicamp.br/moodle/mod/forum/discuss.php?d=3632)	CASO 7 - PARTE 2	Virtual Rounds	00:01:55	DURING
46002	forum view forum (http://www.ggte.unicamp.br/moodle/mod/forum/view.php?id=36311)	VISITA VIRTUAL 07	Virtual Rounds	00:00:14	DURING
46002	forum view discussion (http://www.ggte.unicamp.br/moodle/mod/forum/discuss.php?d=3633)	CASO 7 - PARTE 3	Virtual Rounds	00:25:32	DURING
46002	forum view forum (http://www.ggte.unicamp.br/moodle/mod/forum/view.php?id=36311)	VISITA VIRTUAL 07	Virtual Rounds	00:00:12	DURING
46002	forum view discussion (http://www.ggte.unicamp.br/moodle/mod/forum/discuss.php?d=3634)	CASO 7 - PARTE 4	Virtual Rounds	00:07:32	DURING
46002	forum view forum (http://www.ggte.unicamp.br/moodle/mod/forum/view.php?id=36311)	VISITA VIRTUAL 07	Virtual Rounds	00:00:07	DURING
46002	forum view discussion (http://www.ggte.unicamp.br/moodle/mod/forum/discuss.php?d=3654)	CASO 7 - PARTE 5	Virtual Rounds	00:04:21	DURING
46002	forum view forum (http://www.ggte.unicamp.br/moodle/mod/forum/view.php?id=36312)	VISITA VIRTUAL 08	Virtual Rounds	00:10:30	DURING
46002	forum view discussion (http://www.ggte.unicamp.br/moodle/mod/forum/discuss.php?d=3656)	CASO 8 - PARTE 2	Virtual Rounds	00:03:42	DURING
46002	forum view forum (http://www.ggte.unicamp.br/moodle/mod/forum/view.php?id=36312)	VISITA VIRTUAL 08	Virtual Rounds	00:01:34	DURING
46002	forum view discussion (http://www.ggte.unicamp.br/moodle/mod/forum/discuss.php?d=3657)	CASO 8 - PARTE 3	Virtual Rounds	00:11:42	DURING
46002	forum view forum (http://www.ggte.unicamp.br/moodle/mod/forum/view.php?id=36312)	VISITA VIRTUAL 08	Virtual Rounds	00:00:30	DURING
46002	forum view discussion (http://www.ggte.unicamp.br/moodle/mod/forum/discuss.php?d=3658)	CASO 8 - PARTE 4	Virtual Rounds	00:03:07	DURING
46002	forum view forum (http://www.ggte.unicamp.br/moodle/mod/forum/view.php?id=36312)	VISITA VIRTUAL 08	Virtual Rounds	00:00:09	DURING
46002	forum view discussion (http://www.ggte.unicamp.br/moodle/mod/forum/discuss.php?d=3659)	CASO 8 - PARTE 5	Virtual Rounds	00:12:54	DURING
46002	forum view forum (http://www.ggte.unicamp.br/moodle/mod/forum/view.php?id=36313)	VISITA VIRTUAL 09	Virtual Rounds		DURING
46002	course view (http://www.ggte.unicamp.br/moodle/course/view.php?id=219)	MD136 - Emergências Clínicas	Other activity	00:00:54	DURING
46002	resource view (http://www.ggte.unicamp.br/moodle/mod/resource/view.php?id=41448)	FIBRILAÇÃO ATRIAL	Other activity	00:01:58	DURING
46002	resource view (http://www.ggte.unicamp.br/moodle/mod/resource/view.php?id=40263)	DISTÚRBIOS DO SÓDIO	Other activity	00:06:38	DURING
46002	resource view (http://www.ggte.unicamp.br/moodle/mod/resource/view.php?id=40264)	DISTÚRBIOS DO POTÁSSIO	Other activity	00:11:03	DURING
46002	resource view (http://www.ggte.unicamp.br/moodle/mod/resource/view.php?id=39997)	CEFALÉIA - perigos na emergência	Other activity	00:45:10	DURING
46002	resource view (http://www.ggte.unicamp.br/moodle/mod/resource/view.php?id=39998)	INTOXICAÇÕES EXÓGENAS - Abordagem Inicial	Other activity	00:00:39	DURING
46002	course view (http://www.ggte.unicamp.br/moodle/course/view.php?id=219)	MD136 - Emergências Clínicas	Other activity	00:00:20	DURING
46002	quiz view (http://www.ggte.unicamp.br/moodle/mod/quiz/view.php?id=36503)	QUIZ DA EMERGÊNCIA 08	Emergency Quiz.	00:00:09	DURING
46002	quiz attempt (http://www.ggte.unicamp.br/moodle/mod/quiz/review.php?attempt=38467)	QUIZ DA EMERGÊNCIA 08	Emergency Quiz.	00:00:01	DURING
46002	quiz continue attempt (http://www.ggte.unicamp.br/moodle/mod/quiz/review.php?attempt=38467)	QUIZ DA EMERGÊNCIA 08	Emergency Quiz.	00:00:58	DURING
46002	quiz continue attempt (http://www.ggte.unicamp.br/moodle/mod/quiz/review.php?attempt=38467)	QUIZ DA EMERGÊNCIA 08	Emergency Quiz.	00:00:24	DURING
46002	quiz continue attempt (http://www.ggte.unicamp.br/moodle/mod/quiz/review.php?attempt=38467)	QUIZ DA EMERGÊNCIA 08	Emergency Quiz.	00:00:36	DURING
46002	quiz continue attempt (http://www.ggte.unicamp.br/moodle/mod/quiz/review.php?attempt=38467)	QUIZ DA EMERGÊNCIA 08	Emergency Quiz.	00:00:22	DURING
46002	quiz continue attempt (http://www.ggte.unicamp.br/moodle/mod/quiz/review.php?attempt=38467)	QUIZ DA EMERGÊNCIA 08	Emergency Quiz.	00:00:31	DURING
46002	quiz continue attempt (http://www.ggte.unicamp.br/moodle/mod/quiz/review.php?attempt=38467)	QUIZ DA EMERGÊNCIA 08	Emergency Quiz.	00:01:05	DURING
46002	quiz continue attempt (http://www.ggte.unicamp.br/moodle/mod/quiz/review.php?attempt=38467)	QUIZ DA EMERGÊNCIA 08	Emergency Quiz.	00:00:13	DURING
46002	quiz continue attempt (http://www.ggte.unicamp.br/moodle/mod/quiz/review.php?attempt=38467)	QUIZ DA EMERGÊNCIA 08	Emergency Quiz.	00:00:12	DURING
46002	quiz continue attempt (http://www.ggte.unicamp.br/moodle/mod/quiz/review.php?attempt=38467)	QUIZ DA EMERGÊNCIA 08	Emergency Quiz.	00:03:30	DURING
46002	quiz view summary (http://www.ggte.unicamp.br/moodle/mod/quiz/summary.php?attempt=38467)	1769	Emergency Quiz.	00:00:10	DURING
46002	quiz close attempt (http://www.ggte.unicamp.br/moodle/mod/quiz/review.php?attempt=38467)	QUIZ DA EMERGÊNCIA 08	Emergency Quiz.	00:00:00	DURING
46002	quiz review (http://www.ggte.unicamp.br/moodle/mod/quiz/review.php?attempt=38467)	QUIZ DA EMERGÊNCIA 08	Emergency Quiz.	00:00:57	DURING
46002	quiz review (http://www.ggte.unicamp.br/moodle/mod/quiz/review.php?attempt=38467)	QUIZ DA EMERGÊNCIA 08	Emergency Quiz.	00:00:13	DURING
46002	course view (http://www.ggte.unicamp.br/moodle/course/view.php?id=219)	MD136 - Emergências Clínicas	Other activity		DURING
46002	course view (http://www.ggte.unicamp.br/moodle/course/view.php?id=219)	MD136 - Emergências Clínicas	Other activity	00:00:28	DURING
46002	forum view forum (http://www.ggte.unicamp.br/moodle/mod/forum/view.php?id=41699)	VISITA VIRTUAL 49	Virtual Rounds	00:00:07	DURING
46002	forum view discussion (http://www.ggte.unicamp.br/moodle/mod/forum/discuss.php?d=4816)	CASO 49 - PARTE 1	Virtual Rounds		DURING
46002	course view (http://www.ggte.unicamp.br/moodle/course/view.php?id=219)	MD136 - Emergências Clínicas	Other activity	00:00:44	DURING
46002	url view (http://www.ggte.unicamp.br/moodle/mod/url/view.php?id=41452)	16/01/2013 - Refeeding Syndrome	Other activity	00:05:00	DURING
46002	course view (http://www.ggte.unicamp.br/moodle/course/view.php?id=219)	MD136 - Emergências Clínicas	Other activity	00:02:48	DURING
46002	glossary view (http://www.ggte.unicamp.br/moodle/mod/glossary/view.php?id=40463&amp;tab=-1)	CEFALÉIA	Other activity	00:00:18	DURING
46002	glossary view (http://www.ggte.unicamp.br/moodle/mod/glossary/view.php?id=40463&amp;tab=-1)	CEFALÉIA	Other activity	00:00:07	DURING
46002	glossary view (http://www.ggte.unicamp.br/moodle/mod/glossary/view.php?id=40463&amp;tab=-1)	CEFALÉIA	Other activity	00:00:13	DURING
46002	glossary view (http://www.ggte.unicamp.br/moodle/mod/glossary/view.php?id=40461&amp;tab=-1)	CHOQUE	Other activity	00:00:13	DURING
46002	glossary view entry (http://www.ggte.unicamp.br/moodle/mod/glossary/showentry.php?eid=51)	DECISÕES EXTREMAS 03	Extreme Decisions	00:00:07	DURING
46002	lesson start (http://www.ggte.unicamp.br/moodle/mod/lesson/view.php?id=37834)	DECISÕES EXTREMAS 03	Extreme Decisions	00:00:00	DURING
46002	lesson view (http://www.ggte.unicamp.br/moodle/mod/lesson/view.php?id=37834)	DECISÕES EXTREMAS 03 – QUESTÃO 1	Extreme Decisions	00:59:20	DURING
46002	lesson view (http://www.ggte.unicamp.br/moodle/mod/lesson/view.php?id=37834)	DECISÕES EXTREMAS 03 – QUESTÃO 2	Extreme Decisions	00:01:02	DURING
46002	lesson view (http://www.ggte.unicamp.br/moodle/mod/lesson/view.php?id=37834)	DECISÕES EXTREMAS 03 – QUESTÃO 3	Extreme Decisions	00:00:40	DURING
46002	lesson view (http://www.ggte.unicamp.br/moodle/mod/lesson/view.php?id=37834)	DECISÕES EXTREMAS 03 – QUESTÃO 4	Extreme Decisions	00:21:41	DURING
46002	lesson view (http://www.ggte.unicamp.br/moodle/mod/lesson/view.php?id=37834)	DECISÕES EXTREMAS 03 – QUESTÃO 5	Extreme Decisions	00:00:54	DURING
46002	lesson view (http://www.ggte.unicamp.br/moodle/mod/lesson/view.php?id=37834)	DECISÕES EXTREMAS 03 – QUESTÃO 6	Extreme Decisions	00:01:56	DURING
46002	lesson view (http://www.ggte.unicamp.br/moodle/mod/lesson/view.php?id=37834)	DECISÕES EXTREMAS 03 – QUESTÃO 7	Extreme Decisions	00:00:31	DURING
46002	lesson view (http://www.ggte.unicamp.br/moodle/mod/lesson/view.php?id=37834)	DECISÕES EXTREMAS 03 – QUESTÃO 7	Extreme Decisions	00:00:44	DURING
46002	lesson view (http://www.ggte.unicamp.br/moodle/mod/lesson/view.php?id=37834)	DECISÕES EXTREMAS 03 – QUESTÃO 8	Extreme Decisions	00:07:54	DURING
46002	lesson view (http://www.ggte.unicamp.br/moodle/mod/lesson/view.php?id=37834)	DECISÕES EXTREMAS 03 – QUESTÃO 9	Extreme Decisions	00:01:48	DURING
46002	lesson view (http://www.ggte.unicamp.br/moodle/mod/lesson/view.php?id=37834)	DECISÕES EXTREMAS 03 – QUESTÃO 9	Extreme Decisions	00:00:43	DURING
46002	lesson view (http://www.ggte.unicamp.br/moodle/mod/lesson/view.php?id=37834)	DECISÕES EXTREMAS 03 – QUESTÃO 10	Extreme Decisions	00:01:26	DURING
46002	lesson view (http://www.ggte.unicamp.br/moodle/mod/lesson/view.php?id=37834)	DECISÕES EXTREMAS 03 – QUESTÃO 11	Extreme Decisions	00:01:24	DURING
46002	lesson view (http://www.ggte.unicamp.br/moodle/mod/lesson/view.php?id=37834)	DECISÕES EXTREMAS 03 – QUESTÃO 11	Extreme Decisions	00:00:19	DURING
46002	lesson view (http://www.ggte.unicamp.br/moodle/mod/lesson/view.php?id=37834)	DECISÕES EXTREMAS 03 – QUESTÃO 11	Extreme Decisions	00:00:15	DURING
46002	lesson view (http://www.ggte.unicamp.br/moodle/mod/lesson/view.php?id=37834)	DECISÕES EXTREMAS 03 – QUESTÃO 11	Extreme Decisions	00:00:16	DURING
46002	lesson view (http://www.ggte.unicamp.br/moodle/mod/lesson/view.php?id=37834)	DECISÕES EXTREMAS 03 – QUESTÃO 11	Extreme Decisions	00:00:16	DURING
46002	lesson view (http://www.ggte.unicamp.br/moodle/mod/lesson/view.php?id=37834)	DECISÕES EXTREMAS 03 – QUESTÃO 11	Extreme Decisions	00:00:45	DURING
46002	lesson view (http://www.ggte.unicamp.br/moodle/mod/lesson/view.php?id=37834)	DECISÕES EXTREMAS 03 – QUESTÃO 12	Extreme Decisions	00:17:42	DURING
46002	lesson end (http://www.ggte.unicamp.br/moodle/mod/lesson/view.php?id=37834)	DECISÕES EXTREMAS 03	Extreme Decisions	00:00:58	DURING
46002	lesson start (http://www.ggte.unicamp.br/moodle/mod/lesson/view.php?id=37876)	DECISÕES EXTREMAS 04	Extreme Decisions	00:00:00	DURING
46002	lesson view (http://www.ggte.unicamp.br/moodle/mod/lesson/view.php?id=37876)	DECISÕES EXTREMAS 04 – QUESTÃO 1	Extreme Decisions	00:02:04	DURING
46002	lesson view (http://www.ggte.unicamp.br/moodle/mod/lesson/view.php?id=37876)	DECISÕES EXTREMAS 04 – QUESTÃO 2	Extreme Decisions	00:00:36	DURING
46002	lesson view (http://www.ggte.unicamp.br/moodle/mod/lesson/view.php?id=37876)	DECISÕES EXTREMAS 04 – QUESTÃO 3	Extreme Decisions	00:00:16	DURING
46002	lesson view (http://www.ggte.unicamp.br/moodle/mod/lesson/view.php?id=37876)	DECISÕES EXTREMAS 04 – QUESTÃO 3	Extreme Decisions	00:00:24	DURING
46002	lesson view (http://www.ggte.unicamp.br/moodle/mod/lesson/view.php?id=37876)	DECISÕES EXTREMAS 04 – QUESTÃO 3	Extreme Decisions	00:00:08	DURING
46002	lesson view (http://www.ggte.unicamp.br/moodle/mod/lesson/view.php?id=37876)	DECISÕES EXTREMAS 04 – QUESTÃO 3	Extreme Decisions	00:00:27	DURING
46002	lesson view (http://www.ggte.unicamp.br/moodle/mod/lesson/view.php?id=37876)	DECISÕES EXTREMAS 04 – QUESTÃO 4	Extreme Decisions	00:00:30	DURING
46002	lesson view (http://www.ggte.unicamp.br/moodle/mod/lesson/view.php?id=37876)	DECISÕES EXTREMAS 04 – QUESTÃO 4	Extreme Decisions	00:00:29	DURING
46002	lesson view (http://www.ggte.unicamp.br/moodle/mod/lesson/view.php?id=37876)	DECISÕES EXTREMAS 04 – QUESTÃO 4	Extreme Decisions	00:00:20	DURING
46002	lesson view (http://www.ggte.unicamp.br/moodle/mod/lesson/view.php?id=37876)	DECISÕES EXTREMAS 04 – QUESTÃO 4	Extreme Decisions	00:02:48	DURING
46002	lesson view (http://www.ggte.unicamp.br/moodle/mod/lesson/view.php?id=37876)	DECISÕES EXTREMAS 04 – QUESTÃO 5	Extreme Decisions	00:00:47	DURING
46002	lesson view (http://www.ggte.unicamp.br/moodle/mod/lesson/view.php?id=37876)	DECISÕES EXTREMAS 04 – QUESTÃO 5	Extreme Decisions	00:00:17	DURING
46002	lesson view (http://www.ggte.unicamp.br/moodle/mod/lesson/view.php?id=37876)	DECISÕES EXTREMAS 04 – QUESTÃO 5	Extreme Decisions	00:01:50	DURING
46002	lesson view (http://www.ggte.unicamp.br/moodle/mod/lesson/view.php?id=37876)	DECISÕES EXTREMAS 04 – QUESTÃO 6	Extreme Decisions	00:00:30	DURING
46002	lesson view (http://www.ggte.unicamp.br/moodle/mod/lesson/view.php?id=37876)	DECISÕES EXTREMAS 04 – QUESTÃO 6	Extreme Decisions	00:01:01	DURING
46002	lesson view (http://www.ggte.unicamp.br/moodle/mod/lesson/view.php?id=37876)	DECISÕES EXTREMAS 04 – QUESTÃO 7	Extreme Decisions	00:01:55	DURING
46002	lesson view (http://www.ggte.unicamp.br/moodle/mod/lesson/view.php?id=37876)	DECISÕES EXTREMAS 04 – QUESTÃO 8	Extreme Decisions	00:01:59	DURING
46002	lesson view (http://www.ggte.unicamp.br/moodle/mod/lesson/view.php?id=37876)	DECISÕES EXTREMAS 04 – QUESTÃO 9	Extreme Decisions	00:01:02	DURING
46002	lesson view (http://www.ggte.unicamp.br/moodle/mod/lesson/view.php?id=37876)	DECISÕES EXTREMAS 04 – QUESTÃO 9	Extreme Decisions	00:00:58	DURING
46002	lesson view (http://www.ggte.unicamp.br/moodle/mod/lesson/view.php?id=37876)	DECISÕES EXTREMAS 04 – QUESTÃO 10	Extreme Decisions	00:02:44	DURING
46002	lesson view (http://www.ggte.unicamp.br/moodle/mod/lesson/view.php?id=37876)	DECISÕES EXTREMAS 04 – QUESTÃO 10	Extreme Decisions	00:00:25	DURING
46002	lesson view (http://www.ggte.unicamp.br/moodle/mod/lesson/view.php?id=37876)	DECISÕES EXTREMAS 04 – QUESTÃO 10	Extreme Decisions	00:00:19	DURING
46002	lesson view (http://www.ggte.unicamp.br/moodle/mod/lesson/view.php?id=37876)	DECISÕES EXTREMAS 04 – QUESTÃO 10	Extreme Decisions	00:00:16	DURING
46002	lesson view (http://www.ggte.unicamp.br/moodle/mod/lesson/view.php?id=37876)	DECISÕES EXTREMAS 04 – QUESTÃO 10	Extreme Decisions	00:00:14	DURING
46002	lesson view (http://www.ggte.unicamp.br/moodle/mod/lesson/view.php?id=37876)	DECISÕES EXTREMAS 04 – QUESTÃO 10	Extreme Decisions	00:01:06	DURING
46002	lesson view (http://www.ggte.unicamp.br/moodle/mod/lesson/view.php?id=37876)	DECISÕES EXTREMAS 04 – QUESTÃO 11	Extreme Decisions	00:00:45	DURING
46002	lesson view (http://www.ggte.unicamp.br/moodle/mod/lesson/view.php?id=37876)	DECISÕES EXTREMAS 04 – QUESTÃO 11	Extreme Decisions	00:00:17	DURING
46002	lesson view (http://www.ggte.unicamp.br/moodle/mod/lesson/view.php?id=37876)	DECISÕES EXTREMAS 04 – QUESTÃO 11	Extreme Decisions	00:00:58	DURING
46002	lesson view (http://www.ggte.unicamp.br/moodle/mod/lesson/view.php?id=37876)	DECISÕES EXTREMAS 04 – QUESTÃO 12	Extreme Decisions	00:01:43	DURING
46002	lesson view (http://www.ggte.unicamp.br/moodle/mod/lesson/view.php?id=37876)	DECISÕES EXTREMAS 04 - COMENTÁRIOS E DÚVIDAS	Extreme Decisions	00:04:04	DURING
46002	lesson end (http://www.ggte.unicamp.br/moodle/mod/lesson/view.php?id=37876)	DECISÕES EXTREMAS 04	Extreme Decisions	00:00:16	DURING
46002	lesson view (http://www.ggte.unicamp.br/moodle/mod/lesson/view.php?id=37876)	DECISÕES EXTREMAS 04 – QUESTÃO 1	Extreme Decisions	00:00:14	DURING
46002	lesson view (http://www.ggte.unicamp.br/moodle/mod/lesson/view.php?id=37876)	DECISÕES EXTREMAS 04 – QUESTÃO 2	Extreme Decisions	00:00:13	DURING
46002	lesson view (http://www.ggte.unicamp.br/moodle/mod/lesson/view.php?id=37876)	DECISÕES EXTREMAS 04 – QUESTÃO 3	Extreme Decisions	00:00:11	DURING
46002	lesson view (http://www.ggte.unicamp.br/moodle/mod/lesson/view.php?id=37876)	DECISÕES EXTREMAS 04 – QUESTÃO 4	Extreme Decisions	00:00:20	DURING
46002	lesson view (http://www.ggte.unicamp.br/moodle/mod/lesson/view.php?id=37876)	DECISÕES EXTREMAS 04 – QUESTÃO 5	Extreme Decisions	00:00:11	DURING
46002	lesson view (http://www.ggte.unicamp.br/moodle/mod/lesson/view.php?id=37876)	DECISÕES EXTREMAS 04 – QUESTÃO 6	Extreme Decisions	00:00:23	DURING
46002	lesson view (http://www.ggte.unicamp.br/moodle/mod/lesson/view.php?id=37876)	DECISÕES EXTREMAS 04 – QUESTÃO 7	Extreme Decisions	00:00:35	DURING
46002	lesson view (http://www.ggte.unicamp.br/moodle/mod/lesson/view.php?id=37876)	DECISÕES EXTREMAS 04 – QUESTÃO 8	Extreme Decisions	00:00:41	DURING
46002	lesson view (http://www.ggte.unicamp.br/moodle/mod/lesson/view.php?id=37876)	DECISÕES EXTREMAS 04 – QUESTÃO 9	Extreme Decisions	00:00:27	DURING
46002	lesson view (http://www.ggte.unicamp.br/moodle/mod/lesson/view.php?id=37876)	DECISÕES EXTREMAS 04 – QUESTÃO 10	Extreme Decisions	00:00:14	DURING
46002	lesson view (http://www.ggte.unicamp.br/moodle/mod/lesson/view.php?id=37876)	DECISÕES EXTREMAS 04 – QUESTÃO 11	Extreme Decisions	00:00:11	DURING
46002	lesson view (http://www.ggte.unicamp.br/moodle/mod/lesson/view.php?id=37876)	DECISÕES EXTREMAS 04 - COMENTÁRIOS E DÚVIDAS	Extreme Decisions	00:00:21	DURING
46002	lesson start (http://www.ggte.unicamp.br/moodle/mod/lesson/view.php?id=37898)	DECISÕES EXTREMAS 05	Extreme Decisions	00:00:00	DURING
46002	lesson view (http://www.ggte.unicamp.br/moodle/mod/lesson/view.php?id=37898)	DECISÕES EXTREMAS 05 – INTRODUÇÃO	Extreme Decisions	00:02:47	DURING
46002	lesson view (http://www.ggte.unicamp.br/moodle/mod/lesson/view.php?id=37898)	DECISÕES EXTREMAS 05 – QUESTÃO 1	Extreme Decisions	00:08:08	DURING
46002	lesson view (http://www.ggte.unicamp.br/moodle/mod/lesson/view.php?id=37898)	DECISÕES EXTREMAS 05 – QUESTÃO 2	Extreme Decisions	00:01:46	DURING
46002	lesson view (http://www.ggte.unicamp.br/moodle/mod/lesson/view.php?id=37898)	DECISÕES EXTREMAS 05 – QUESTÃO 3	Extreme Decisions	00:01:42	DURING
46002	lesson view (http://www.ggte.unicamp.br/moodle/mod/lesson/view.php?id=37898)	DECISÕES EXTREMAS 05 – QUESTÃO 3	Extreme Decisions	00:00:22	DURING
46002	lesson view (http://www.ggte.unicamp.br/moodle/mod/lesson/view.php?id=37898)	DECISÕES EXTREMAS 05 – QUESTÃO 3	Extreme Decisions	00:00:46	DURING
46002	lesson view (http://www.ggte.unicamp.br/moodle/mod/lesson/view.php?id=37898)	DECISÕES EXTREMAS 05 – QUESTÃO 4	Extreme Decisions	00:03:53	DURING
46002	lesson view (http://www.ggte.unicamp.br/moodle/mod/lesson/view.php?id=37898)	DECISÕES EXTREMAS 05 – QUESTÃO 5	Extreme Decisions	00:08:39	DURING
46002	lesson view (http://www.ggte.unicamp.br/moodle/mod/lesson/view.php?id=37898)	DECISÕES EXTREMAS 05 – QUESTÃO 6	Extreme Decisions	00:00:46	DURING
46002	lesson view (http://www.ggte.unicamp.br/moodle/mod/lesson/view.php?id=37898)	DECISÕES EXTREMAS 05 – QUESTÃO 7	Extreme Decisions	00:01:55	DURING
46002	lesson view (http://www.ggte.unicamp.br/moodle/mod/lesson/view.php?id=37898)	DECISÕES EXTREMAS 05 – QUESTÃO 7	Extreme Decisions	00:00:23	DURING
46002	lesson view (http://www.ggte.unicamp.br/moodle/mod/lesson/view.php?id=37898)	DECISÕES EXTREMAS 05 – QUESTÃO 7	Extreme Decisions	00:00:55	DURING
46002	lesson view (http://www.ggte.unicamp.br/moodle/mod/lesson/view.php?id=37898)	DECISÕES EXTREMAS 05 – QUESTÃO 8	Extreme Decisions	00:04:24	DURING
46002	lesson view (http://www.ggte.unicamp.br/moodle/mod/lesson/view.php?id=37898)	DECISÕES EXTREMAS 05 – QUESTÃO 8	Extreme Decisions	00:02:08	DURING
46002	lesson view (http://www.ggte.unicamp.br/moodle/mod/lesson/view.php?id=37898)	DECISÕES EXTREMAS 05 – QUESTÃO 9	Extreme Decisions	00:01:23	DURING
46002	lesson view (http://www.ggte.unicamp.br/moodle/mod/lesson/view.php?id=37898)	DECISÕES EXTREMAS 05 – QUESTÃO 9	Extreme Decisions	00:04:31	DURING
46002	lesson view (http://www.ggte.unicamp.br/moodle/mod/lesson/view.php?id=37898)	DECISÕES EXTREMAS 05 – QUESTÃO 10	Extreme Decisions	00:00:25	DURING
46002	lesson view (http://www.ggte.unicamp.br/moodle/mod/lesson/view.php?id=37898)	DECISÕES EXTREMAS 05 – QUESTÃO 11	Extreme Decisions	00:17:42	DURING
46002	lesson view (http://www.ggte.unicamp.br/moodle/mod/lesson/view.php?id=37898)	DECISÕES EXTREMAS 05 - COMENTÁRIOS E DÚVIDAS	Extreme Decisions		DURING
46002	course view (http://www.ggte.unicamp.br/moodle/course/view.php?id=219)	MD136 - Emergências Clínicas	Other activity	00:00:13	DURING
46002	lesson start (http://www.ggte.unicamp.br/moodle/mod/lesson/view.php?id=37890)	DECISÕES EXTREMAS 06	Extreme Decisions	00:00:00	DURING
46002	lesson view (http://www.ggte.unicamp.br/moodle/mod/lesson/view.php?id=37890)	DECISÕES EXTREMAS 06 – QUESTÃO 1	Extreme Decisions	00:01:39	DURING
46002	lesson view (http://www.ggte.unicamp.br/moodle/mod/lesson/view.php?id=37890)	DECISÕES EXTREMAS 06 – QUESTÃO 2	Extreme Decisions	00:00:31	DURING
46002	lesson view (http://www.ggte.unicamp.br/moodle/mod/lesson/view.php?id=37890)	DECISÕES EXTREMAS 06 – QUESTÃO 2	Extreme Decisions	00:00:14	DURING
46002	lesson view (http://www.ggte.unicamp.br/moodle/mod/lesson/view.php?id=37890)	DECISÕES EXTREMAS 06 – QUESTÃO 2	Extreme Decisions	00:01:40	DURING
46002	lesson view (http://www.ggte.unicamp.br/moodle/mod/lesson/view.php?id=37890)	DECISÕES EXTREMAS 06 – QUESTÃO 3	Extreme Decisions	00:00:46	DURING
46002	lesson view (http://www.ggte.unicamp.br/moodle/mod/lesson/view.php?id=37890)	DECISÕES EXTREMAS 06 – QUESTÃO 4	Extreme Decisions	00:00:35	DURING
46002	lesson view (http://www.ggte.unicamp.br/moodle/mod/lesson/view.php?id=37890)	DECISÕES EXTREMAS 06 – QUESTÃO 4	Extreme Decisions	00:00:13	DURING
46002	lesson view (http://www.ggte.unicamp.br/moodle/mod/lesson/view.php?id=37890)	DECISÕES EXTREMAS 06 – QUESTÃO 5	Extreme Decisions	00:00:14	DURING
46002	lesson view (http://www.ggte.unicamp.br/moodle/mod/lesson/view.php?id=37890)	DECISÕES EXTREMAS 06 – QUESTÃO 5	Extreme Decisions	00:00:16	DURING
46002	lesson view (http://www.ggte.unicamp.br/moodle/mod/lesson/view.php?id=37890)	DECISÕES EXTREMAS 06 – QUESTÃO 6	Extreme Decisions	00:00:51	DURING
46002	lesson view (http://www.ggte.unicamp.br/moodle/mod/lesson/view.php?id=37890)	DECISÕES EXTREMAS 06 – QUESTÃO 7	Extreme Decisions	00:00:37	DURING
46002	lesson view (http://www.ggte.unicamp.br/moodle/mod/lesson/view.php?id=37890)	DECISÕES EXTREMAS 06 – QUESTÃO 8	Extreme Decisions	00:00:31	DURING
46002	lesson view (http://www.ggte.unicamp.br/moodle/mod/lesson/view.php?id=37890)	DECISÕES EXTREMAS 06 – QUESTÃO 8	Extreme Decisions	00:00:09	DURING
46002	lesson view (http://www.ggte.unicamp.br/moodle/mod/lesson/view.php?id=37890)	DECISÕES EXTREMAS 06 – QUESTÃO 9	Extreme Decisions	00:00:50	DURING
46002	lesson view (http://www.ggte.unicamp.br/moodle/mod/lesson/view.php?id=37890)	DECISÕES EXTREMAS 06 – QUESTÃO 9	Extreme Decisions	00:00:10	DURING
46002	lesson view (http://www.ggte.unicamp.br/moodle/mod/lesson/view.php?id=37890)	DECISÕES EXTREMAS 06 – QUESTÃO 10	Extreme Decisions	00:02:00	DURING
46002	lesson view (http://www.ggte.unicamp.br/moodle/mod/lesson/view.php?id=37890)	DECISÕES EXTREMAS 06 - COMENTÁRIOS E DÚVIDAS	Extreme Decisions	00:01:00	DURING
46002	lesson end (http://www.ggte.unicamp.br/moodle/mod/lesson/view.php?id=37890)	DECISÕES EXTREMAS 06	Extreme Decisions	00:00:19	DURING
46002	lesson start (http://www.ggte.unicamp.br/moodle/mod/lesson/view.php?id=36647)	DECISÕES EXTREMAS 02	Extreme Decisions	00:00:00	DURING
46002	lesson view (http://www.ggte.unicamp.br/moodle/mod/lesson/view.php?id=36647)	DECISÕES EXTREMAS 02 – QUESTÃO 1	Extreme Decisions	00:00:05	DURING
46002	course view (http://www.ggte.unicamp.br/moodle/course/view.php?id=219)	MD136 - Emergências Clínicas	Other activity	00:00:08	DURING
46002	lesson start (http://www.ggte.unicamp.br/moodle/mod/lesson/view.php?id=38017)	DECISÕES EXTREMAS 07	Extreme Decisions	00:00:00	DURING
46002	lesson view (http://www.ggte.unicamp.br/moodle/mod/lesson/view.php?id=38017)	DECISÕES EXTREMAS 07 – QUESTÃO 1	Extreme Decisions	00:01:07	DURING
46002	lesson view (http://www.ggte.unicamp.br/moodle/mod/lesson/view.php?id=38017)	DECISÕES EXTREMAS 07 – QUESTÃO 2	Extreme Decisions	00:02:21	DURING
46002	lesson view (http://www.ggte.unicamp.br/moodle/mod/lesson/view.php?id=38017)	DECISÕES EXTREMAS 07 – QUESTÃO 3	Extreme Decisions	00:00:25	DURING
46002	lesson view (http://www.ggte.unicamp.br/moodle/mod/lesson/view.php?id=38017)	DECISÕES EXTREMAS 07 – QUESTÃO 3	Extreme Decisions	00:00:14	DURING
46002	lesson view (http://www.ggte.unicamp.br/moodle/mod/lesson/view.php?id=38017)	DECISÕES EXTREMAS 07 – QUESTÃO 3	Extreme Decisions	00:00:17	DURING
46002	lesson view (http://www.ggte.unicamp.br/moodle/mod/lesson/view.php?id=38017)	DECISÕES EXTREMAS 07 – QUESTÃO 4	Extreme Decisions	00:00:27	DURING
46002	lesson view (http://www.ggte.unicamp.br/moodle/mod/lesson/view.php?id=38017)	DECISÕES EXTREMAS 07 – QUESTÃO 4	Extreme Decisions	00:00:35	DURING
46002	lesson view (http://www.ggte.unicamp.br/moodle/mod/lesson/view.php?id=38017)	DECISÕES EXTREMAS 07 – QUESTÃO 5	Extreme Decisions	00:00:22	DURING
46002	lesson view (http://www.ggte.unicamp.br/moodle/mod/lesson/view.php?id=38017)	DECISÕES EXTREMAS 07 – QUESTÃO 5	Extreme Decisions	00:01:43	DURING
46002	lesson view (http://www.ggte.unicamp.br/moodle/mod/lesson/view.php?id=38017)	DECISÕES EXTREMAS 07 – QUESTÃO 6	Extreme Decisions	00:00:37	DURING
46002	lesson view (http://www.ggte.unicamp.br/moodle/mod/lesson/view.php?id=38017)	DECISÕES EXTREMAS 07 – QUESTÃO 6	Extreme Decisions	00:01:05	DURING
46002	lesson view (http://www.ggte.unicamp.br/moodle/mod/lesson/view.php?id=38017)	DECISÕES EXTREMAS 07 - QUESTÃO 7	Extreme Decisions	00:00:24	DURING
46002	lesson view (http://www.ggte.unicamp.br/moodle/mod/lesson/view.php?id=38017)	DECISÕES EXTREMAS 07 - QUESTÃO 7	Extreme Decisions	00:00:14	DURING
46002	lesson view (http://www.ggte.unicamp.br/moodle/mod/lesson/view.php?id=38017)	DECISÕES EXTREMAS 07 - QUESTÃO 7	Extreme Decisions	00:00:35	DURING
46002	lesson view (http://www.ggte.unicamp.br/moodle/mod/lesson/view.php?id=38017)	DECISÕES EXTREMAS 07 – QUESTÃO 8	Extreme Decisions	00:00:31	DURING
46002	lesson view (http://www.ggte.unicamp.br/moodle/mod/lesson/view.php?id=38017)	DECISÕES EXTREMAS 07 – QUESTÃO 8	Extreme Decisions	00:00:30	DURING
46002	lesson view (http://www.ggte.unicamp.br/moodle/mod/lesson/view.php?id=38017)	DECISÕES EXTREMAS 07 - EVOLUÇÃO DA PACIENTE DURANTE O PERÍODO DE OBSERVAÇÃO	Extreme Decisions	00:00:31	DURING
46002	lesson view (http://www.ggte.unicamp.br/moodle/mod/lesson/view.php?id=38017)	DECISÕES EXTREMAS 07 - COMENTÁRIOS E DÚVIDAS	Extreme Decisions	00:00:10	DURING
46002	lesson view (http://www.ggte.unicamp.br/moodle/mod/lesson/view.php?id=38017)	DECISÕES EXTREMAS 07 - COMENTÁRIOS E DÚVIDAS	Extreme Decisions	00:00:12	DURING
46002	course view (http://www.ggte.unicamp.br/moodle/course/view.php?id=219)	MD136 - Emergências Clínicas	Other activity		DURING
46002	forum view discussion (http://www.ggte.unicamp.br/moodle/mod/forum/discuss.php?d=3717)	CASO 14 - PARTE 1	Virtual Rounds	00:00:28	DURING
46002	lesson start (http://www.ggte.unicamp.br/moodle/mod/lesson/view.php?id=38293)	DECISÕES EXTREMAS 09	Extreme Decisions	00:00:00	DURING
46002	lesson view (http://www.ggte.unicamp.br/moodle/mod/lesson/view.php?id=38293)	DECISÕES EXTREMAS 09 – QUESTÃO 1	Extreme Decisions	00:01:15	DURING
46002	lesson view (http://www.ggte.unicamp.br/moodle/mod/lesson/view.php?id=38293)	DECISÕES EXTREMAS 09 – QUESTÃO 2	Extreme Decisions	00:00:33	DURING
46002	lesson view (http://www.ggte.unicamp.br/moodle/mod/lesson/view.php?id=38293)	DECISÕES EXTREMAS 09 – QUESTÃO 2	Extreme Decisions	00:00:10	DURING
46002	lesson view (http://www.ggte.unicamp.br/moodle/mod/lesson/view.php?id=38293)	DECISÕES EXTREMAS 09 – QUESTÃO 2	Extreme Decisions	00:00:19	DURING
46002	lesson view (http://www.ggte.unicamp.br/moodle/mod/lesson/view.php?id=38293)	DECISÕES EXTREMAS 09 – QUESTÃO 3	Extreme Decisions	00:01:21	DURING
46002	lesson view (http://www.ggte.unicamp.br/moodle/mod/lesson/view.php?id=38293)	DECISÕES EXTREMAS 09 – QUESTÃO 4	Extreme Decisions	00:00:23	DURING
46002	lesson view (http://www.ggte.unicamp.br/moodle/mod/lesson/view.php?id=38293)	DECISÕES EXTREMAS 09 – QUESTÃO 4	Extreme Decisions	00:00:27	DURING
46002	lesson view (http://www.ggte.unicamp.br/moodle/mod/lesson/view.php?id=38293)	DECISÕES EXTREMAS 09 – QUESTÃO 5	Extreme Decisions	00:01:41	DURING
46002	lesson view (http://www.ggte.unicamp.br/moodle/mod/lesson/view.php?id=38293)	DECISÕES EXTREMAS 09 – QUESTÃO 5	Extreme Decisions	00:00:13	DURING
46002	lesson view (http://www.ggte.unicamp.br/moodle/mod/lesson/view.php?id=38293)	DECISÕES EXTREMAS 09 – QUESTÃO 5	Extreme Decisions	00:00:19	DURING
46002	lesson view (http://www.ggte.unicamp.br/moodle/mod/lesson/view.php?id=38293)	DECISÕES EXTREMAS 09 - TEORIA	Extreme Decisions	00:00:45	DURING
46002	lesson view (http://www.ggte.unicamp.br/moodle/mod/lesson/view.php?id=38293)	DECISÕES EXTREMAS 09 – QUESTÃO 6	Extreme Decisions	00:00:27	DURING
46002	lesson view (http://www.ggte.unicamp.br/moodle/mod/lesson/view.php?id=38293)	DECISÕES EXTREMAS 09 – QUESTÃO 6	Extreme Decisions	00:00:12	DURING
46002	lesson view (http://www.ggte.unicamp.br/moodle/mod/lesson/view.php?id=38293)	DECISÕES EXTREMAS 09 – QUESTÃO 6	Extreme Decisions	00:00:18	DURING
46002	lesson view (http://www.ggte.unicamp.br/moodle/mod/lesson/view.php?id=38293)	DECISÕES EXTREMAS 09 - TEORIA 2	Extreme Decisions	00:00:17	DURING
46002	lesson view (http://www.ggte.unicamp.br/moodle/mod/lesson/view.php?id=38293)	DECISÕES EXTREMAS 09 – QUESTÃO 7	Extreme Decisions	00:00:20	DURING
46002	lesson view (http://www.ggte.unicamp.br/moodle/mod/lesson/view.php?id=38293)	DECISÕES EXTREMAS 09 – QUESTÃO 7	Extreme Decisions	00:05:29	DURING
46002	course view (http://www.ggte.unicamp.br/moodle/course/view.php?id=219)	MD136 - Emergências Clínicas	Other activity	00:00:32	DURING
46002	quiz view (http://www.ggte.unicamp.br/moodle/mod/quiz/view.php?id=36372)	QUIZ DA EMERGÊNCIA 06	Emergency Quiz.	00:00:24	DURING
46002	quiz view (http://www.ggte.unicamp.br/moodle/mod/quiz/view.php?id=36484)	QUIZ DA EMERGÊNCIA 07	Emergency Quiz.	00:00:20	DURING
46002	quiz view (http://www.ggte.unicamp.br/moodle/mod/quiz/view.php?id=36503)	QUIZ DA EMERGÊNCIA 08	Emergency Quiz.	00:00:13	DURING
46002	quiz view (http://www.ggte.unicamp.br/moodle/mod/quiz/view.php?id=36516)	QUIZ DA EMERGÊNCIA 09	Emergency Quiz.	00:00:09	DURING
46002	quiz attempt (http://www.ggte.unicamp.br/moodle/mod/quiz/review.php?attempt=38999)	QUIZ DA EMERGÊNCIA 09	Emergency Quiz.	00:00:00	DURING
46002	quiz continue attempt (http://www.ggte.unicamp.br/moodle/mod/quiz/review.php?attempt=38999)	QUIZ DA EMERGÊNCIA 09	Emergency Quiz.	00:01:30	DURING
46002	quiz continue attempt (http://www.ggte.unicamp.br/moodle/mod/quiz/review.php?attempt=38999)	QUIZ DA EMERGÊNCIA 09	Emergency Quiz.	00:03:10	DURING
46002	quiz continue attempt (http://www.ggte.unicamp.br/moodle/mod/quiz/review.php?attempt=38999)	QUIZ DA EMERGÊNCIA 09	Emergency Quiz.	00:00:40	DURING
46002	quiz continue attempt (http://www.ggte.unicamp.br/moodle/mod/quiz/review.php?attempt=38999)	QUIZ DA EMERGÊNCIA 09	Emergency Quiz.	00:00:24	DURING
46002	quiz continue attempt (http://www.ggte.unicamp.br/moodle/mod/quiz/review.php?attempt=38999)	QUIZ DA EMERGÊNCIA 09	Emergency Quiz.	00:00:37	DURING
46002	quiz continue attempt (http://www.ggte.unicamp.br/moodle/mod/quiz/review.php?attempt=38999)	QUIZ DA EMERGÊNCIA 09	Emergency Quiz.	00:00:19	DURING
46002	quiz view summary (http://www.ggte.unicamp.br/moodle/mod/quiz/summary.php?attempt=38999)	1775	Emergency Quiz.	00:00:10	DURING
46002	quiz close attempt (http://www.ggte.unicamp.br/moodle/mod/quiz/review.php?attempt=38999)	QUIZ DA EMERGÊNCIA 09	Emergency Quiz.	00:00:00	DURING
46002	quiz review (http://www.ggte.unicamp.br/moodle/mod/quiz/review.php?attempt=38999)	QUIZ DA EMERGÊNCIA 09	Emergency Quiz.	00:00:17	DURING
46002	quiz view (http://www.ggte.unicamp.br/moodle/mod/quiz/view.php?id=36516)	QUIZ DA EMERGÊNCIA 09	Emergency Quiz.	00:00:14	DURING
46002	quiz view (http://www.ggte.unicamp.br/moodle/mod/quiz/view.php?id=36628)	QUIZ DA EMERGÊNCIA 10	Emergency Quiz.	00:00:52	DURING
46002	quiz attempt (http://www.ggte.unicamp.br/moodle/mod/quiz/review.php?attempt=39000)	QUIZ DA EMERGÊNCIA 10	Emergency Quiz.	00:00:00	DURING
46002	quiz continue attempt (http://www.ggte.unicamp.br/moodle/mod/quiz/review.php?attempt=39000)	QUIZ DA EMERGÊNCIA 10	Emergency Quiz.	00:00:47	DURING
46002	quiz continue attempt (http://www.ggte.unicamp.br/moodle/mod/quiz/review.php?attempt=39000)	QUIZ DA EMERGÊNCIA 10	Emergency Quiz.	00:00:39	DURING
46002	quiz continue attempt (http://www.ggte.unicamp.br/moodle/mod/quiz/review.php?attempt=39000)	QUIZ DA EMERGÊNCIA 10	Emergency Quiz.	00:04:35	DURING
46002	quiz continue attempt (http://www.ggte.unicamp.br/moodle/mod/quiz/review.php?attempt=39000)	QUIZ DA EMERGÊNCIA 10	Emergency Quiz.	00:00:46	DURING
46002	quiz continue attempt (http://www.ggte.unicamp.br/moodle/mod/quiz/review.php?attempt=39000)	QUIZ DA EMERGÊNCIA 10	Emergency Quiz.	00:00:23	DURING
46002	quiz continue attempt (http://www.ggte.unicamp.br/moodle/mod/quiz/review.php?attempt=39000)	QUIZ DA EMERGÊNCIA 10	Emergency Quiz.	00:00:18	DURING
46002	quiz continue attempt (http://www.ggte.unicamp.br/moodle/mod/quiz/review.php?attempt=39000)	QUIZ DA EMERGÊNCIA 10	Emergency Quiz.	00:00:15	DURING
46002	quiz continue attempt (http://www.ggte.unicamp.br/moodle/mod/quiz/review.php?attempt=39000)	QUIZ DA EMERGÊNCIA 10	Emergency Quiz.	00:00:16	DURING
46002	quiz continue attempt (http://www.ggte.unicamp.br/moodle/mod/quiz/review.php?attempt=39000)	QUIZ DA EMERGÊNCIA 10	Emergency Quiz.	00:00:14	DURING
46002	quiz continue attempt (http://www.ggte.unicamp.br/moodle/mod/quiz/review.php?attempt=39000)	QUIZ DA EMERGÊNCIA 10	Emergency Quiz.	00:01:22	DURING
46002	quiz continue attempt (http://www.ggte.unicamp.br/moodle/mod/quiz/review.php?attempt=39000)	QUIZ DA EMERGÊNCIA 10	Emergency Quiz.	00:00:22	DURING
46002	quiz continue attempt (http://www.ggte.unicamp.br/moodle/mod/quiz/review.php?attempt=39000)	QUIZ DA EMERGÊNCIA 10	Emergency Quiz.	00:01:38	DURING
46002	quiz view summary (http://www.ggte.unicamp.br/moodle/mod/quiz/summary.php?attempt=39000)	1784	Emergency Quiz.	00:00:08	DURING
46002	quiz close attempt (http://www.ggte.unicamp.br/moodle/mod/quiz/review.php?attempt=39000)	QUIZ DA EMERGÊNCIA 10	Emergency Quiz.	00:00:01	DURING
46002	quiz review (http://www.ggte.unicamp.br/moodle/mod/quiz/review.php?attempt=39000)	QUIZ DA EMERGÊNCIA 10	Emergency Quiz.	00:00:07	DURING
46002	quiz view (http://www.ggte.unicamp.br/moodle/mod/quiz/view.php?id=36628)	QUIZ DA EMERGÊNCIA 10	Emergency Quiz.	00:00:15	DURING
46002	quiz view (http://www.ggte.unicamp.br/moodle/mod/quiz/view.php?id=36643)	QUIZ DA EMERGÊNCIA 11	Emergency Quiz.	00:00:14	DURING
46002	quiz attempt (http://www.ggte.unicamp.br/moodle/mod/quiz/review.php?attempt=39001)	QUIZ DA EMERGÊNCIA 11	Emergency Quiz.	00:00:01	DURING
46002	quiz continue attempt (http://www.ggte.unicamp.br/moodle/mod/quiz/review.php?attempt=39001)	QUIZ DA EMERGÊNCIA 11	Emergency Quiz.	00:01:50	DURING
46002	quiz continue attempt (http://www.ggte.unicamp.br/moodle/mod/quiz/review.php?attempt=39001)	QUIZ DA EMERGÊNCIA 11	Emergency Quiz.	00:02:04	DURING
46002	quiz continue attempt (http://www.ggte.unicamp.br/moodle/mod/quiz/review.php?attempt=39001)	QUIZ DA EMERGÊNCIA 11	Emergency Quiz.	00:01:16	DURING
46002	quiz continue attempt (http://www.ggte.unicamp.br/moodle/mod/quiz/review.php?attempt=39001)	QUIZ DA EMERGÊNCIA 11	Emergency Quiz.	00:00:27	DURING
46002	quiz continue attempt (http://www.ggte.unicamp.br/moodle/mod/quiz/review.php?attempt=39001)	QUIZ DA EMERGÊNCIA 11	Emergency Quiz.	00:03:04	DURING
46002	quiz continue attempt (http://www.ggte.unicamp.br/moodle/mod/quiz/review.php?attempt=39001)	QUIZ DA EMERGÊNCIA 11	Emergency Quiz.	00:00:53	DURING
46002	quiz continue attempt (http://www.ggte.unicamp.br/moodle/mod/quiz/review.php?attempt=39001)	QUIZ DA EMERGÊNCIA 11	Emergency Quiz.	00:00:39	DURING
46002	quiz continue attempt (http://www.ggte.unicamp.br/moodle/mod/quiz/review.php?attempt=39001)	QUIZ DA EMERGÊNCIA 11	Emergency Quiz.	00:00:20	DURING
46002	quiz continue attempt (http://www.ggte.unicamp.br/moodle/mod/quiz/review.php?attempt=39001)	QUIZ DA EMERGÊNCIA 11	Emergency Quiz.	00:00:17	DURING
46002	quiz continue attempt (http://www.ggte.unicamp.br/moodle/mod/quiz/review.php?attempt=39001)	QUIZ DA EMERGÊNCIA 11	Emergency Quiz.	00:00:49	DURING
46002	quiz continue attempt (http://www.ggte.unicamp.br/moodle/mod/quiz/review.php?attempt=39001)	QUIZ DA EMERGÊNCIA 11	Emergency Quiz.	00:00:09	DURING
46002	quiz view summary (http://www.ggte.unicamp.br/moodle/mod/quiz/summary.php?attempt=39001)	1785	Emergency Quiz.	00:00:07	DURING
46002	quiz close attempt (http://www.ggte.unicamp.br/moodle/mod/quiz/review.php?attempt=39001)	QUIZ DA EMERGÊNCIA 11	Emergency Quiz.	00:00:00	DURING
46002	quiz review (http://www.ggte.unicamp.br/moodle/mod/quiz/review.php?attempt=39001)	QUIZ DA EMERGÊNCIA 11	Emergency Quiz.		DURING
46002	course view (http://www.ggte.unicamp.br/moodle/course/view.php?id=219)	MD136 - Emergências Clínicas	Other activity	00:05:00	DURING
46002	lesson start (http://www.ggte.unicamp.br/moodle/mod/lesson/view.php?id=38330)	DECISÕES EXTREMAS 10	Extreme Decisions	00:00:00	DURING
46002	lesson view (http://www.ggte.unicamp.br/moodle/mod/lesson/view.php?id=38330)	DECISÕES EXTREMAS 10 – QUESTÃO 1	Extreme Decisions	00:01:10	DURING
46002	course view (http://www.ggte.unicamp.br/moodle/course/view.php?id=219)	MD136 - Emergências Clínicas	Other activity	00:03:22	DURING
46002	lesson start (http://www.ggte.unicamp.br/moodle/mod/lesson/view.php?id=38577)	DECISÕES EXTREMAS 19	Extreme Decisions	00:00:00	DURING
46002	lesson view (http://www.ggte.unicamp.br/moodle/mod/lesson/view.php?id=38577)	DECISÕES EXTREMAS 19 – QUESTÃO 1	Extreme Decisions	00:03:23	DURING
46002	lesson view (http://www.ggte.unicamp.br/moodle/mod/lesson/view.php?id=38577)	DECISÕES EXTREMAS 19 – QUESTÃO 1	Extreme Decisions	00:00:59	DURING
46002	lesson view (http://www.ggte.unicamp.br/moodle/mod/lesson/view.php?id=38577)	DECISÕES EXTREMAS 19 – QUESTÃO 2	Extreme Decisions	00:01:09	DURING
46002	lesson view (http://www.ggte.unicamp.br/moodle/mod/lesson/view.php?id=38577)	DECISÕES EXTREMAS 19 – QUESTÃO 3	Extreme Decisions	00:01:28	DURING
46002	lesson view (http://www.ggte.unicamp.br/moodle/mod/lesson/view.php?id=38577)	DECISÕES EXTREMAS 19 – QUESTÃO 4	Extreme Decisions	00:01:30	DURING
46002	lesson view (http://www.ggte.unicamp.br/moodle/mod/lesson/view.php?id=38577)	DECISÕES EXTREMAS 19 – QUESTÃO 5	Extreme Decisions	00:00:55	DURING
46002	lesson view (http://www.ggte.unicamp.br/moodle/mod/lesson/view.php?id=38577)	DECISÕES EXTREMAS 19 – QUESTÃO 6	Extreme Decisions	00:01:04	DURING
46002	lesson view (http://www.ggte.unicamp.br/moodle/mod/lesson/view.php?id=38577)	DECISÕES EXTREMAS 19 – QUESTÃO 6	Extreme Decisions	00:02:08	DURING
46002	lesson view (http://www.ggte.unicamp.br/moodle/mod/lesson/view.php?id=38577)	DECISÕES EXTREMAS 19 – QUESTÃO 7	Extreme Decisions	00:00:43	DURING
46002	lesson view (http://www.ggte.unicamp.br/moodle/mod/lesson/view.php?id=38577)	DECISÕES EXTREMAS 19 – QUESTÃO 7	Extreme Decisions	00:00:19	DURING
46002	lesson view (http://www.ggte.unicamp.br/moodle/mod/lesson/view.php?id=38577)	DECISÕES EXTREMAS 19 – QUESTÃO 7	Extreme Decisions	00:00:14	DURING
46002	lesson view (http://www.ggte.unicamp.br/moodle/mod/lesson/view.php?id=38577)	DECISÕES EXTREMAS 19 – QUESTÃO 7	Extreme Decisions	00:00:08	DURING
46002	lesson view (http://www.ggte.unicamp.br/moodle/mod/lesson/view.php?id=38577)	DECISÕES EXTREMAS 19 – QUESTÃO 7	Extreme Decisions	00:00:45	DURING
46002	lesson view (http://www.ggte.unicamp.br/moodle/mod/lesson/view.php?id=38577)	DECISÕES EXTREMAS 19 – QUESTÃO 8	Extreme Decisions	00:01:19	DURING
46002	lesson view (http://www.ggte.unicamp.br/moodle/mod/lesson/view.php?id=38577)	DECISÕES EXTREMAS 19 – QUESTÃO 9	Extreme Decisions	00:00:51	DURING
46002	lesson view (http://www.ggte.unicamp.br/moodle/mod/lesson/view.php?id=38577)	DECISÕES EXTREMAS 19 - EVOLUÇÃO DO CASO E CONSIDERAÇÕES FINAIS	Extreme Decisions	00:00:55	DURING
46002	lesson view (http://www.ggte.unicamp.br/moodle/mod/lesson/view.php?id=38577)	DECISÕES EXTREMAS 19 - COMENTÁRIOS, CRÍTICAS E SUGESTÕES	Extreme Decisions	00:01:29	DURING
46002	lesson end (http://www.ggte.unicamp.br/moodle/mod/lesson/view.php?id=38577)	DECISÕES EXTREMAS 19	Extreme Decisions		DURING
46002	course view (http://www.ggte.unicamp.br/moodle/course/view.php?id=219)	MD136 - Emergências Clínicas	Other activity	00:07:19	DURING
46002	quiz view (http://www.ggte.unicamp.br/moodle/mod/quiz/view.php?id=36655)	QUIZ DA EMERGÊNCIA 12	Emergency Quiz.	00:00:08	DURING
46002	quiz view (http://www.ggte.unicamp.br/moodle/mod/quiz/view.php?id=36643)	QUIZ DA EMERGÊNCIA 11	Emergency Quiz.	00:00:14	DURING
46002	quiz view (http://www.ggte.unicamp.br/moodle/mod/quiz/view.php?id=36655)	QUIZ DA EMERGÊNCIA 12	Emergency Quiz.	00:06:24	DURING
46002	quiz attempt (http://www.ggte.unicamp.br/moodle/mod/quiz/review.php?attempt=39120)	QUIZ DA EMERGÊNCIA 12	Emergency Quiz.	00:00:01	DURING
46002	quiz continue attempt (http://www.ggte.unicamp.br/moodle/mod/quiz/review.php?attempt=39120)	QUIZ DA EMERGÊNCIA 12	Emergency Quiz.	00:01:01	DURING
46002	quiz continue attempt (http://www.ggte.unicamp.br/moodle/mod/quiz/review.php?attempt=39120)	QUIZ DA EMERGÊNCIA 12	Emergency Quiz.	00:00:41	DURING
46002	quiz continue attempt (http://www.ggte.unicamp.br/moodle/mod/quiz/review.php?attempt=39120)	QUIZ DA EMERGÊNCIA 12	Emergency Quiz.	00:00:08	DURING
46002	quiz continue attempt (http://www.ggte.unicamp.br/moodle/mod/quiz/review.php?attempt=39120)	QUIZ DA EMERGÊNCIA 12	Emergency Quiz.	00:00:22	DURING
46002	quiz continue attempt (http://www.ggte.unicamp.br/moodle/mod/quiz/review.php?attempt=39120)	QUIZ DA EMERGÊNCIA 12	Emergency Quiz.	00:01:28	DURING
46002	quiz continue attempt (http://www.ggte.unicamp.br/moodle/mod/quiz/review.php?attempt=39120)	QUIZ DA EMERGÊNCIA 12	Emergency Quiz.	00:03:21	DURING
46002	quiz continue attempt (http://www.ggte.unicamp.br/moodle/mod/quiz/review.php?attempt=39120)	QUIZ DA EMERGÊNCIA 12	Emergency Quiz.	00:00:54	DURING
46002	quiz continue attempt (http://www.ggte.unicamp.br/moodle/mod/quiz/review.php?attempt=39120)	QUIZ DA EMERGÊNCIA 12	Emergency Quiz.	00:02:01	DURING
46002	quiz continue attempt (http://www.ggte.unicamp.br/moodle/mod/quiz/review.php?attempt=39120)	QUIZ DA EMERGÊNCIA 12	Emergency Quiz.	00:00:24	DURING
46002	quiz view summary (http://www.ggte.unicamp.br/moodle/mod/quiz/summary.php?attempt=39120)	1788	Emergency Quiz.	00:00:05	DURING
46002	quiz close attempt (http://www.ggte.unicamp.br/moodle/mod/quiz/review.php?attempt=39120)	QUIZ DA EMERGÊNCIA 12	Emergency Quiz.	00:00:00	DURING
46002	quiz review (http://www.ggte.unicamp.br/moodle/mod/quiz/review.php?attempt=39120)	QUIZ DA EMERGÊNCIA 12	Emergency Quiz.	00:00:05	DURING
46002	quiz view (http://www.ggte.unicamp.br/moodle/mod/quiz/view.php?id=36655)	QUIZ DA EMERGÊNCIA 12	Emergency Quiz.	00:00:12	DURING
46002	quiz view (http://www.ggte.unicamp.br/moodle/mod/quiz/view.php?id=37185)	QUIZ DA EMERGÊNCIA 13	Emergency Quiz.	00:00:05	DURING
46002	quiz attempt (http://www.ggte.unicamp.br/moodle/mod/quiz/review.php?attempt=39121)	QUIZ DA EMERGÊNCIA 13	Emergency Quiz.	00:00:00	DURING
46002	quiz continue attempt (http://www.ggte.unicamp.br/moodle/mod/quiz/review.php?attempt=39121)	QUIZ DA EMERGÊNCIA 13	Emergency Quiz.	00:01:53	DURING
46002	quiz continue attempt (http://www.ggte.unicamp.br/moodle/mod/quiz/review.php?attempt=39121)	QUIZ DA EMERGÊNCIA 13	Emergency Quiz.	00:00:15	DURING
46002	quiz continue attempt (http://www.ggte.unicamp.br/moodle/mod/quiz/review.php?attempt=39121)	QUIZ DA EMERGÊNCIA 13	Emergency Quiz.	00:01:58	DURING
46002	quiz continue attempt (http://www.ggte.unicamp.br/moodle/mod/quiz/review.php?attempt=39121)	QUIZ DA EMERGÊNCIA 13	Emergency Quiz.	00:02:59	DURING
46002	quiz continue attempt (http://www.ggte.unicamp.br/moodle/mod/quiz/review.php?attempt=39121)	QUIZ DA EMERGÊNCIA 13	Emergency Quiz.	00:00:17	DURING
46002	quiz continue attempt (http://www.ggte.unicamp.br/moodle/mod/quiz/review.php?attempt=39121)	QUIZ DA EMERGÊNCIA 13	Emergency Quiz.	00:00:51	DURING
46002	quiz continue attempt (http://www.ggte.unicamp.br/moodle/mod/quiz/review.php?attempt=39121)	QUIZ DA EMERGÊNCIA 13	Emergency Quiz.	00:01:53	DURING
46002	quiz continue attempt (http://www.ggte.unicamp.br/moodle/mod/quiz/review.php?attempt=39121)	QUIZ DA EMERGÊNCIA 13	Emergency Quiz.	00:00:14	DURING
46002	quiz continue attempt (http://www.ggte.unicamp.br/moodle/mod/quiz/review.php?attempt=39121)	QUIZ DA EMERGÊNCIA 13	Emergency Quiz.	00:00:06	DURING
46002	quiz continue attempt (http://www.ggte.unicamp.br/moodle/mod/quiz/review.php?attempt=39121)	QUIZ DA EMERGÊNCIA 13	Emergency Quiz.	00:00:17	DURING
46002	quiz view summary (http://www.ggte.unicamp.br/moodle/mod/quiz/summary.php?attempt=39121)	1850	Emergency Quiz.	00:00:08	DURING
46002	quiz close attempt (http://www.ggte.unicamp.br/moodle/mod/quiz/review.php?attempt=39121)	QUIZ DA EMERGÊNCIA 13	Emergency Quiz.	00:00:00	DURING
46002	quiz review (http://www.ggte.unicamp.br/moodle/mod/quiz/review.php?attempt=39121)	QUIZ DA EMERGÊNCIA 13	Emergency Quiz.	00:00:11	DURING
46002	quiz review (http://www.ggte.unicamp.br/moodle/mod/quiz/review.php?attempt=39121)	QUIZ DA EMERGÊNCIA 13	Emergency Quiz.	00:00:15	DURING
46002	quiz view (http://www.ggte.unicamp.br/moodle/mod/quiz/view.php?id=37185)	QUIZ DA EMERGÊNCIA 13	Emergency Quiz.	00:00:08	DURING
46002	quiz view (http://www.ggte.unicamp.br/moodle/mod/quiz/view.php?id=37851)	QUIZ DA EMERGÊNCIA 14	Emergency Quiz.	00:00:07	DURING
46002	quiz attempt (http://www.ggte.unicamp.br/moodle/mod/quiz/review.php?attempt=39123)	QUIZ DA EMERGÊNCIA 14	Emergency Quiz.	00:00:01	DURING
46002	quiz continue attempt (http://www.ggte.unicamp.br/moodle/mod/quiz/review.php?attempt=39123)	QUIZ DA EMERGÊNCIA 14	Emergency Quiz.	00:02:33	DURING
46002	quiz continue attempt (http://www.ggte.unicamp.br/moodle/mod/quiz/review.php?attempt=39123)	QUIZ DA EMERGÊNCIA 14	Emergency Quiz.	00:00:08	DURING
46002	quiz continue attempt (http://www.ggte.unicamp.br/moodle/mod/quiz/review.php?attempt=39123)	QUIZ DA EMERGÊNCIA 14	Emergency Quiz.	00:00:27	DURING
46002	quiz continue attempt (http://www.ggte.unicamp.br/moodle/mod/quiz/review.php?attempt=39123)	QUIZ DA EMERGÊNCIA 14	Emergency Quiz.	00:00:24	DURING
46002	quiz continue attempt (http://www.ggte.unicamp.br/moodle/mod/quiz/review.php?attempt=39123)	QUIZ DA EMERGÊNCIA 14	Emergency Quiz.	00:00:10	DURING
46002	quiz continue attempt (http://www.ggte.unicamp.br/moodle/mod/quiz/review.php?attempt=39123)	QUIZ DA EMERGÊNCIA 14	Emergency Quiz.	00:00:47	DURING
46002	quiz continue attempt (http://www.ggte.unicamp.br/moodle/mod/quiz/review.php?attempt=39123)	QUIZ DA EMERGÊNCIA 14	Emergency Quiz.	00:02:50	DURING
46002	quiz continue attempt (http://www.ggte.unicamp.br/moodle/mod/quiz/review.php?attempt=39123)	QUIZ DA EMERGÊNCIA 14	Emergency Quiz.	00:00:14	DURING
46002	quiz continue attempt (http://www.ggte.unicamp.br/moodle/mod/quiz/review.php?attempt=39123)	QUIZ DA EMERGÊNCIA 14	Emergency Quiz.	00:00:08	DURING
46002	quiz continue attempt (http://www.ggte.unicamp.br/moodle/mod/quiz/review.php?attempt=39123)	QUIZ DA EMERGÊNCIA 14	Emergency Quiz.	00:01:39	DURING
46002	quiz continue attempt (http://www.ggte.unicamp.br/moodle/mod/quiz/review.php?attempt=39123)	QUIZ DA EMERGÊNCIA 14	Emergency Quiz.	00:01:26	DURING
46002	quiz continue attempt (http://www.ggte.unicamp.br/moodle/mod/quiz/review.php?attempt=39123)	QUIZ DA EMERGÊNCIA 14	Emergency Quiz.	00:00:15	DURING
46002	quiz view summary (http://www.ggte.unicamp.br/moodle/mod/quiz/summary.php?attempt=39123)	1919	Emergency Quiz.	00:00:07	DURING
46002	quiz close attempt (http://www.ggte.unicamp.br/moodle/mod/quiz/review.php?attempt=39123)	QUIZ DA EMERGÊNCIA 14	Emergency Quiz.	00:00:01	DURING
46002	quiz review (http://www.ggte.unicamp.br/moodle/mod/quiz/review.php?attempt=39123)	QUIZ DA EMERGÊNCIA 14	Emergency Quiz.	00:00:17	DURING
46002	quiz view (http://www.ggte.unicamp.br/moodle/mod/quiz/view.php?id=37851)	QUIZ DA EMERGÊNCIA 14	Emergency Quiz.	00:02:03	DURING
46002	quiz view (http://www.ggte.unicamp.br/moodle/mod/quiz/view.php?id=37891)	QUIZ DA EMERGÊNCIA 15	Emergency Quiz.	00:00:18	DURING
46002	quiz attempt (http://www.ggte.unicamp.br/moodle/mod/quiz/review.php?attempt=39128)	QUIZ DA EMERGÊNCIA 15	Emergency Quiz.	00:00:00	DURING
46002	quiz continue attempt (http://www.ggte.unicamp.br/moodle/mod/quiz/review.php?attempt=39128)	QUIZ DA EMERGÊNCIA 15	Emergency Quiz.	00:00:55	DURING
46002	quiz continue attempt (http://www.ggte.unicamp.br/moodle/mod/quiz/review.php?attempt=39128)	QUIZ DA EMERGÊNCIA 15	Emergency Quiz.	00:00:22	DURING
46002	quiz continue attempt (http://www.ggte.unicamp.br/moodle/mod/quiz/review.php?attempt=39128)	QUIZ DA EMERGÊNCIA 15	Emergency Quiz.	00:01:42	DURING
46002	quiz continue attempt (http://www.ggte.unicamp.br/moodle/mod/quiz/review.php?attempt=39128)	QUIZ DA EMERGÊNCIA 15	Emergency Quiz.	00:02:55	DURING
46002	quiz continue attempt (http://www.ggte.unicamp.br/moodle/mod/quiz/review.php?attempt=39128)	QUIZ DA EMERGÊNCIA 15	Emergency Quiz.	00:00:45	DURING
46002	quiz continue attempt (http://www.ggte.unicamp.br/moodle/mod/quiz/review.php?attempt=39128)	QUIZ DA EMERGÊNCIA 15	Emergency Quiz.	00:00:13	DURING
46002	quiz continue attempt (http://www.ggte.unicamp.br/moodle/mod/quiz/review.php?attempt=39128)	QUIZ DA EMERGÊNCIA 15	Emergency Quiz.	00:00:08	DURING
46002	quiz continue attempt (http://www.ggte.unicamp.br/moodle/mod/quiz/review.php?attempt=39128)	QUIZ DA EMERGÊNCIA 15	Emergency Quiz.	00:00:05	DURING
46002	quiz continue attempt (http://www.ggte.unicamp.br/moodle/mod/quiz/review.php?attempt=39128)	QUIZ DA EMERGÊNCIA 15	Emergency Quiz.	00:00:25	DURING
46002	quiz view summary (http://www.ggte.unicamp.br/moodle/mod/quiz/summary.php?attempt=39128)	1921	Emergency Quiz.	00:00:05	DURING
46002	quiz close attempt (http://www.ggte.unicamp.br/moodle/mod/quiz/review.php?attempt=39128)	QUIZ DA EMERGÊNCIA 15	Emergency Quiz.	00:00:00	DURING
46002	quiz review (http://www.ggte.unicamp.br/moodle/mod/quiz/review.php?attempt=39128)	QUIZ DA EMERGÊNCIA 15	Emergency Quiz.	00:00:06	DURING
46002	quiz view (http://www.ggte.unicamp.br/moodle/mod/quiz/view.php?id=37891)	QUIZ DA EMERGÊNCIA 15	Emergency Quiz.		DURING
46002	course view (http://www.ggte.unicamp.br/moodle/course/view.php?id=219)	MD136 - Emergências Clínicas	Other activity	00:00:37	DURING
46002	quiz view (http://www.ggte.unicamp.br/moodle/mod/quiz/view.php?id=36655)	QUIZ DA EMERGÊNCIA 12	Emergency Quiz.	00:00:13	DURING
46002	quiz view (http://www.ggte.unicamp.br/moodle/mod/quiz/view.php?id=37185)	QUIZ DA EMERGÊNCIA 13	Emergency Quiz.	00:00:58	DURING
46002	quiz view (http://www.ggte.unicamp.br/moodle/mod/quiz/view.php?id=37851)	QUIZ DA EMERGÊNCIA 14	Emergency Quiz.	00:00:12	DURING
46002	quiz view (http://www.ggte.unicamp.br/moodle/mod/quiz/view.php?id=37934)	QUIZ DA EMERGÊNCIA 16	Emergency Quiz.	00:00:12	DURING
46002	quiz attempt (http://www.ggte.unicamp.br/moodle/mod/quiz/review.php?attempt=39204)	QUIZ DA EMERGÊNCIA 16	Emergency Quiz.	00:00:01	DURING
46002	quiz continue attempt (http://www.ggte.unicamp.br/moodle/mod/quiz/review.php?attempt=39204)	QUIZ DA EMERGÊNCIA 16	Emergency Quiz.	00:01:44	DURING
46002	quiz continue attempt (http://www.ggte.unicamp.br/moodle/mod/quiz/review.php?attempt=39204)	QUIZ DA EMERGÊNCIA 16	Emergency Quiz.	00:06:37	DURING
46002	quiz continue attempt (http://www.ggte.unicamp.br/moodle/mod/quiz/review.php?attempt=39204)	QUIZ DA EMERGÊNCIA 16	Emergency Quiz.	00:01:16	DURING
46002	quiz continue attempt (http://www.ggte.unicamp.br/moodle/mod/quiz/review.php?attempt=39204)	QUIZ DA EMERGÊNCIA 16	Emergency Quiz.	00:00:12	DURING
46002	quiz continue attempt (http://www.ggte.unicamp.br/moodle/mod/quiz/review.php?attempt=39204)	QUIZ DA EMERGÊNCIA 16	Emergency Quiz.	00:01:14	DURING
46002	quiz continue attempt (http://www.ggte.unicamp.br/moodle/mod/quiz/review.php?attempt=39204)	QUIZ DA EMERGÊNCIA 16	Emergency Quiz.	00:00:12	DURING
46002	quiz view summary (http://www.ggte.unicamp.br/moodle/mod/quiz/summary.php?attempt=39204)	1922	Emergency Quiz.	00:00:07	DURING
46002	quiz continue attempt (http://www.ggte.unicamp.br/moodle/mod/quiz/review.php?attempt=39204)	QUIZ DA EMERGÊNCIA 16	Emergency Quiz.	00:00:17	DURING
46002	quiz view (http://www.ggte.unicamp.br/moodle/mod/quiz/view.php?id=37934)	QUIZ DA EMERGÊNCIA 16	Emergency Quiz.	00:00:27	DURING
46002	quiz continue attempt (http://www.ggte.unicamp.br/moodle/mod/quiz/review.php?attempt=39204)	QUIZ DA EMERGÊNCIA 16	Emergency Quiz.	00:00:10	DURING
46002	quiz view summary (http://www.ggte.unicamp.br/moodle/mod/quiz/summary.php?attempt=39204)	1922	Emergency Quiz.	00:00:10	DURING
46002	quiz close attempt (http://www.ggte.unicamp.br/moodle/mod/quiz/review.php?attempt=39204)	QUIZ DA EMERGÊNCIA 16	Emergency Quiz.	00:00:00	DURING
46002	quiz review (http://www.ggte.unicamp.br/moodle/mod/quiz/review.php?attempt=39204)	QUIZ DA EMERGÊNCIA 16	Emergency Quiz.	00:00:08	DURING
46002	quiz view (http://www.ggte.unicamp.br/moodle/mod/quiz/view.php?id=37934)	QUIZ DA EMERGÊNCIA 16	Emergency Quiz.	00:00:09	DURING
46002	quiz attempt (http://www.ggte.unicamp.br/moodle/mod/quiz/review.php?attempt=39209)	QUIZ DA EMERGÊNCIA 16	Emergency Quiz.	00:00:01	DURING
46002	quiz continue attempt (http://www.ggte.unicamp.br/moodle/mod/quiz/review.php?attempt=39209)	QUIZ DA EMERGÊNCIA 16	Emergency Quiz.	00:00:15	DURING
46002	quiz continue attempt (http://www.ggte.unicamp.br/moodle/mod/quiz/review.php?attempt=39209)	QUIZ DA EMERGÊNCIA 16	Emergency Quiz.	00:01:46	DURING
46002	quiz continue attempt (http://www.ggte.unicamp.br/moodle/mod/quiz/review.php?attempt=39209)	QUIZ DA EMERGÊNCIA 16	Emergency Quiz.	00:01:40	DURING
46002	quiz continue attempt (http://www.ggte.unicamp.br/moodle/mod/quiz/review.php?attempt=39209)	QUIZ DA EMERGÊNCIA 16	Emergency Quiz.	00:02:55	DURING
46002	quiz continue attempt (http://www.ggte.unicamp.br/moodle/mod/quiz/review.php?attempt=39209)	QUIZ DA EMERGÊNCIA 16	Emergency Quiz.	00:00:16	DURING
46002	quiz continue attempt (http://www.ggte.unicamp.br/moodle/mod/quiz/review.php?attempt=39209)	QUIZ DA EMERGÊNCIA 16	Emergency Quiz.	00:00:40	DURING
46002	quiz view summary (http://www.ggte.unicamp.br/moodle/mod/quiz/summary.php?attempt=39209)	1922	Emergency Quiz.	00:00:10	DURING
46002	quiz close attempt (http://www.ggte.unicamp.br/moodle/mod/quiz/review.php?attempt=39209)	QUIZ DA EMERGÊNCIA 16	Emergency Quiz.	00:00:01	DURING
46002	quiz review (http://www.ggte.unicamp.br/moodle/mod/quiz/review.php?attempt=39209)	QUIZ DA EMERGÊNCIA 16	Emergency Quiz.	00:00:08	DURING
46002	quiz view (http://www.ggte.unicamp.br/moodle/mod/quiz/view.php?id=37934)	QUIZ DA EMERGÊNCIA 16	Emergency Quiz.	00:00:20	DURING
46002	quiz view (http://www.ggte.unicamp.br/moodle/mod/quiz/view.php?id=38011)	QUIZ DA EMERGÊNCIA 17	Emergency Quiz.	00:00:14	DURING
46002	quiz attempt (http://www.ggte.unicamp.br/moodle/mod/quiz/review.php?attempt=39213)	QUIZ DA EMERGÊNCIA 17	Emergency Quiz.	00:00:00	DURING
46002	quiz continue attempt (http://www.ggte.unicamp.br/moodle/mod/quiz/review.php?attempt=39213)	QUIZ DA EMERGÊNCIA 17	Emergency Quiz.	00:00:53	DURING
46002	quiz continue attempt (http://www.ggte.unicamp.br/moodle/mod/quiz/review.php?attempt=39213)	QUIZ DA EMERGÊNCIA 17	Emergency Quiz.	00:00:25	DURING
46002	quiz continue attempt (http://www.ggte.unicamp.br/moodle/mod/quiz/review.php?attempt=39213)	QUIZ DA EMERGÊNCIA 17	Emergency Quiz.	00:01:31	DURING
46002	quiz continue attempt (http://www.ggte.unicamp.br/moodle/mod/quiz/review.php?attempt=39213)	QUIZ DA EMERGÊNCIA 17	Emergency Quiz.	00:00:38	DURING
46002	quiz continue attempt (http://www.ggte.unicamp.br/moodle/mod/quiz/review.php?attempt=39213)	QUIZ DA EMERGÊNCIA 17	Emergency Quiz.	00:00:10	DURING
46002	quiz continue attempt (http://www.ggte.unicamp.br/moodle/mod/quiz/review.php?attempt=39213)	QUIZ DA EMERGÊNCIA 17	Emergency Quiz.	00:00:16	DURING
46002	quiz continue attempt (http://www.ggte.unicamp.br/moodle/mod/quiz/review.php?attempt=39213)	QUIZ DA EMERGÊNCIA 17	Emergency Quiz.	00:00:10	DURING
46002	quiz continue attempt (http://www.ggte.unicamp.br/moodle/mod/quiz/review.php?attempt=39213)	QUIZ DA EMERGÊNCIA 17	Emergency Quiz.	00:00:57	DURING
46002	quiz continue attempt (http://www.ggte.unicamp.br/moodle/mod/quiz/review.php?attempt=39213)	QUIZ DA EMERGÊNCIA 17	Emergency Quiz.	00:00:55	DURING
46002	quiz continue attempt (http://www.ggte.unicamp.br/moodle/mod/quiz/review.php?attempt=39213)	QUIZ DA EMERGÊNCIA 17	Emergency Quiz.	00:00:51	DURING
46002	quiz view summary (http://www.ggte.unicamp.br/moodle/mod/quiz/summary.php?attempt=39213)	1924	Emergency Quiz.	00:00:11	DURING
46002	quiz close attempt (http://www.ggte.unicamp.br/moodle/mod/quiz/review.php?attempt=39213)	QUIZ DA EMERGÊNCIA 17	Emergency Quiz.	00:00:00	DURING
46002	quiz review (http://www.ggte.unicamp.br/moodle/mod/quiz/review.php?attempt=39213)	QUIZ DA EMERGÊNCIA 17	Emergency Quiz.	00:02:11	DURING
46002	quiz view (http://www.ggte.unicamp.br/moodle/mod/quiz/view.php?id=38011)	QUIZ DA EMERGÊNCIA 17	Emergency Quiz.	00:00:16	DURING
46002	quiz view (http://www.ggte.unicamp.br/moodle/mod/quiz/view.php?id=38218)	QUIZ DA EMERGÊNCIA 18	Emergency Quiz.	00:00:27	DURING
46002	quiz attempt (http://www.ggte.unicamp.br/moodle/mod/quiz/review.php?attempt=39219)	QUIZ DA EMERGÊNCIA 18	Emergency Quiz.	00:00:00	DURING
46002	quiz continue attempt (http://www.ggte.unicamp.br/moodle/mod/quiz/review.php?attempt=39219)	QUIZ DA EMERGÊNCIA 18	Emergency Quiz.	00:00:58	DURING
46002	quiz continue attempt (http://www.ggte.unicamp.br/moodle/mod/quiz/review.php?attempt=39219)	QUIZ DA EMERGÊNCIA 18	Emergency Quiz.	00:00:46	DURING
46002	quiz continue attempt (http://www.ggte.unicamp.br/moodle/mod/quiz/review.php?attempt=39219)	QUIZ DA EMERGÊNCIA 18	Emergency Quiz.	00:01:42	DURING
46002	quiz continue attempt (http://www.ggte.unicamp.br/moodle/mod/quiz/review.php?attempt=39219)	QUIZ DA EMERGÊNCIA 18	Emergency Quiz.	00:00:29	DURING
46002	quiz continue attempt (http://www.ggte.unicamp.br/moodle/mod/quiz/review.php?attempt=39219)	QUIZ DA EMERGÊNCIA 18	Emergency Quiz.	00:01:22	DURING
46002	quiz continue attempt (http://www.ggte.unicamp.br/moodle/mod/quiz/review.php?attempt=39219)	QUIZ DA EMERGÊNCIA 18	Emergency Quiz.	00:05:05	DURING
46002	quiz view summary (http://www.ggte.unicamp.br/moodle/mod/quiz/summary.php?attempt=39219)	1937	Emergency Quiz.	00:00:22	DURING
46002	quiz close attempt (http://www.ggte.unicamp.br/moodle/mod/quiz/review.php?attempt=39219)	QUIZ DA EMERGÊNCIA 18	Emergency Quiz.	00:00:01	DURING
46002	quiz review (http://www.ggte.unicamp.br/moodle/mod/quiz/review.php?attempt=39219)	QUIZ DA EMERGÊNCIA 18	Emergency Quiz.	00:00:27	DURING
46002	quiz view (http://www.ggte.unicamp.br/moodle/mod/quiz/view.php?id=38218)	QUIZ DA EMERGÊNCIA 18	Emergency Quiz.	00:01:51	DURING
46002	quiz view (http://www.ggte.unicamp.br/moodle/mod/quiz/view.php?id=38288)	QUIZ DA EMERGÊNCIA 20	Emergency Quiz.	00:03:46	DURING
46002	quiz attempt (http://www.ggte.unicamp.br/moodle/mod/quiz/review.php?attempt=39227)	QUIZ DA EMERGÊNCIA 20	Emergency Quiz.	00:00:00	DURING
46002	quiz continue attempt (http://www.ggte.unicamp.br/moodle/mod/quiz/review.php?attempt=39227)	QUIZ DA EMERGÊNCIA 20	Emergency Quiz.	00:02:48	DURING
46002	quiz continue attempt (http://www.ggte.unicamp.br/moodle/mod/quiz/review.php?attempt=39227)	QUIZ DA EMERGÊNCIA 20	Emergency Quiz.	00:01:46	DURING
46002	quiz continue attempt (http://www.ggte.unicamp.br/moodle/mod/quiz/review.php?attempt=39227)	QUIZ DA EMERGÊNCIA 20	Emergency Quiz.	00:02:04	DURING
46002	quiz continue attempt (http://www.ggte.unicamp.br/moodle/mod/quiz/review.php?attempt=39227)	QUIZ DA EMERGÊNCIA 20	Emergency Quiz.	00:00:11	DURING
46002	quiz continue attempt (http://www.ggte.unicamp.br/moodle/mod/quiz/review.php?attempt=39227)	QUIZ DA EMERGÊNCIA 20	Emergency Quiz.	00:00:14	DURING
46002	quiz continue attempt (http://www.ggte.unicamp.br/moodle/mod/quiz/review.php?attempt=39227)	QUIZ DA EMERGÊNCIA 20	Emergency Quiz.	00:00:42	DURING
46002	quiz continue attempt (http://www.ggte.unicamp.br/moodle/mod/quiz/review.php?attempt=39227)	QUIZ DA EMERGÊNCIA 20	Emergency Quiz.	00:01:11	DURING
46002	quiz continue attempt (http://www.ggte.unicamp.br/moodle/mod/quiz/review.php?attempt=39227)	QUIZ DA EMERGÊNCIA 20	Emergency Quiz.	00:00:11	DURING
46002	quiz view summary (http://www.ggte.unicamp.br/moodle/mod/quiz/summary.php?attempt=39227)	1953	Emergency Quiz.	00:00:06	DURING
46002	quiz continue attempt (http://www.ggte.unicamp.br/moodle/mod/quiz/review.php?attempt=39227)	QUIZ DA EMERGÊNCIA 20	Emergency Quiz.	00:00:36	DURING
46002	quiz view summary (http://www.ggte.unicamp.br/moodle/mod/quiz/summary.php?attempt=39227)	1953	Emergency Quiz.	00:00:05	DURING
46002	quiz continue attempt (http://www.ggte.unicamp.br/moodle/mod/quiz/review.php?attempt=39227)	QUIZ DA EMERGÊNCIA 20	Emergency Quiz.	00:00:05	DURING
46002	quiz continue attempt (http://www.ggte.unicamp.br/moodle/mod/quiz/review.php?attempt=39227)	QUIZ DA EMERGÊNCIA 20	Emergency Quiz.	00:00:10	DURING
46002	quiz view summary (http://www.ggte.unicamp.br/moodle/mod/quiz/summary.php?attempt=39227)	1953	Emergency Quiz.	00:00:10	DURING
46002	quiz close attempt (http://www.ggte.unicamp.br/moodle/mod/quiz/review.php?attempt=39227)	QUIZ DA EMERGÊNCIA 20	Emergency Quiz.	00:00:00	DURING
46002	quiz review (http://www.ggte.unicamp.br/moodle/mod/quiz/review.php?attempt=39227)	QUIZ DA EMERGÊNCIA 20	Emergency Quiz.	00:00:10	DURING
46002	quiz view (http://www.ggte.unicamp.br/moodle/mod/quiz/view.php?id=38288)	QUIZ DA EMERGÊNCIA 20	Emergency Quiz.	00:00:22	DURING
46002	quiz view (http://www.ggte.unicamp.br/moodle/mod/quiz/view.php?id=38302)	QUIZ DA EMERGÊNCIA 21	Emergency Quiz.	00:00:32	DURING
46002	quiz attempt (http://www.ggte.unicamp.br/moodle/mod/quiz/review.php?attempt=39228)	QUIZ DA EMERGÊNCIA 21	Emergency Quiz.	00:00:01	DURING
46002	quiz continue attempt (http://www.ggte.unicamp.br/moodle/mod/quiz/review.php?attempt=39228)	QUIZ DA EMERGÊNCIA 21	Emergency Quiz.	00:01:48	DURING
46002	quiz continue attempt (http://www.ggte.unicamp.br/moodle/mod/quiz/review.php?attempt=39228)	QUIZ DA EMERGÊNCIA 21	Emergency Quiz.	00:00:20	DURING
46002	quiz continue attempt (http://www.ggte.unicamp.br/moodle/mod/quiz/review.php?attempt=39228)	QUIZ DA EMERGÊNCIA 21	Emergency Quiz.	00:04:33	DURING
46002	quiz continue attempt (http://www.ggte.unicamp.br/moodle/mod/quiz/review.php?attempt=39228)	QUIZ DA EMERGÊNCIA 21	Emergency Quiz.	00:01:12	DURING
46002	quiz continue attempt (http://www.ggte.unicamp.br/moodle/mod/quiz/review.php?attempt=39228)	QUIZ DA EMERGÊNCIA 21	Emergency Quiz.	00:01:37	DURING
46002	quiz continue attempt (http://www.ggte.unicamp.br/moodle/mod/quiz/review.php?attempt=39228)	QUIZ DA EMERGÊNCIA 21	Emergency Quiz.	00:00:12	DURING
46002	quiz continue attempt (http://www.ggte.unicamp.br/moodle/mod/quiz/review.php?attempt=39228)	QUIZ DA EMERGÊNCIA 21	Emergency Quiz.	00:00:12	DURING
46002	quiz continue attempt (http://www.ggte.unicamp.br/moodle/mod/quiz/review.php?attempt=39228)	QUIZ DA EMERGÊNCIA 21	Emergency Quiz.	00:00:30	DURING
46002	quiz view summary (http://www.ggte.unicamp.br/moodle/mod/quiz/summary.php?attempt=39228)	1955	Emergency Quiz.	00:00:09	DURING
46002	quiz close attempt (http://www.ggte.unicamp.br/moodle/mod/quiz/review.php?attempt=39228)	QUIZ DA EMERGÊNCIA 21	Emergency Quiz.	00:00:00	DURING
46002	quiz review (http://www.ggte.unicamp.br/moodle/mod/quiz/review.php?attempt=39228)	QUIZ DA EMERGÊNCIA 21	Emergency Quiz.	00:00:09	DURING
46002	quiz view (http://www.ggte.unicamp.br/moodle/mod/quiz/view.php?id=38302)	QUIZ DA EMERGÊNCIA 21	Emergency Quiz.	00:00:19	DURING
46002	quiz view (http://www.ggte.unicamp.br/moodle/mod/quiz/view.php?id=38347)	QUIZ DA EMERGÊNCIA 22	Emergency Quiz.	00:04:22	DURING
46002	quiz attempt (http://www.ggte.unicamp.br/moodle/mod/quiz/review.php?attempt=39232)	QUIZ DA EMERGÊNCIA 22	Emergency Quiz.	00:00:00	DURING
46002	quiz continue attempt (http://www.ggte.unicamp.br/moodle/mod/quiz/review.php?attempt=39232)	QUIZ DA EMERGÊNCIA 22	Emergency Quiz.	00:03:24	DURING
46002	quiz continue attempt (http://www.ggte.unicamp.br/moodle/mod/quiz/review.php?attempt=39232)	QUIZ DA EMERGÊNCIA 22	Emergency Quiz.	00:00:19	DURING
46002	quiz continue attempt (http://www.ggte.unicamp.br/moodle/mod/quiz/review.php?attempt=39232)	QUIZ DA EMERGÊNCIA 22	Emergency Quiz.	00:01:17	DURING
46002	quiz continue attempt (http://www.ggte.unicamp.br/moodle/mod/quiz/review.php?attempt=39232)	QUIZ DA EMERGÊNCIA 22	Emergency Quiz.	00:01:43	DURING
46002	quiz continue attempt (http://www.ggte.unicamp.br/moodle/mod/quiz/review.php?attempt=39232)	QUIZ DA EMERGÊNCIA 22	Emergency Quiz.	00:00:18	DURING
46002	quiz continue attempt (http://www.ggte.unicamp.br/moodle/mod/quiz/review.php?attempt=39232)	QUIZ DA EMERGÊNCIA 22	Emergency Quiz.	00:05:17	DURING
46002	quiz continue attempt (http://www.ggte.unicamp.br/moodle/mod/quiz/review.php?attempt=39232)	QUIZ DA EMERGÊNCIA 22	Emergency Quiz.	00:02:23	DURING
46002	quiz continue attempt (http://www.ggte.unicamp.br/moodle/mod/quiz/review.php?attempt=39232)	QUIZ DA EMERGÊNCIA 22	Emergency Quiz.	00:00:38	DURING
46002	quiz continue attempt (http://www.ggte.unicamp.br/moodle/mod/quiz/review.php?attempt=39232)	QUIZ DA EMERGÊNCIA 22	Emergency Quiz.	00:00:22	DURING
46002	quiz continue attempt (http://www.ggte.unicamp.br/moodle/mod/quiz/review.php?attempt=39232)	QUIZ DA EMERGÊNCIA 22	Emergency Quiz.	00:00:21	DURING
46002	quiz continue attempt (http://www.ggte.unicamp.br/moodle/mod/quiz/review.php?attempt=39232)	QUIZ DA EMERGÊNCIA 22	Emergency Quiz.	00:00:10	DURING
46002	quiz continue attempt (http://www.ggte.unicamp.br/moodle/mod/quiz/review.php?attempt=39232)	QUIZ DA EMERGÊNCIA 22	Emergency Quiz.	00:00:28	DURING
46002	quiz view summary (http://www.ggte.unicamp.br/moodle/mod/quiz/summary.php?attempt=39232)	1959	Emergency Quiz.	00:00:12	DURING
46002	quiz close attempt (http://www.ggte.unicamp.br/moodle/mod/quiz/review.php?attempt=39232)	QUIZ DA EMERGÊNCIA 22	Emergency Quiz.	00:00:01	DURING
46002	quiz review (http://www.ggte.unicamp.br/moodle/mod/quiz/review.php?attempt=39232)	QUIZ DA EMERGÊNCIA 22	Emergency Quiz.	00:00:14	DURING
46002	course view (http://www.ggte.unicamp.br/moodle/course/view.php?id=219)	MD136 - Emergências Clínicas	Other activity		DURING
46002	course view (http://www.ggte.unicamp.br/moodle/course/view.php?id=219)	MD136 - Emergências Clínicas	Other activity	00:00:14	DURING
46002	quiz view (http://www.ggte.unicamp.br/moodle/mod/quiz/view.php?id=38368)	QUIZ DA EMERGÊNCIA 23	Emergency Quiz.	00:00:04	DURING
46002	quiz attempt (http://www.ggte.unicamp.br/moodle/mod/quiz/review.php?attempt=39403)	QUIZ DA EMERGÊNCIA 23	Emergency Quiz.	00:00:00	DURING
46002	quiz continue attempt (http://www.ggte.unicamp.br/moodle/mod/quiz/review.php?attempt=39403)	QUIZ DA EMERGÊNCIA 23	Emergency Quiz.	00:01:17	DURING
46002	quiz continue attempt (http://www.ggte.unicamp.br/moodle/mod/quiz/review.php?attempt=39403)	QUIZ DA EMERGÊNCIA 23	Emergency Quiz.	00:00:27	DURING
46002	quiz continue attempt (http://www.ggte.unicamp.br/moodle/mod/quiz/review.php?attempt=39403)	QUIZ DA EMERGÊNCIA 23	Emergency Quiz.	00:01:03	DURING
46002	quiz continue attempt (http://www.ggte.unicamp.br/moodle/mod/quiz/review.php?attempt=39403)	QUIZ DA EMERGÊNCIA 23	Emergency Quiz.	00:03:41	DURING
46002	quiz continue attempt (http://www.ggte.unicamp.br/moodle/mod/quiz/review.php?attempt=39403)	QUIZ DA EMERGÊNCIA 23	Emergency Quiz.	00:02:09	DURING
46002	quiz continue attempt (http://www.ggte.unicamp.br/moodle/mod/quiz/review.php?attempt=39403)	QUIZ DA EMERGÊNCIA 23	Emergency Quiz.	00:00:08	DURING
46002	quiz continue attempt (http://www.ggte.unicamp.br/moodle/mod/quiz/review.php?attempt=39403)	QUIZ DA EMERGÊNCIA 23	Emergency Quiz.	00:02:20	DURING
46002	quiz view summary (http://www.ggte.unicamp.br/moodle/mod/quiz/summary.php?attempt=39403)	1960	Emergency Quiz.	00:00:05	DURING
46002	quiz close attempt (http://www.ggte.unicamp.br/moodle/mod/quiz/review.php?attempt=39403)	QUIZ DA EMERGÊNCIA 23	Emergency Quiz.	00:00:00	DURING
46002	quiz review (http://www.ggte.unicamp.br/moodle/mod/quiz/review.php?attempt=39403)	QUIZ DA EMERGÊNCIA 23	Emergency Quiz.	00:00:06	DURING
46002	quiz view (http://www.ggte.unicamp.br/moodle/mod/quiz/view.php?id=38368)	QUIZ DA EMERGÊNCIA 23	Emergency Quiz.		DURING
46002	course view (http://www.ggte.unicamp.br/moodle/course/view.php?id=219)	MD136 - Emergências Clínicas	Other activity	00:01:41	DURING
46002	lesson start (http://www.ggte.unicamp.br/moodle/mod/lesson/view.php?id=38017)	DECISÕES EXTREMAS 07	Extreme Decisions	00:00:09	DURING
46002	lesson view (http://www.ggte.unicamp.br/moodle/mod/lesson/view.php?id=38017)	DECISÕES EXTREMAS 07 – QUESTÃO 1	Extreme Decisions	00:00:33	DURING
46002	lesson view (http://www.ggte.unicamp.br/moodle/mod/lesson/view.php?id=38017)	DECISÕES EXTREMAS 07 – QUESTÃO 1	Extreme Decisions	00:01:14	DURING
46002	lesson view (http://www.ggte.unicamp.br/moodle/mod/lesson/view.php?id=38017)	DECISÕES EXTREMAS 07 – QUESTÃO 2	Extreme Decisions	00:00:53	DURING
46002	lesson view (http://www.ggte.unicamp.br/moodle/mod/lesson/view.php?id=38017)	DECISÕES EXTREMAS 07 – QUESTÃO 3	Extreme Decisions	00:00:22	DURING
46002	lesson view (http://www.ggte.unicamp.br/moodle/mod/lesson/view.php?id=38017)	DECISÕES EXTREMAS 07 – QUESTÃO 4	Extreme Decisions	00:00:47	DURING
46002	lesson view (http://www.ggte.unicamp.br/moodle/mod/lesson/view.php?id=38017)	DECISÕES EXTREMAS 07 – QUESTÃO 5	Extreme Decisions	00:00:43	DURING
46002	lesson view (http://www.ggte.unicamp.br/moodle/mod/lesson/view.php?id=38017)	DECISÕES EXTREMAS 07 – QUESTÃO 6	Extreme Decisions	00:01:32	DURING
46002	lesson view (http://www.ggte.unicamp.br/moodle/mod/lesson/view.php?id=38017)	DECISÕES EXTREMAS 07 - QUESTÃO 7	Extreme Decisions	00:05:03	DURING
46002	lesson view (http://www.ggte.unicamp.br/moodle/mod/lesson/view.php?id=38017)	DECISÕES EXTREMAS 07 – QUESTÃO 8	Extreme Decisions	00:00:40	DURING
46002	lesson view (http://www.ggte.unicamp.br/moodle/mod/lesson/view.php?id=38017)	DECISÕES EXTREMAS 07 - EVOLUÇÃO DA PACIENTE DURANTE O PERÍODO DE OBSERVAÇÃO	Extreme Decisions	00:00:29	DURING
46002	lesson view (http://www.ggte.unicamp.br/moodle/mod/lesson/view.php?id=38017)	DECISÕES EXTREMAS 07 - COMENTÁRIOS E DÚVIDAS	Extreme Decisions	00:00:48	DURING
46002	lesson end (http://www.ggte.unicamp.br/moodle/mod/lesson/view.php?id=38017)	DECISÕES EXTREMAS 07	Extreme Decisions	00:01:11	DURING
46002	lesson start (http://www.ggte.unicamp.br/moodle/mod/lesson/view.php?id=38245)	DECISÕES EXTREMAS 08	Extreme Decisions	00:00:00	DURING
46002	lesson view (http://www.ggte.unicamp.br/moodle/mod/lesson/view.php?id=38245)	DECISÕES EXTREMAS 08 – QUESTÃO 1	Extreme Decisions	00:03:28	DURING
46002	lesson view (http://www.ggte.unicamp.br/moodle/mod/lesson/view.php?id=38245)	DECISÕES EXTREMAS 08 – QUESTÃO 2	Extreme Decisions	00:00:34	DURING
46002	lesson view (http://www.ggte.unicamp.br/moodle/mod/lesson/view.php?id=38245)	DECISÕES EXTREMAS 08 – QUESTÃO 3	Extreme Decisions	00:02:17	DURING
46002	lesson view (http://www.ggte.unicamp.br/moodle/mod/lesson/view.php?id=38245)	DECISÕES EXTREMAS 08 – QUESTÃO 4	Extreme Decisions	00:00:36	DURING
46002	lesson view (http://www.ggte.unicamp.br/moodle/mod/lesson/view.php?id=38245)	DECISÕES EXTREMAS 08 – QUESTÃO 5	Extreme Decisions	00:00:40	DURING
46002	lesson view (http://www.ggte.unicamp.br/moodle/mod/lesson/view.php?id=38245)	DECISÕES EXTREMAS 08 – QUESTÃO 6	Extreme Decisions	00:01:11	DURING
46002	lesson view (http://www.ggte.unicamp.br/moodle/mod/lesson/view.php?id=38245)	DECISÕES EXTREMAS 08 – QUESTÃO 7	Extreme Decisions	00:00:43	DURING
46002	lesson view (http://www.ggte.unicamp.br/moodle/mod/lesson/view.php?id=38245)	DECISÕES EXTREMAS 08 – QUESTÃO 8	Extreme Decisions	00:01:15	DURING
46002	lesson view (http://www.ggte.unicamp.br/moodle/mod/lesson/view.php?id=38245)	DECISÕES EXTREMAS 08 – QUESTÃO 8	Extreme Decisions	00:00:53	DURING
46002	lesson view (http://www.ggte.unicamp.br/moodle/mod/lesson/view.php?id=38245)	DECISÕES EXTREMAS 08 - PARTE FINAL	Extreme Decisions	00:01:49	DURING
46002	lesson start (http://www.ggte.unicamp.br/moodle/mod/lesson/view.php?id=38293)	DECISÕES EXTREMAS 09	Extreme Decisions	00:00:08	DURING
46002	lesson view (http://www.ggte.unicamp.br/moodle/mod/lesson/view.php?id=38293)	DECISÕES EXTREMAS 09 – QUESTÃO 1	Extreme Decisions	00:05:47	DURING
46002	lesson view (http://www.ggte.unicamp.br/moodle/mod/lesson/view.php?id=38293)	DECISÕES EXTREMAS 09 – QUESTÃO 2	Extreme Decisions	00:00:46	DURING
46002	lesson view (http://www.ggte.unicamp.br/moodle/mod/lesson/view.php?id=38293)	DECISÕES EXTREMAS 09 – QUESTÃO 3	Extreme Decisions	00:05:58	DURING
46002	lesson view (http://www.ggte.unicamp.br/moodle/mod/lesson/view.php?id=38293)	DECISÕES EXTREMAS 09 – QUESTÃO 4	Extreme Decisions	00:00:41	DURING
46002	lesson view (http://www.ggte.unicamp.br/moodle/mod/lesson/view.php?id=38293)	DECISÕES EXTREMAS 09 – QUESTÃO 5	Extreme Decisions	00:01:26	DURING
46002	lesson view (http://www.ggte.unicamp.br/moodle/mod/lesson/view.php?id=38293)	DECISÕES EXTREMAS 09 - TEORIA	Extreme Decisions	00:02:31	DURING
46002	lesson view (http://www.ggte.unicamp.br/moodle/mod/lesson/view.php?id=38293)	DECISÕES EXTREMAS 09 – QUESTÃO 6	Extreme Decisions	00:00:30	DURING
46002	lesson view (http://www.ggte.unicamp.br/moodle/mod/lesson/view.php?id=38293)	DECISÕES EXTREMAS 09 - TEORIA 2	Extreme Decisions	00:15:58	DURING
46002	lesson view (http://www.ggte.unicamp.br/moodle/mod/lesson/view.php?id=38293)	DECISÕES EXTREMAS 09 – QUESTÃO 7	Extreme Decisions	00:01:51	DURING
46002	lesson view (http://www.ggte.unicamp.br/moodle/mod/lesson/view.php?id=38293)	DECISÕES EXTREMAS 09 – QUESTÃO 8	Extreme Decisions	00:00:41	DURING
46002	lesson view (http://www.ggte.unicamp.br/moodle/mod/lesson/view.php?id=38293)	DECISÕES EXTREMAS 09 – QUESTÃO 8	Extreme Decisions	00:01:12	DURING
46002	lesson view (http://www.ggte.unicamp.br/moodle/mod/lesson/view.php?id=38293)	DECISÕES EXTREMAS 09 - PARTE FINAL	Extreme Decisions	00:02:08	DURING
46002	lesson view (http://www.ggte.unicamp.br/moodle/mod/lesson/view.php?id=38293)	DECISÕES EXTREMAS 09 - COMENTÁRIOS, CRÍTICAS E SUGESTÕES	Extreme Decisions	00:00:13	DURING
46002	lesson view (http://www.ggte.unicamp.br/moodle/mod/lesson/view.php?id=38293)	DECISÕES EXTREMAS 09 - COMENTÁRIOS, CRÍTICAS E SUGESTÕES	Extreme Decisions	00:03:11	DURING
46002	lesson end (http://www.ggte.unicamp.br/moodle/mod/lesson/view.php?id=38293)	DECISÕES EXTREMAS 09	Extreme Decisions	00:00:13	DURING
46002	lesson start (http://www.ggte.unicamp.br/moodle/mod/lesson/view.php?id=38330)	DECISÕES EXTREMAS 10	Extreme Decisions	00:00:00	DURING
46002	lesson view (http://www.ggte.unicamp.br/moodle/mod/lesson/view.php?id=38330)	DECISÕES EXTREMAS 10 – QUESTÃO 1	Extreme Decisions	00:00:16	DURING
46002	lesson start (http://www.ggte.unicamp.br/moodle/mod/lesson/view.php?id=38331)	DECISÕES EXTREMAS 11	Extreme Decisions	00:00:00	DURING
46002	lesson view (http://www.ggte.unicamp.br/moodle/mod/lesson/view.php?id=38331)	DECISÕES EXTREMAS 11 – QUESTÃO 1	Extreme Decisions	00:01:23	DURING
46002	lesson view (http://www.ggte.unicamp.br/moodle/mod/lesson/view.php?id=38331)	DECISÕES EXTREMAS 11 – QUESTÃO 2	Extreme Decisions		DURING
46002	course view (http://www.ggte.unicamp.br/moodle/course/view.php?id=219)	MD136 - Emergências Clínicas	Other activity	00:00:37	DURING
46002	lesson start (http://www.ggte.unicamp.br/moodle/mod/lesson/view.php?id=38331)	DECISÕES EXTREMAS 11	Extreme Decisions	00:00:14	DURING
46002	lesson start (http://www.ggte.unicamp.br/moodle/mod/lesson/view.php?id=38362)	DECISÕES EXTREMAS 12	Extreme Decisions	00:00:00	DURING
46002	lesson view (http://www.ggte.unicamp.br/moodle/mod/lesson/view.php?id=38362)	DECISÕES EXTREMAS 12 – QUESTÃO 1	Extreme Decisions	00:00:56	DURING
46002	lesson view (http://www.ggte.unicamp.br/moodle/mod/lesson/view.php?id=38362)	DECISÕES EXTREMAS 12 – QUESTÃO 2	Extreme Decisions	00:00:50	DURING
46002	lesson view (http://www.ggte.unicamp.br/moodle/mod/lesson/view.php?id=38362)	DECISÕES EXTREMAS 12 – QUESTÃO 3	Extreme Decisions	00:01:43	DURING
46002	lesson view (http://www.ggte.unicamp.br/moodle/mod/lesson/view.php?id=38362)	DECISÕES EXTREMAS 12 – QUESTÃO 4	Extreme Decisions	00:00:37	DURING
46002	lesson view (http://www.ggte.unicamp.br/moodle/mod/lesson/view.php?id=38362)	DECISÕES EXTREMAS 12 – QUESTÃO 5	Extreme Decisions	00:01:17	DURING
46002	lesson view (http://www.ggte.unicamp.br/moodle/mod/lesson/view.php?id=38362)	DECISÕES EXTREMAS 12 – QUESTÃO 6	Extreme Decisions	00:00:36	DURING
46002	lesson view (http://www.ggte.unicamp.br/moodle/mod/lesson/view.php?id=38362)	DECISÕES EXTREMAS 12 – QUESTÃO 6	Extreme Decisions	00:00:19	DURING
46002	lesson view (http://www.ggte.unicamp.br/moodle/mod/lesson/view.php?id=38362)	DECISÕES EXTREMAS 12 – QUESTÃO 6	Extreme Decisions	00:02:10	DURING
46002	lesson view (http://www.ggte.unicamp.br/moodle/mod/lesson/view.php?id=38362)	DECISÕES EXTREMAS 12 – QUESTÃO 7	Extreme Decisions	00:02:32	DURING
46002	lesson view (http://www.ggte.unicamp.br/moodle/mod/lesson/view.php?id=38362)	DECISÕES EXTREMAS 12 – QUESTÃO 8	Extreme Decisions	00:01:14	DURING
46002	lesson view (http://www.ggte.unicamp.br/moodle/mod/lesson/view.php?id=38362)	DECISÕES EXTREMAS 12 - PARTE FINAL	Extreme Decisions	00:17:50	DURING
46002	lesson view (http://www.ggte.unicamp.br/moodle/mod/lesson/view.php?id=38362)	DECISÕES EXTREMAS 12 - BIBLIOGRAFIA RECOMENDADA	Extreme Decisions	00:23:11	DURING
46002	lesson end (http://www.ggte.unicamp.br/moodle/mod/lesson/view.php?id=38362)	DECISÕES EXTREMAS 12	Extreme Decisions	01:27:48	DURING
46002	course view (http://www.ggte.unicamp.br/moodle/course/view.php?id=219)	MD136 - Emergências Clínicas	Other activity	00:14:00	DURING
46002	quiz view (http://www.ggte.unicamp.br/moodle/mod/quiz/view.php?id=38369)	QUIZ DA EMERGÊNCIA 24	Emergency Quiz.	00:00:29	DURING
46002	quiz attempt (http://www.ggte.unicamp.br/moodle/mod/quiz/review.php?attempt=39542)	QUIZ DA EMERGÊNCIA 24	Emergency Quiz.	00:00:04	DURING
46002	quiz continue attempt (http://www.ggte.unicamp.br/moodle/mod/quiz/review.php?attempt=39542)	QUIZ DA EMERGÊNCIA 24	Emergency Quiz.	00:01:02	DURING
46002	quiz continue attempt (http://www.ggte.unicamp.br/moodle/mod/quiz/review.php?attempt=39542)	QUIZ DA EMERGÊNCIA 24	Emergency Quiz.	00:01:49	DURING
46002	quiz continue attempt (http://www.ggte.unicamp.br/moodle/mod/quiz/review.php?attempt=39542)	QUIZ DA EMERGÊNCIA 24	Emergency Quiz.	00:02:10	DURING
46002	quiz continue attempt (http://www.ggte.unicamp.br/moodle/mod/quiz/review.php?attempt=39542)	QUIZ DA EMERGÊNCIA 24	Emergency Quiz.	00:01:01	DURING
46002	quiz continue attempt (http://www.ggte.unicamp.br/moodle/mod/quiz/review.php?attempt=39542)	QUIZ DA EMERGÊNCIA 24	Emergency Quiz.	00:00:29	DURING
46002	quiz continue attempt (http://www.ggte.unicamp.br/moodle/mod/quiz/review.php?attempt=39542)	QUIZ DA EMERGÊNCIA 24	Emergency Quiz.	00:00:56	DURING
46002	quiz continue attempt (http://www.ggte.unicamp.br/moodle/mod/quiz/review.php?attempt=39542)	QUIZ DA EMERGÊNCIA 24	Emergency Quiz.	00:00:14	DURING
46002	quiz continue attempt (http://www.ggte.unicamp.br/moodle/mod/quiz/review.php?attempt=39542)	QUIZ DA EMERGÊNCIA 24	Emergency Quiz.	00:00:18	DURING
46002	quiz view summary (http://www.ggte.unicamp.br/moodle/mod/quiz/summary.php?attempt=39542)	1961	Emergency Quiz.	00:00:08	DURING
46002	quiz close attempt (http://www.ggte.unicamp.br/moodle/mod/quiz/review.php?attempt=39542)	QUIZ DA EMERGÊNCIA 24	Emergency Quiz.	00:00:01	DURING
46002	quiz review (http://www.ggte.unicamp.br/moodle/mod/quiz/review.php?attempt=39542)	QUIZ DA EMERGÊNCIA 24	Emergency Quiz.	00:00:23	DURING
46002	quiz view (http://www.ggte.unicamp.br/moodle/mod/quiz/view.php?id=38369)	QUIZ DA EMERGÊNCIA 24	Emergency Quiz.	00:00:15	DURING
46002	quiz view (http://www.ggte.unicamp.br/moodle/mod/quiz/view.php?id=38374)	QUIZ DA EMERGÊNCIA 25	Emergency Quiz.	00:00:33	DURING
46002	quiz attempt (http://www.ggte.unicamp.br/moodle/mod/quiz/review.php?attempt=39544)	QUIZ DA EMERGÊNCIA 25	Emergency Quiz.	00:00:01	DURING
46002	quiz continue attempt (http://www.ggte.unicamp.br/moodle/mod/quiz/review.php?attempt=39544)	QUIZ DA EMERGÊNCIA 25	Emergency Quiz.	00:00:34	DURING
46002	quiz continue attempt (http://www.ggte.unicamp.br/moodle/mod/quiz/review.php?attempt=39544)	QUIZ DA EMERGÊNCIA 25	Emergency Quiz.	00:00:15	DURING
46002	quiz continue attempt (http://www.ggte.unicamp.br/moodle/mod/quiz/review.php?attempt=39544)	QUIZ DA EMERGÊNCIA 25	Emergency Quiz.	00:00:17	DURING
46002	quiz continue attempt (http://www.ggte.unicamp.br/moodle/mod/quiz/review.php?attempt=39544)	QUIZ DA EMERGÊNCIA 25	Emergency Quiz.	00:01:23	DURING
46002	quiz continue attempt (http://www.ggte.unicamp.br/moodle/mod/quiz/review.php?attempt=39544)	QUIZ DA EMERGÊNCIA 25	Emergency Quiz.	00:00:24	DURING
46002	quiz continue attempt (http://www.ggte.unicamp.br/moodle/mod/quiz/review.php?attempt=39544)	QUIZ DA EMERGÊNCIA 25	Emergency Quiz.	00:01:18	DURING
46002	quiz continue attempt (http://www.ggte.unicamp.br/moodle/mod/quiz/review.php?attempt=39544)	QUIZ DA EMERGÊNCIA 25	Emergency Quiz.	00:00:31	DURING
46002	quiz continue attempt (http://www.ggte.unicamp.br/moodle/mod/quiz/review.php?attempt=39544)	QUIZ DA EMERGÊNCIA 25	Emergency Quiz.	00:00:42	DURING
46002	quiz view summary (http://www.ggte.unicamp.br/moodle/mod/quiz/summary.php?attempt=39544)	1965	Emergency Quiz.	00:00:12	DURING
46002	quiz close attempt (http://www.ggte.unicamp.br/moodle/mod/quiz/review.php?attempt=39544)	QUIZ DA EMERGÊNCIA 25	Emergency Quiz.	00:00:00	DURING
46002	quiz review (http://www.ggte.unicamp.br/moodle/mod/quiz/review.php?attempt=39544)	QUIZ DA EMERGÊNCIA 25	Emergency Quiz.	00:00:08	DURING
46002	quiz view (http://www.ggte.unicamp.br/moodle/mod/quiz/view.php?id=38374)	QUIZ DA EMERGÊNCIA 25	Emergency Quiz.	00:00:14	DURING
46002	quiz view (http://www.ggte.unicamp.br/moodle/mod/quiz/view.php?id=38372)	QUIZ DA EMERGÊNCIA 26	Emergency Quiz.	00:00:33	DURING
46002	quiz attempt (http://www.ggte.unicamp.br/moodle/mod/quiz/review.php?attempt=39546)	QUIZ DA EMERGÊNCIA 26	Emergency Quiz.	00:00:01	DURING
46002	quiz continue attempt (http://www.ggte.unicamp.br/moodle/mod/quiz/review.php?attempt=39546)	QUIZ DA EMERGÊNCIA 26	Emergency Quiz.	00:06:51	DURING
46002	quiz continue attempt (http://www.ggte.unicamp.br/moodle/mod/quiz/review.php?attempt=39546)	QUIZ DA EMERGÊNCIA 26	Emergency Quiz.	00:02:01	DURING
46002	quiz continue attempt (http://www.ggte.unicamp.br/moodle/mod/quiz/review.php?attempt=39546)	QUIZ DA EMERGÊNCIA 26	Emergency Quiz.	00:03:17	DURING
46002	quiz continue attempt (http://www.ggte.unicamp.br/moodle/mod/quiz/review.php?attempt=39546)	QUIZ DA EMERGÊNCIA 26	Emergency Quiz.	00:00:58	DURING
46002	quiz continue attempt (http://www.ggte.unicamp.br/moodle/mod/quiz/review.php?attempt=39546)	QUIZ DA EMERGÊNCIA 26	Emergency Quiz.	00:00:38	DURING
46002	quiz continue attempt (http://www.ggte.unicamp.br/moodle/mod/quiz/review.php?attempt=39546)	QUIZ DA EMERGÊNCIA 26	Emergency Quiz.	00:01:36	DURING
46002	quiz view summary (http://www.ggte.unicamp.br/moodle/mod/quiz/summary.php?attempt=39546)	1963	Emergency Quiz.	00:00:06	DURING
46002	quiz continue attempt (http://www.ggte.unicamp.br/moodle/mod/quiz/review.php?attempt=39546)	QUIZ DA EMERGÊNCIA 26	Emergency Quiz.	00:00:07	DURING
46002	quiz continue attempt (http://www.ggte.unicamp.br/moodle/mod/quiz/review.php?attempt=39546)	QUIZ DA EMERGÊNCIA 26	Emergency Quiz.	00:00:19	DURING
46002	quiz view summary (http://www.ggte.unicamp.br/moodle/mod/quiz/summary.php?attempt=39546)	1963	Emergency Quiz.	00:00:11	DURING
46002	quiz close attempt (http://www.ggte.unicamp.br/moodle/mod/quiz/review.php?attempt=39546)	QUIZ DA EMERGÊNCIA 26	Emergency Quiz.	00:00:00	DURING
46002	quiz review (http://www.ggte.unicamp.br/moodle/mod/quiz/review.php?attempt=39546)	QUIZ DA EMERGÊNCIA 26	Emergency Quiz.	00:01:37	DURING
46002	quiz view (http://www.ggte.unicamp.br/moodle/mod/quiz/view.php?id=38372)	QUIZ DA EMERGÊNCIA 26	Emergency Quiz.	00:00:12	DURING
46002	quiz view (http://www.ggte.unicamp.br/moodle/mod/quiz/view.php?id=38373)	QUIZ DA EMERGÊNCIA 27	Emergency Quiz.	00:00:10	DURING
46002	quiz attempt (http://www.ggte.unicamp.br/moodle/mod/quiz/review.php?attempt=39549)	QUIZ DA EMERGÊNCIA 27	Emergency Quiz.	00:00:00	DURING
46002	quiz continue attempt (http://www.ggte.unicamp.br/moodle/mod/quiz/review.php?attempt=39549)	QUIZ DA EMERGÊNCIA 27	Emergency Quiz.	00:00:47	DURING
46002	quiz continue attempt (http://www.ggte.unicamp.br/moodle/mod/quiz/review.php?attempt=39549)	QUIZ DA EMERGÊNCIA 27	Emergency Quiz.	00:00:15	DURING
46002	quiz continue attempt (http://www.ggte.unicamp.br/moodle/mod/quiz/review.php?attempt=39549)	QUIZ DA EMERGÊNCIA 27	Emergency Quiz.	00:01:13	DURING
46002	quiz continue attempt (http://www.ggte.unicamp.br/moodle/mod/quiz/review.php?attempt=39549)	QUIZ DA EMERGÊNCIA 27	Emergency Quiz.	00:00:27	DURING
46002	quiz continue attempt (http://www.ggte.unicamp.br/moodle/mod/quiz/review.php?attempt=39549)	QUIZ DA EMERGÊNCIA 27	Emergency Quiz.	00:00:12	DURING
46002	quiz continue attempt (http://www.ggte.unicamp.br/moodle/mod/quiz/review.php?attempt=39549)	QUIZ DA EMERGÊNCIA 27	Emergency Quiz.	00:00:49	DURING
46002	quiz view summary (http://www.ggte.unicamp.br/moodle/mod/quiz/summary.php?attempt=39549)	1964	Emergency Quiz.	00:00:07	DURING
46002	quiz continue attempt (http://www.ggte.unicamp.br/moodle/mod/quiz/review.php?attempt=39549)	QUIZ DA EMERGÊNCIA 27	Emergency Quiz.	00:00:07	DURING
46002	quiz continue attempt (http://www.ggte.unicamp.br/moodle/mod/quiz/review.php?attempt=39549)	QUIZ DA EMERGÊNCIA 27	Emergency Quiz.	00:00:15	DURING
46002	quiz continue attempt (http://www.ggte.unicamp.br/moodle/mod/quiz/review.php?attempt=39549)	QUIZ DA EMERGÊNCIA 27	Emergency Quiz.	00:00:21	DURING
46002	quiz continue attempt (http://www.ggte.unicamp.br/moodle/mod/quiz/review.php?attempt=39549)	QUIZ DA EMERGÊNCIA 27	Emergency Quiz.	00:00:19	DURING
46002	quiz continue attempt (http://www.ggte.unicamp.br/moodle/mod/quiz/review.php?attempt=39549)	QUIZ DA EMERGÊNCIA 27	Emergency Quiz.	00:00:45	DURING
46002	quiz view summary (http://www.ggte.unicamp.br/moodle/mod/quiz/summary.php?attempt=39549)	1964	Emergency Quiz.	00:00:09	DURING
46002	quiz close attempt (http://www.ggte.unicamp.br/moodle/mod/quiz/review.php?attempt=39549)	QUIZ DA EMERGÊNCIA 27	Emergency Quiz.	00:00:01	DURING
46002	quiz review (http://www.ggte.unicamp.br/moodle/mod/quiz/review.php?attempt=39549)	QUIZ DA EMERGÊNCIA 27	Emergency Quiz.	00:02:19	DURING
46002	quiz view (http://www.ggte.unicamp.br/moodle/mod/quiz/view.php?id=38373)	QUIZ DA EMERGÊNCIA 27	Emergency Quiz.	00:01:02	DURING
46002	quiz view (http://www.ggte.unicamp.br/moodle/mod/quiz/view.php?id=38483)	QUIZ DA EMERGÊNCIA 28	Emergency Quiz.	00:00:25	DURING
46002	quiz continue attempt (http://www.ggte.unicamp.br/moodle/mod/quiz/review.php?attempt=39552)	QUIZ DA EMERGÊNCIA 28	Emergency Quiz.	00:00:00	DURING
46002	quiz attempt (http://www.ggte.unicamp.br/moodle/mod/quiz/review.php?attempt=39552)	QUIZ DA EMERGÊNCIA 28	Emergency Quiz.	00:00:44	DURING
46002	quiz continue attempt (http://www.ggte.unicamp.br/moodle/mod/quiz/review.php?attempt=39552)	QUIZ DA EMERGÊNCIA 28	Emergency Quiz.	00:00:17	DURING
46002	quiz continue attempt (http://www.ggte.unicamp.br/moodle/mod/quiz/review.php?attempt=39552)	QUIZ DA EMERGÊNCIA 28	Emergency Quiz.	00:00:11	DURING
46002	quiz continue attempt (http://www.ggte.unicamp.br/moodle/mod/quiz/review.php?attempt=39552)	QUIZ DA EMERGÊNCIA 28	Emergency Quiz.	00:00:13	DURING
46002	quiz continue attempt (http://www.ggte.unicamp.br/moodle/mod/quiz/review.php?attempt=39552)	QUIZ DA EMERGÊNCIA 28	Emergency Quiz.	00:00:16	DURING
46002	quiz continue attempt (http://www.ggte.unicamp.br/moodle/mod/quiz/review.php?attempt=39552)	QUIZ DA EMERGÊNCIA 28	Emergency Quiz.	00:01:42	DURING
46002	quiz continue attempt (http://www.ggte.unicamp.br/moodle/mod/quiz/review.php?attempt=39552)	QUIZ DA EMERGÊNCIA 28	Emergency Quiz.	00:00:47	DURING
46002	quiz continue attempt (http://www.ggte.unicamp.br/moodle/mod/quiz/review.php?attempt=39552)	QUIZ DA EMERGÊNCIA 28	Emergency Quiz.	00:00:15	DURING
46002	quiz continue attempt (http://www.ggte.unicamp.br/moodle/mod/quiz/review.php?attempt=39552)	QUIZ DA EMERGÊNCIA 28	Emergency Quiz.	00:00:43	DURING
46002	quiz continue attempt (http://www.ggte.unicamp.br/moodle/mod/quiz/review.php?attempt=39552)	QUIZ DA EMERGÊNCIA 28	Emergency Quiz.	00:00:43	DURING
46002	quiz continue attempt (http://www.ggte.unicamp.br/moodle/mod/quiz/review.php?attempt=39552)	QUIZ DA EMERGÊNCIA 28	Emergency Quiz.	00:00:10	DURING
46002	quiz continue attempt (http://www.ggte.unicamp.br/moodle/mod/quiz/review.php?attempt=39552)	QUIZ DA EMERGÊNCIA 28	Emergency Quiz.	00:00:16	DURING
46002	quiz continue attempt (http://www.ggte.unicamp.br/moodle/mod/quiz/review.php?attempt=39552)	QUIZ DA EMERGÊNCIA 28	Emergency Quiz.	00:00:22	DURING
46002	quiz view summary (http://www.ggte.unicamp.br/moodle/mod/quiz/summary.php?attempt=39552)	1978	Emergency Quiz.	00:00:11	DURING
46002	quiz close attempt (http://www.ggte.unicamp.br/moodle/mod/quiz/review.php?attempt=39552)	QUIZ DA EMERGÊNCIA 28	Emergency Quiz.	00:00:00	DURING
46002	quiz review (http://www.ggte.unicamp.br/moodle/mod/quiz/review.php?attempt=39552)	QUIZ DA EMERGÊNCIA 28	Emergency Quiz.	00:00:11	DURING
46002	quiz view (http://www.ggte.unicamp.br/moodle/mod/quiz/view.php?id=38483)	QUIZ DA EMERGÊNCIA 28	Emergency Quiz.	00:01:17	DURING
46002	quiz view (http://www.ggte.unicamp.br/moodle/mod/quiz/view.php?id=38519)	QUIZ DA EMERGÊNCIA 29	Emergency Quiz.	00:00:27	DURING
46002	quiz attempt (http://www.ggte.unicamp.br/moodle/mod/quiz/review.php?attempt=39553)	QUIZ DA EMERGÊNCIA 29	Emergency Quiz.	00:00:00	DURING
46002	quiz continue attempt (http://www.ggte.unicamp.br/moodle/mod/quiz/review.php?attempt=39553)	QUIZ DA EMERGÊNCIA 29	Emergency Quiz.	00:00:35	DURING
46002	quiz continue attempt (http://www.ggte.unicamp.br/moodle/mod/quiz/review.php?attempt=39553)	QUIZ DA EMERGÊNCIA 29	Emergency Quiz.	00:00:30	DURING
46002	quiz continue attempt (http://www.ggte.unicamp.br/moodle/mod/quiz/review.php?attempt=39553)	QUIZ DA EMERGÊNCIA 29	Emergency Quiz.	00:04:18	DURING
46002	quiz continue attempt (http://www.ggte.unicamp.br/moodle/mod/quiz/review.php?attempt=39553)	QUIZ DA EMERGÊNCIA 29	Emergency Quiz.	00:00:16	DURING
46002	quiz continue attempt (http://www.ggte.unicamp.br/moodle/mod/quiz/review.php?attempt=39553)	QUIZ DA EMERGÊNCIA 29	Emergency Quiz.	00:00:12	DURING
46002	quiz continue attempt (http://www.ggte.unicamp.br/moodle/mod/quiz/review.php?attempt=39553)	QUIZ DA EMERGÊNCIA 29	Emergency Quiz.	00:00:24	DURING
46002	quiz continue attempt (http://www.ggte.unicamp.br/moodle/mod/quiz/review.php?attempt=39553)	QUIZ DA EMERGÊNCIA 29	Emergency Quiz.	00:01:25	DURING
46002	quiz view summary (http://www.ggte.unicamp.br/moodle/mod/quiz/summary.php?attempt=39553)	1982	Emergency Quiz.	00:00:06	DURING
46002	quiz continue attempt (http://www.ggte.unicamp.br/moodle/mod/quiz/review.php?attempt=39553)	QUIZ DA EMERGÊNCIA 29	Emergency Quiz.	00:00:05	DURING
46002	quiz continue attempt (http://www.ggte.unicamp.br/moodle/mod/quiz/review.php?attempt=39553)	QUIZ DA EMERGÊNCIA 29	Emergency Quiz.	00:00:47	DURING
46002	quiz view summary (http://www.ggte.unicamp.br/moodle/mod/quiz/summary.php?attempt=39553)	1982	Emergency Quiz.	00:00:10	DURING
46002	quiz close attempt (http://www.ggte.unicamp.br/moodle/mod/quiz/review.php?attempt=39553)	QUIZ DA EMERGÊNCIA 29	Emergency Quiz.	00:00:01	DURING
46002	quiz review (http://www.ggte.unicamp.br/moodle/mod/quiz/review.php?attempt=39553)	QUIZ DA EMERGÊNCIA 29	Emergency Quiz.	00:01:15	DURING
46002	quiz view (http://www.ggte.unicamp.br/moodle/mod/quiz/view.php?id=38519)	QUIZ DA EMERGÊNCIA 29	Emergency Quiz.	00:01:31	DURING
46002	quiz view (http://www.ggte.unicamp.br/moodle/mod/quiz/view.php?id=38554)	QUIZ DA EMERGÊNCIA 30	Emergency Quiz.	00:00:07	DURING
46002	quiz attempt (http://www.ggte.unicamp.br/moodle/mod/quiz/review.php?attempt=39554)	QUIZ DA EMERGÊNCIA 30	Emergency Quiz.	00:00:01	DURING
46002	quiz continue attempt (http://www.ggte.unicamp.br/moodle/mod/quiz/review.php?attempt=39554)	QUIZ DA EMERGÊNCIA 30	Emergency Quiz.	00:08:43	DURING
46002	quiz continue attempt (http://www.ggte.unicamp.br/moodle/mod/quiz/review.php?attempt=39554)	QUIZ DA EMERGÊNCIA 30	Emergency Quiz.	00:04:41	DURING
46002	quiz continue attempt (http://www.ggte.unicamp.br/moodle/mod/quiz/review.php?attempt=39554)	QUIZ DA EMERGÊNCIA 30	Emergency Quiz.	00:01:04	DURING
46002	quiz continue attempt (http://www.ggte.unicamp.br/moodle/mod/quiz/review.php?attempt=39554)	QUIZ DA EMERGÊNCIA 30	Emergency Quiz.	00:00:21	DURING
46002	quiz continue attempt (http://www.ggte.unicamp.br/moodle/mod/quiz/review.php?attempt=39554)	QUIZ DA EMERGÊNCIA 30	Emergency Quiz.	00:00:26	DURING
46002	quiz continue attempt (http://www.ggte.unicamp.br/moodle/mod/quiz/review.php?attempt=39554)	QUIZ DA EMERGÊNCIA 30	Emergency Quiz.	00:01:00	DURING
46002	quiz continue attempt (http://www.ggte.unicamp.br/moodle/mod/quiz/review.php?attempt=39554)	QUIZ DA EMERGÊNCIA 30	Emergency Quiz.	00:02:24	DURING
46002	quiz view summary (http://www.ggte.unicamp.br/moodle/mod/quiz/summary.php?attempt=39554)	1988	Emergency Quiz.	00:00:10	DURING
46002	quiz close attempt (http://www.ggte.unicamp.br/moodle/mod/quiz/review.php?attempt=39554)	QUIZ DA EMERGÊNCIA 30	Emergency Quiz.	00:00:00	DURING
46002	quiz review (http://www.ggte.unicamp.br/moodle/mod/quiz/review.php?attempt=39554)	QUIZ DA EMERGÊNCIA 30	Emergency Quiz.	00:00:13	DURING
46002	quiz view (http://www.ggte.unicamp.br/moodle/mod/quiz/view.php?id=38554)	QUIZ DA EMERGÊNCIA 30	Emergency Quiz.	00:00:14	DURING
46002	quiz view (http://www.ggte.unicamp.br/moodle/mod/quiz/view.php?id=38563)	QUIZ DA EMERGÊNCIA 31	Emergency Quiz.	00:00:08	DURING
46002	quiz attempt (http://www.ggte.unicamp.br/moodle/mod/quiz/review.php?attempt=39555)	QUIZ DA EMERGÊNCIA 31	Emergency Quiz.	00:00:00	DURING
46002	quiz continue attempt (http://www.ggte.unicamp.br/moodle/mod/quiz/review.php?attempt=39555)	QUIZ DA EMERGÊNCIA 31	Emergency Quiz.	00:00:51	DURING
46002	quiz continue attempt (http://www.ggte.unicamp.br/moodle/mod/quiz/review.php?attempt=39555)	QUIZ DA EMERGÊNCIA 31	Emergency Quiz.	00:00:36	DURING
46002	quiz continue attempt (http://www.ggte.unicamp.br/moodle/mod/quiz/review.php?attempt=39555)	QUIZ DA EMERGÊNCIA 31	Emergency Quiz.	00:00:39	DURING
46002	quiz continue attempt (http://www.ggte.unicamp.br/moodle/mod/quiz/review.php?attempt=39555)	QUIZ DA EMERGÊNCIA 31	Emergency Quiz.	00:00:45	DURING
46002	quiz continue attempt (http://www.ggte.unicamp.br/moodle/mod/quiz/review.php?attempt=39555)	QUIZ DA EMERGÊNCIA 31	Emergency Quiz.	00:00:45	DURING
46002	quiz continue attempt (http://www.ggte.unicamp.br/moodle/mod/quiz/review.php?attempt=39555)	QUIZ DA EMERGÊNCIA 31	Emergency Quiz.	00:00:54	DURING
46002	quiz continue attempt (http://www.ggte.unicamp.br/moodle/mod/quiz/review.php?attempt=39555)	QUIZ DA EMERGÊNCIA 31	Emergency Quiz.	00:00:31	DURING
46002	quiz view summary (http://www.ggte.unicamp.br/moodle/mod/quiz/summary.php?attempt=39555)	1991	Emergency Quiz.	00:00:11	DURING
46002	quiz continue attempt (http://www.ggte.unicamp.br/moodle/mod/quiz/review.php?attempt=39555)	QUIZ DA EMERGÊNCIA 31	Emergency Quiz.	00:00:25	DURING
46002	quiz view (http://www.ggte.unicamp.br/moodle/mod/quiz/view.php?id=38563)	QUIZ DA EMERGÊNCIA 31	Emergency Quiz.	00:00:10	DURING
46002	quiz continue attempt (http://www.ggte.unicamp.br/moodle/mod/quiz/review.php?attempt=39555)	QUIZ DA EMERGÊNCIA 31	Emergency Quiz.	00:00:10	DURING
46002	quiz view summary (http://www.ggte.unicamp.br/moodle/mod/quiz/summary.php?attempt=39555)	1991	Emergency Quiz.	00:00:10	DURING
46002	quiz close attempt (http://www.ggte.unicamp.br/moodle/mod/quiz/review.php?attempt=39555)	QUIZ DA EMERGÊNCIA 31	Emergency Quiz.	00:00:00	DURING
46002	quiz review (http://www.ggte.unicamp.br/moodle/mod/quiz/review.php?attempt=39555)	QUIZ DA EMERGÊNCIA 31	Emergency Quiz.	00:00:08	DURING
46002	quiz view (http://www.ggte.unicamp.br/moodle/mod/quiz/view.php?id=38563)	QUIZ DA EMERGÊNCIA 31	Emergency Quiz.	00:00:18	DURING
46002	quiz view (http://www.ggte.unicamp.br/moodle/mod/quiz/view.php?id=38718)	QUIZ DA EMERGÊNCIA 32	Emergency Quiz.	00:00:07	DURING
46002	quiz attempt (http://www.ggte.unicamp.br/moodle/mod/quiz/review.php?attempt=39556)	QUIZ DA EMERGÊNCIA 32	Emergency Quiz.	00:00:00	DURING
46002	quiz continue attempt (http://www.ggte.unicamp.br/moodle/mod/quiz/review.php?attempt=39556)	QUIZ DA EMERGÊNCIA 32	Emergency Quiz.	00:00:18	DURING
46002	quiz continue attempt (http://www.ggte.unicamp.br/moodle/mod/quiz/review.php?attempt=39556)	QUIZ DA EMERGÊNCIA 32	Emergency Quiz.	00:00:17	DURING
46002	quiz continue attempt (http://www.ggte.unicamp.br/moodle/mod/quiz/review.php?attempt=39556)	QUIZ DA EMERGÊNCIA 32	Emergency Quiz.	00:00:30	DURING
46002	quiz continue attempt (http://www.ggte.unicamp.br/moodle/mod/quiz/review.php?attempt=39556)	QUIZ DA EMERGÊNCIA 32	Emergency Quiz.	00:00:12	DURING
46002	quiz continue attempt (http://www.ggte.unicamp.br/moodle/mod/quiz/review.php?attempt=39556)	QUIZ DA EMERGÊNCIA 32	Emergency Quiz.	00:00:19	DURING
46002	quiz continue attempt (http://www.ggte.unicamp.br/moodle/mod/quiz/review.php?attempt=39556)	QUIZ DA EMERGÊNCIA 32	Emergency Quiz.	00:01:08	DURING
46002	quiz continue attempt (http://www.ggte.unicamp.br/moodle/mod/quiz/review.php?attempt=39556)	QUIZ DA EMERGÊNCIA 32	Emergency Quiz.	00:00:17	DURING
46002	quiz continue attempt (http://www.ggte.unicamp.br/moodle/mod/quiz/review.php?attempt=39556)	QUIZ DA EMERGÊNCIA 32	Emergency Quiz.	00:00:16	DURING
46002	quiz continue attempt (http://www.ggte.unicamp.br/moodle/mod/quiz/review.php?attempt=39556)	QUIZ DA EMERGÊNCIA 32	Emergency Quiz.	00:00:24	DURING
46002	quiz view summary (http://www.ggte.unicamp.br/moodle/mod/quiz/summary.php?attempt=39556)	2024	Emergency Quiz.	00:00:09	DURING
46002	quiz close attempt (http://www.ggte.unicamp.br/moodle/mod/quiz/review.php?attempt=39556)	QUIZ DA EMERGÊNCIA 32	Emergency Quiz.	00:00:01	DURING
46002	quiz review (http://www.ggte.unicamp.br/moodle/mod/quiz/review.php?attempt=39556)	QUIZ DA EMERGÊNCIA 32	Emergency Quiz.	00:00:15	DURING
46002	quiz view (http://www.ggte.unicamp.br/moodle/mod/quiz/view.php?id=38718)	QUIZ DA EMERGÊNCIA 32	Emergency Quiz.	00:00:13	DURING
46002	quiz view (http://www.ggte.unicamp.br/moodle/mod/quiz/view.php?id=39132)	QUIZ DA EMERGÊNCIA 33	Emergency Quiz.	00:00:08	DURING
46002	quiz attempt (http://www.ggte.unicamp.br/moodle/mod/quiz/review.php?attempt=39557)	QUIZ DA EMERGÊNCIA 33	Emergency Quiz.	00:00:00	DURING
46002	quiz continue attempt (http://www.ggte.unicamp.br/moodle/mod/quiz/review.php?attempt=39557)	QUIZ DA EMERGÊNCIA 33	Emergency Quiz.	00:00:44	DURING
46002	quiz continue attempt (http://www.ggte.unicamp.br/moodle/mod/quiz/review.php?attempt=39557)	QUIZ DA EMERGÊNCIA 33	Emergency Quiz.	00:00:44	DURING
46002	quiz continue attempt (http://www.ggte.unicamp.br/moodle/mod/quiz/review.php?attempt=39557)	QUIZ DA EMERGÊNCIA 33	Emergency Quiz.	00:00:12	DURING
46002	quiz continue attempt (http://www.ggte.unicamp.br/moodle/mod/quiz/review.php?attempt=39557)	QUIZ DA EMERGÊNCIA 33	Emergency Quiz.	00:00:38	DURING
46002	quiz continue attempt (http://www.ggte.unicamp.br/moodle/mod/quiz/review.php?attempt=39557)	QUIZ DA EMERGÊNCIA 33	Emergency Quiz.	00:00:49	DURING
46002	quiz continue attempt (http://www.ggte.unicamp.br/moodle/mod/quiz/review.php?attempt=39557)	QUIZ DA EMERGÊNCIA 33	Emergency Quiz.	00:00:10	DURING
46002	quiz continue attempt (http://www.ggte.unicamp.br/moodle/mod/quiz/review.php?attempt=39557)	QUIZ DA EMERGÊNCIA 33	Emergency Quiz.	00:01:32	DURING
46002	quiz continue attempt (http://www.ggte.unicamp.br/moodle/mod/quiz/review.php?attempt=39557)	QUIZ DA EMERGÊNCIA 33	Emergency Quiz.	00:00:50	DURING
46002	quiz continue attempt (http://www.ggte.unicamp.br/moodle/mod/quiz/review.php?attempt=39557)	QUIZ DA EMERGÊNCIA 33	Emergency Quiz.	00:00:14	DURING
46002	quiz continue attempt (http://www.ggte.unicamp.br/moodle/mod/quiz/review.php?attempt=39557)	QUIZ DA EMERGÊNCIA 33	Emergency Quiz.	00:00:44	DURING
46002	quiz continue attempt (http://www.ggte.unicamp.br/moodle/mod/quiz/review.php?attempt=39557)	QUIZ DA EMERGÊNCIA 33	Emergency Quiz.	00:01:04	DURING
46002	quiz view summary (http://www.ggte.unicamp.br/moodle/mod/quiz/summary.php?attempt=39557)	2062	Emergency Quiz.	00:00:11	DURING
46002	quiz close attempt (http://www.ggte.unicamp.br/moodle/mod/quiz/review.php?attempt=39557)	QUIZ DA EMERGÊNCIA 33	Emergency Quiz.	00:00:01	DURING
46002	quiz review (http://www.ggte.unicamp.br/moodle/mod/quiz/review.php?attempt=39557)	QUIZ DA EMERGÊNCIA 33	Emergency Quiz.	00:00:06	DURING
46002	quiz view (http://www.ggte.unicamp.br/moodle/mod/quiz/view.php?id=39132)	QUIZ DA EMERGÊNCIA 33	Emergency Quiz.	00:02:13	DURING
46002	quiz view (http://www.ggte.unicamp.br/moodle/mod/quiz/view.php?id=39687)	QUIZ DA EMERGÊNCIA 34	Emergency Quiz.	00:19:08	DURING
46002	quiz attempt (http://www.ggte.unicamp.br/moodle/mod/quiz/review.php?attempt=39558)	QUIZ DA EMERGÊNCIA 34	Emergency Quiz.	00:00:01	DURING
46002	quiz continue attempt (http://www.ggte.unicamp.br/moodle/mod/quiz/review.php?attempt=39558)	QUIZ DA EMERGÊNCIA 34	Emergency Quiz.	00:02:25	DURING
46002	quiz continue attempt (http://www.ggte.unicamp.br/moodle/mod/quiz/review.php?attempt=39558)	QUIZ DA EMERGÊNCIA 34	Emergency Quiz.	00:00:21	DURING
46002	quiz continue attempt (http://www.ggte.unicamp.br/moodle/mod/quiz/review.php?attempt=39558)	QUIZ DA EMERGÊNCIA 34	Emergency Quiz.	00:02:02	DURING
46002	quiz continue attempt (http://www.ggte.unicamp.br/moodle/mod/quiz/review.php?attempt=39558)	QUIZ DA EMERGÊNCIA 34	Emergency Quiz.	00:02:10	DURING
46002	quiz continue attempt (http://www.ggte.unicamp.br/moodle/mod/quiz/review.php?attempt=39558)	QUIZ DA EMERGÊNCIA 34	Emergency Quiz.	00:00:10	DURING
46002	quiz continue attempt (http://www.ggte.unicamp.br/moodle/mod/quiz/review.php?attempt=39558)	QUIZ DA EMERGÊNCIA 34	Emergency Quiz.	00:00:26	DURING
46002	quiz continue attempt (http://www.ggte.unicamp.br/moodle/mod/quiz/review.php?attempt=39558)	QUIZ DA EMERGÊNCIA 34	Emergency Quiz.	00:00:16	DURING
46002	quiz continue attempt (http://www.ggte.unicamp.br/moodle/mod/quiz/review.php?attempt=39558)	QUIZ DA EMERGÊNCIA 34	Emergency Quiz.	00:00:34	DURING
46002	quiz continue attempt (http://www.ggte.unicamp.br/moodle/mod/quiz/review.php?attempt=39558)	QUIZ DA EMERGÊNCIA 34	Emergency Quiz.	00:00:54	DURING
46002	quiz view summary (http://www.ggte.unicamp.br/moodle/mod/quiz/summary.php?attempt=39558)	2121	Emergency Quiz.	00:00:07	DURING
46002	quiz continue attempt (http://www.ggte.unicamp.br/moodle/mod/quiz/review.php?attempt=39558)	QUIZ DA EMERGÊNCIA 34	Emergency Quiz.	00:00:07	DURING
46002	quiz continue attempt (http://www.ggte.unicamp.br/moodle/mod/quiz/review.php?attempt=39558)	QUIZ DA EMERGÊNCIA 34	Emergency Quiz.	00:00:11	DURING
46002	quiz continue attempt (http://www.ggte.unicamp.br/moodle/mod/quiz/review.php?attempt=39558)	QUIZ DA EMERGÊNCIA 34	Emergency Quiz.	00:00:09	DURING
46002	quiz continue attempt (http://www.ggte.unicamp.br/moodle/mod/quiz/review.php?attempt=39558)	QUIZ DA EMERGÊNCIA 34	Emergency Quiz.	00:00:08	DURING
46002	quiz continue attempt (http://www.ggte.unicamp.br/moodle/mod/quiz/review.php?attempt=39558)	QUIZ DA EMERGÊNCIA 34	Emergency Quiz.	00:01:10	DURING
46002	quiz view summary (http://www.ggte.unicamp.br/moodle/mod/quiz/summary.php?attempt=39558)	2121	Emergency Quiz.	00:00:10	DURING
46002	quiz close attempt (http://www.ggte.unicamp.br/moodle/mod/quiz/review.php?attempt=39558)	QUIZ DA EMERGÊNCIA 34	Emergency Quiz.	00:00:00	DURING
46002	quiz review (http://www.ggte.unicamp.br/moodle/mod/quiz/review.php?attempt=39558)	QUIZ DA EMERGÊNCIA 34	Emergency Quiz.	00:00:09	DURING
46002	quiz view (http://www.ggte.unicamp.br/moodle/mod/quiz/view.php?id=39687)	QUIZ DA EMERGÊNCIA 34	Emergency Quiz.	00:00:32	DURING
46002	quiz view (http://www.ggte.unicamp.br/moodle/mod/quiz/view.php?id=39740)	QUIZ DA EMERGÊNCIA 35	Emergency Quiz.	00:00:08	DURING
46002	quiz attempt (http://www.ggte.unicamp.br/moodle/mod/quiz/review.php?attempt=39559)	QUIZ DA EMERGÊNCIA 35	Emergency Quiz.	00:00:01	DURING
46002	quiz continue attempt (http://www.ggte.unicamp.br/moodle/mod/quiz/review.php?attempt=39559)	QUIZ DA EMERGÊNCIA 35	Emergency Quiz.	00:01:26	DURING
46002	quiz continue attempt (http://www.ggte.unicamp.br/moodle/mod/quiz/review.php?attempt=39559)	QUIZ DA EMERGÊNCIA 35	Emergency Quiz.	00:01:39	DURING
46002	quiz continue attempt (http://www.ggte.unicamp.br/moodle/mod/quiz/review.php?attempt=39559)	QUIZ DA EMERGÊNCIA 35	Emergency Quiz.	00:00:54	DURING
46002	quiz continue attempt (http://www.ggte.unicamp.br/moodle/mod/quiz/review.php?attempt=39559)	QUIZ DA EMERGÊNCIA 35	Emergency Quiz.	00:00:16	DURING
46002	quiz continue attempt (http://www.ggte.unicamp.br/moodle/mod/quiz/review.php?attempt=39559)	QUIZ DA EMERGÊNCIA 35	Emergency Quiz.	00:01:09	DURING
46002	quiz continue attempt (http://www.ggte.unicamp.br/moodle/mod/quiz/review.php?attempt=39559)	QUIZ DA EMERGÊNCIA 35	Emergency Quiz.	00:00:33	DURING
46002	quiz continue attempt (http://www.ggte.unicamp.br/moodle/mod/quiz/review.php?attempt=39559)	QUIZ DA EMERGÊNCIA 35	Emergency Quiz.	00:00:37	DURING
46002	quiz view summary (http://www.ggte.unicamp.br/moodle/mod/quiz/summary.php?attempt=39559)	2125	Emergency Quiz.	00:00:11	DURING
46002	quiz close attempt (http://www.ggte.unicamp.br/moodle/mod/quiz/review.php?attempt=39559)	QUIZ DA EMERGÊNCIA 35	Emergency Quiz.	00:00:00	DURING
46002	quiz review (http://www.ggte.unicamp.br/moodle/mod/quiz/review.php?attempt=39559)	QUIZ DA EMERGÊNCIA 35	Emergency Quiz.		DURING
46002	course view (http://www.ggte.unicamp.br/moodle/course/view.php?id=219)	MD136 - Emergências Clínicas	Other activity	00:00:29	DURING
46002	lesson start (http://www.ggte.unicamp.br/moodle/mod/lesson/view.php?id=38330)	DECISÕES EXTREMAS 10	Extreme Decisions	00:00:00	DURING
46002	lesson view (http://www.ggte.unicamp.br/moodle/mod/lesson/view.php?id=38330)	DECISÕES EXTREMAS 10 – QUESTÃO 1	Extreme Decisions	00:01:42	DURING
46002	lesson view (http://www.ggte.unicamp.br/moodle/mod/lesson/view.php?id=38330)	DECISÕES EXTREMAS 10 – QUESTÃO 1	Extreme Decisions	00:00:50	DURING
46002	lesson view (http://www.ggte.unicamp.br/moodle/mod/lesson/view.php?id=38330)	DECISÕES EXTREMAS 10 – QUESTÃO 2	Extreme Decisions	00:00:59	DURING
46002	lesson view (http://www.ggte.unicamp.br/moodle/mod/lesson/view.php?id=38330)	DECISÕES EXTREMAS 10 – QUESTÃO 2	Extreme Decisions	00:00:30	DURING
46002	lesson view (http://www.ggte.unicamp.br/moodle/mod/lesson/view.php?id=38330)	DECISÕES EXTREMAS 10 – QUESTÃO 3	Extreme Decisions	00:01:11	DURING
46002	lesson view (http://www.ggte.unicamp.br/moodle/mod/lesson/view.php?id=38330)	DECISÕES EXTREMAS 10 – QUESTÃO 4	Extreme Decisions	00:01:34	DURING
[truncated: 133,001 more rows]
