# Supplementary material for: Cognitive Load and Self-Determination Theories Applied to E-Learning: Impact on Students' Participation and Academic Performance
Source: PLoS One. 2016 Mar 31;11(3):e0152462. doi: 10.1371/journal.pone.0152462 (PMC4816554; doi:10.1371/journal.pone.0152462)
Supplement: S2 File — Excel worksheet with logs produced by students. Legend: ID = each number represents an individual student; Action: URL of activity on our Moodle platform; Information: which specific activity was accessed by student; Category = which activity was accessed by student; Hour: time spent logged on; Rotation: during = log produced during emergency rotation period; outside: log produced outside emergency rotation period. (XLSX) [file pone.0152462.s002.xlsx]

## Sheet: Course - Logs Data  2-3
ID	Action	Information	Category	Time	Rotation
46071	course view (http://www.ggte.unicamp.br/moodle/course/view.php?id=219)	MD136 - Emergências Clínicas	Other activity	00:00:14	DURING
46071	glossary view (http://www.ggte.unicamp.br/moodle/mod/glossary/view.php?id=40464&amp;tab=-1)	DEFICIT NEUROLOGICO	Other activity	00:00:11	DURING
46071	glossary view entry (http://www.ggte.unicamp.br/moodle/mod/glossary/showentry.php?eid=64)	DECISÕES EXTREMAS 08	Extreme Decisions	00:00:06	DURING
46071	lesson start (http://www.ggte.unicamp.br/moodle/mod/lesson/view.php?id=38245)	DECISÕES EXTREMAS 08	Extreme Decisions	00:00:01	DURING
46071	lesson view (http://www.ggte.unicamp.br/moodle/mod/lesson/view.php?id=38245)	DECISÕES EXTREMAS 08 – QUESTÃO 1	Extreme Decisions		DURING
46071	course view (http://www.ggte.unicamp.br/moodle/course/view.php?id=219)	MD136 - Emergências Clínicas	Other activity	00:00:55	DURING
46071	forum view forum (http://www.ggte.unicamp.br/moodle/mod/forum/view.php?id=43851)	VISITA VIRTUAL 54	Virtual Rounds	00:00:03	DURING
46071	forum view discussion (http://www.ggte.unicamp.br/moodle/mod/forum/discuss.php?d=4964)	CASO 54 - PARTE 1	Virtual Rounds	00:22:52	DURING
46071	forum add post (http://www.ggte.unicamp.br/moodle/mod/forum/discuss.php?d=4964&amp;parent=12607)	Re: CASO 54 - PARTE 1	Other activity	00:00:03	DURING
46071	forum view discussion (http://www.ggte.unicamp.br/moodle/mod/forum/discuss.php?d=4964)	CASO 54 - PARTE 1	Virtual Rounds		DURING
46071	course view (http://www.ggte.unicamp.br/moodle/course/view.php?id=219)	MD136 - Emergências Clínicas	Other activity	00:00:12	DURING
46071	forum view forum (http://www.ggte.unicamp.br/moodle/mod/forum/view.php?id=43851)	VISITA VIRTUAL 54	Virtual Rounds	00:00:03	DURING
46071	forum view discussion (http://www.ggte.unicamp.br/moodle/mod/forum/discuss.php?d=4965)	CASO 54 - PARTE 2	Virtual Rounds		DURING
46071	course view (http://www.ggte.unicamp.br/moodle/course/view.php?id=219)	MD136 - Emergências Clínicas	Other activity	00:01:53	DURING
46071	forum view forum (http://www.ggte.unicamp.br/moodle/mod/forum/view.php?id=43851)	VISITA VIRTUAL 54	Virtual Rounds	00:00:04	DURING
46071	forum view discussion (http://www.ggte.unicamp.br/moodle/mod/forum/discuss.php?d=4965)	CASO 54 - PARTE 2	Virtual Rounds	00:16:57	DURING
46071	forum add post (http://www.ggte.unicamp.br/moodle/mod/forum/discuss.php?d=4965&amp;parent=12619)	Re: CASO 54 - PARTE 2	Other activity	00:00:03	DURING
46071	forum view discussion (http://www.ggte.unicamp.br/moodle/mod/forum/discuss.php?d=4965)	CASO 54 - PARTE 2	Virtual Rounds		DURING
46071	quiz view summary (http://www.ggte.unicamp.br/moodle/mod/quiz/summary.php?attempt=39766)	1755	Emergency Quiz.	00:00:28	DURING
46071	course view (http://www.ggte.unicamp.br/moodle/course/view.php?id=219)	MD136 - Emergências Clínicas	Other activity	00:00:22	DURING
46071	forum view forum (http://www.ggte.unicamp.br/moodle/mod/forum/view.php?id=43851)	VISITA VIRTUAL 54	Virtual Rounds	00:00:13	DURING
46071	forum view discussion (http://www.ggte.unicamp.br/moodle/mod/forum/discuss.php?d=4965)	CASO 54 - PARTE 2	Virtual Rounds	00:01:10	DURING
46071	forum view forum (http://www.ggte.unicamp.br/moodle/mod/forum/view.php?id=43851)	VISITA VIRTUAL 54	Virtual Rounds	00:00:05	DURING
46071	forum view discussion (http://www.ggte.unicamp.br/moodle/mod/forum/discuss.php?d=4995)	CASO 54 - PARTE 3	Virtual Rounds	00:06:34	DURING
46071	forum view discussion (http://www.ggte.unicamp.br/moodle/mod/forum/discuss.php?d=4995)	CASO 54 - PARTE 3	Virtual Rounds	00:00:37	DURING
46071	forum view discussion (http://www.ggte.unicamp.br/moodle/mod/forum/discuss.php?d=4995)	CASO 54 - PARTE 3	Virtual Rounds	00:02:40	DURING
46071	forum view discussion (http://www.ggte.unicamp.br/moodle/mod/forum/discuss.php?d=4995)	CASO 54 - PARTE 3	Virtual Rounds	00:07:58	DURING
46071	forum add post (http://www.ggte.unicamp.br/moodle/mod/forum/discuss.php?d=4995&amp;parent=12630)	Re: CASO 54 - PARTE 3	Other activity	00:00:03	DURING
46071	forum view discussion (http://www.ggte.unicamp.br/moodle/mod/forum/discuss.php?d=4995)	CASO 54 - PARTE 3	Virtual Rounds		DURING
46071	course view (http://www.ggte.unicamp.br/moodle/course/view.php?id=219)	MD136 - Emergências Clínicas	Other activity	00:00:14	DURING
46071	forum view forum (http://www.ggte.unicamp.br/moodle/mod/forum/view.php?id=43851)	VISITA VIRTUAL 54	Virtual Rounds	00:00:04	DURING
46071	forum view discussion (http://www.ggte.unicamp.br/moodle/mod/forum/discuss.php?d=4995)	CASO 54 - PARTE 3	Virtual Rounds	00:00:50	DURING
46071	forum view discussion (http://www.ggte.unicamp.br/moodle/mod/forum/discuss.php?d=4998)	CASO 54 - PARTE 4	Virtual Rounds	01:57:52	DURING
46071	course view (http://www.ggte.unicamp.br/moodle/course/view.php?id=219)	MD136 - Emergências Clínicas	Other activity	00:00:18	DURING
46071	forum view forum (http://www.ggte.unicamp.br/moodle/mod/forum/view.php?id=43851)	VISITA VIRTUAL 54	Virtual Rounds	00:00:06	DURING
46071	course view (http://www.ggte.unicamp.br/moodle/course/view.php?id=219)	MD136 - Emergências Clínicas	Other activity	00:00:12	DURING
46071	forum view forum (http://www.ggte.unicamp.br/moodle/mod/forum/view.php?id=43851)	VISITA VIRTUAL 54	Virtual Rounds	00:00:09	DURING
46071	forum view discussion (http://www.ggte.unicamp.br/moodle/mod/forum/discuss.php?d=4998)	CASO 54 - PARTE 4	Virtual Rounds	00:01:50	DURING
46071	forum view forum (http://www.ggte.unicamp.br/moodle/mod/forum/view.php?id=43851)	VISITA VIRTUAL 54	Virtual Rounds	00:00:04	DURING
46071	forum view discussion (http://www.ggte.unicamp.br/moodle/mod/forum/discuss.php?d=5014)	CASO 54 - PARTE 5	Virtual Rounds	00:16:01	DURING
46071	course view (http://www.ggte.unicamp.br/moodle/course/view.php?id=219)	MD136 - Emergências Clínicas	Other activity	00:00:25	DURING
46071	forum view forum (http://www.ggte.unicamp.br/moodle/mod/forum/view.php?id=43907)	VISITA VIRTUAL 55	Virtual Rounds	00:00:04	DURING
46071	forum view discussion (http://www.ggte.unicamp.br/moodle/mod/forum/discuss.php?d=5019)	CASO 55 - PARTE 1	Virtual Rounds		DURING
46071	forum view discussion (http://www.ggte.unicamp.br/moodle/mod/forum/discuss.php?d=5020)	CASO 55 - PARTE 2	Virtual Rounds	00:08:04	DURING
46071	forum view discussion (http://www.ggte.unicamp.br/moodle/mod/forum/discuss.php?d=5020)	CASO 55 - PARTE 2	Virtual Rounds	00:00:20	DURING
46071	forum view discussion (http://www.ggte.unicamp.br/moodle/mod/forum/discuss.php?d=5020)	CASO 55 - PARTE 2	Virtual Rounds	00:15:19	DURING
46071	forum add post (http://www.ggte.unicamp.br/moodle/mod/forum/discuss.php?d=5020&amp;parent=12696)	Re: CASO 55 - PARTE 2	Other activity	00:00:03	DURING
46071	forum view discussion (http://www.ggte.unicamp.br/moodle/mod/forum/discuss.php?d=5020)	CASO 55 - PARTE 2	Virtual Rounds		DURING
46071	forum view discussion (http://www.ggte.unicamp.br/moodle/mod/forum/discuss.php?d=5014)	CASO 54 - PARTE 5	Virtual Rounds	00:00:14	DURING
46071	course view (http://www.ggte.unicamp.br/moodle/course/view.php?id=219)	MD136 - Emergências Clínicas	Other activity	00:00:13	DURING
46071	forum view forum (http://www.ggte.unicamp.br/moodle/mod/forum/view.php?id=43907)	VISITA VIRTUAL 55	Virtual Rounds	00:00:08	DURING
46071	forum view discussion (http://www.ggte.unicamp.br/moodle/mod/forum/discuss.php?d=5034)	CASO 55 - PARTE 3	Virtual Rounds		DURING
46071	course view (http://www.ggte.unicamp.br/moodle/course/view.php?id=219)	MD136 - Emergências Clínicas	Other activity	00:01:51	DURING
46071	forum view forum (http://www.ggte.unicamp.br/moodle/mod/forum/view.php?id=43907)	VISITA VIRTUAL 55	Virtual Rounds	00:00:04	DURING
46071	forum view discussion (http://www.ggte.unicamp.br/moodle/mod/forum/discuss.php?d=5035)	CASO 55 - PARTE 4	Virtual Rounds	00:18:51	DURING
46071	forum add post (http://www.ggte.unicamp.br/moodle/mod/forum/discuss.php?d=5035&amp;parent=12740)	Re: CASO 55 - PARTE 4	Other activity	00:00:03	DURING
46071	forum view discussion (http://www.ggte.unicamp.br/moodle/mod/forum/discuss.php?d=5035)	CASO 55 - PARTE 4	Virtual Rounds	00:00:00	DURING
46071	forum view discussion (http://www.ggte.unicamp.br/moodle/mod/forum/discuss.php?d=5035)	CASO 55 - PARTE 4	Virtual Rounds		DURING
46071	course view (http://www.ggte.unicamp.br/moodle/course/view.php?id=219)	MD136 - Emergências Clínicas	Other activity	00:00:11	DURING
46071	forum view forum (http://www.ggte.unicamp.br/moodle/mod/forum/view.php?id=43907)	VISITA VIRTUAL 55	Virtual Rounds	00:00:03	DURING
46071	forum view discussion (http://www.ggte.unicamp.br/moodle/mod/forum/discuss.php?d=5035)	CASO 55 - PARTE 4	Virtual Rounds	00:00:29	DURING
46071	forum view discussion (http://www.ggte.unicamp.br/moodle/mod/forum/discuss.php?d=5035)	CASO 55 - PARTE 4	Virtual Rounds		DURING
46071	course view (http://www.ggte.unicamp.br/moodle/course/view.php?id=219)	MD136 - Emergências Clínicas	Other activity	00:00:07	DURING
46071	forum view forum (http://www.ggte.unicamp.br/moodle/mod/forum/view.php?id=43907)	VISITA VIRTUAL 55	Virtual Rounds	00:00:03	DURING
46071	forum view discussion (http://www.ggte.unicamp.br/moodle/mod/forum/discuss.php?d=5058)	CASO 55 - PARTE 5	Virtual Rounds	00:02:17	DURING
46071	course view (http://www.ggte.unicamp.br/moodle/course/view.php?id=219)	MD136 - Emergências Clínicas	Other activity	00:00:08	DURING
46071	quiz view (http://www.ggte.unicamp.br/moodle/mod/quiz/view.php?id=36503)	QUIZ DA EMERGÊNCIA 08	Emergency Quiz.	00:00:07	DURING
46071	quiz continue attempt (http://www.ggte.unicamp.br/moodle/mod/quiz/review.php?attempt=39770)	QUIZ DA EMERGÊNCIA 08	Emergency Quiz.	00:00:10	DURING
46071	quiz continue attempt (http://www.ggte.unicamp.br/moodle/mod/quiz/review.php?attempt=39770)	QUIZ DA EMERGÊNCIA 08	Emergency Quiz.	00:01:20	DURING
46071	quiz continue attempt (http://www.ggte.unicamp.br/moodle/mod/quiz/review.php?attempt=39770)	QUIZ DA EMERGÊNCIA 08	Emergency Quiz.	00:00:25	DURING
46071	quiz continue attempt (http://www.ggte.unicamp.br/moodle/mod/quiz/review.php?attempt=39770)	QUIZ DA EMERGÊNCIA 08	Emergency Quiz.	00:00:05	DURING
46071	quiz continue attempt (http://www.ggte.unicamp.br/moodle/mod/quiz/review.php?attempt=39770)	QUIZ DA EMERGÊNCIA 08	Emergency Quiz.	00:00:51	DURING
46071	quiz continue attempt (http://www.ggte.unicamp.br/moodle/mod/quiz/review.php?attempt=39770)	QUIZ DA EMERGÊNCIA 08	Emergency Quiz.	00:00:46	DURING
46071	quiz view summary (http://www.ggte.unicamp.br/moodle/mod/quiz/summary.php?attempt=39770)	1769	Emergency Quiz.	00:00:09	DURING
46071	quiz close attempt (http://www.ggte.unicamp.br/moodle/mod/quiz/review.php?attempt=39770)	QUIZ DA EMERGÊNCIA 08	Emergency Quiz.	00:00:00	DURING
46071	quiz review (http://www.ggte.unicamp.br/moodle/mod/quiz/review.php?attempt=39770)	QUIZ DA EMERGÊNCIA 08	Emergency Quiz.	00:00:06	DURING
46071	quiz review (http://www.ggte.unicamp.br/moodle/mod/quiz/review.php?attempt=39770)	QUIZ DA EMERGÊNCIA 08	Emergency Quiz.	00:00:03	DURING
46071	quiz review (http://www.ggte.unicamp.br/moodle/mod/quiz/review.php?attempt=39770)	QUIZ DA EMERGÊNCIA 08	Emergency Quiz.	00:00:04	DURING
46071	quiz view (http://www.ggte.unicamp.br/moodle/mod/quiz/view.php?id=36503)	QUIZ DA EMERGÊNCIA 08	Emergency Quiz.	00:00:06	DURING
46071	quiz attempt (http://www.ggte.unicamp.br/moodle/mod/quiz/review.php?attempt=47335)	QUIZ DA EMERGÊNCIA 08	Emergency Quiz.	00:00:00	DURING
46071	quiz continue attempt (http://www.ggte.unicamp.br/moodle/mod/quiz/review.php?attempt=47335)	QUIZ DA EMERGÊNCIA 08	Emergency Quiz.	00:00:55	DURING
46071	quiz continue attempt (http://www.ggte.unicamp.br/moodle/mod/quiz/review.php?attempt=47335)	QUIZ DA EMERGÊNCIA 08	Emergency Quiz.	00:00:19	DURING
46071	quiz view (http://www.ggte.unicamp.br/moodle/mod/quiz/view.php?id=36503)	QUIZ DA EMERGÊNCIA 08	Emergency Quiz.	00:00:03	DURING
46071	course view (http://www.ggte.unicamp.br/moodle/course/view.php?id=219)	MD136 - Emergências Clínicas	Other activity	00:00:05	DURING
46071	quiz view (http://www.ggte.unicamp.br/moodle/mod/quiz/view.php?id=36516)	QUIZ DA EMERGÊNCIA 09	Emergency Quiz.	00:00:08	DURING
46071	quiz continue attempt (http://www.ggte.unicamp.br/moodle/mod/quiz/review.php?attempt=39771)	QUIZ DA EMERGÊNCIA 09	Emergency Quiz.	00:03:42	DURING
46071	quiz continue attempt (http://www.ggte.unicamp.br/moodle/mod/quiz/review.php?attempt=39771)	QUIZ DA EMERGÊNCIA 09	Emergency Quiz.	00:00:06	DURING
46071	quiz continue attempt (http://www.ggte.unicamp.br/moodle/mod/quiz/review.php?attempt=39771)	QUIZ DA EMERGÊNCIA 09	Emergency Quiz.	00:00:06	DURING
46071	quiz continue attempt (http://www.ggte.unicamp.br/moodle/mod/quiz/review.php?attempt=39771)	QUIZ DA EMERGÊNCIA 09	Emergency Quiz.	00:00:05	DURING
46071	quiz continue attempt (http://www.ggte.unicamp.br/moodle/mod/quiz/review.php?attempt=39771)	QUIZ DA EMERGÊNCIA 09	Emergency Quiz.	00:05:08	DURING
46071	quiz continue attempt (http://www.ggte.unicamp.br/moodle/mod/quiz/review.php?attempt=39771)	QUIZ DA EMERGÊNCIA 09	Emergency Quiz.	00:00:09	DURING
46071	quiz continue attempt (http://www.ggte.unicamp.br/moodle/mod/quiz/review.php?attempt=39771)	QUIZ DA EMERGÊNCIA 09	Emergency Quiz.	00:00:17	DURING
46071	quiz continue attempt (http://www.ggte.unicamp.br/moodle/mod/quiz/review.php?attempt=39771)	QUIZ DA EMERGÊNCIA 09	Emergency Quiz.	00:00:03	DURING
46071	quiz continue attempt (http://www.ggte.unicamp.br/moodle/mod/quiz/review.php?attempt=39771)	QUIZ DA EMERGÊNCIA 09	Emergency Quiz.	00:00:40	DURING
46071	quiz continue attempt (http://www.ggte.unicamp.br/moodle/mod/quiz/review.php?attempt=39771)	QUIZ DA EMERGÊNCIA 09	Emergency Quiz.	00:00:22	DURING
46071	quiz continue attempt (http://www.ggte.unicamp.br/moodle/mod/quiz/review.php?attempt=39771)	QUIZ DA EMERGÊNCIA 09	Emergency Quiz.	00:00:04	DURING
46071	quiz continue attempt (http://www.ggte.unicamp.br/moodle/mod/quiz/review.php?attempt=39771)	QUIZ DA EMERGÊNCIA 09	Emergency Quiz.	00:00:17	DURING
46071	quiz view summary (http://www.ggte.unicamp.br/moodle/mod/quiz/summary.php?attempt=39771)	1775	Emergency Quiz.	00:00:07	DURING
46071	quiz close attempt (http://www.ggte.unicamp.br/moodle/mod/quiz/review.php?attempt=39771)	QUIZ DA EMERGÊNCIA 09	Emergency Quiz.	00:00:00	DURING
46071	quiz review (http://www.ggte.unicamp.br/moodle/mod/quiz/review.php?attempt=39771)	QUIZ DA EMERGÊNCIA 09	Emergency Quiz.	00:00:04	DURING
46071	course view (http://www.ggte.unicamp.br/moodle/course/view.php?id=219)	MD136 - Emergências Clínicas	Other activity	00:00:07	DURING
46071	quiz view (http://www.ggte.unicamp.br/moodle/mod/quiz/view.php?id=36628)	QUIZ DA EMERGÊNCIA 10	Emergency Quiz.	00:00:05	DURING
46071	quiz attempt (http://www.ggte.unicamp.br/moodle/mod/quiz/review.php?attempt=47340)	QUIZ DA EMERGÊNCIA 10	Emergency Quiz.	00:00:01	DURING
46071	quiz continue attempt (http://www.ggte.unicamp.br/moodle/mod/quiz/review.php?attempt=47340)	QUIZ DA EMERGÊNCIA 10	Emergency Quiz.	00:00:55	DURING
46071	quiz continue attempt (http://www.ggte.unicamp.br/moodle/mod/quiz/review.php?attempt=47340)	QUIZ DA EMERGÊNCIA 10	Emergency Quiz.	00:00:32	DURING
46071	quiz continue attempt (http://www.ggte.unicamp.br/moodle/mod/quiz/review.php?attempt=47340)	QUIZ DA EMERGÊNCIA 10	Emergency Quiz.	00:01:49	DURING
46071	quiz continue attempt (http://www.ggte.unicamp.br/moodle/mod/quiz/review.php?attempt=47340)	QUIZ DA EMERGÊNCIA 10	Emergency Quiz.	00:00:36	DURING
46071	quiz continue attempt (http://www.ggte.unicamp.br/moodle/mod/quiz/review.php?attempt=47340)	QUIZ DA EMERGÊNCIA 10	Emergency Quiz.	00:00:35	DURING
46071	quiz continue attempt (http://www.ggte.unicamp.br/moodle/mod/quiz/review.php?attempt=47340)	QUIZ DA EMERGÊNCIA 10	Emergency Quiz.	00:00:31	DURING
46071	quiz continue attempt (http://www.ggte.unicamp.br/moodle/mod/quiz/review.php?attempt=47340)	QUIZ DA EMERGÊNCIA 10	Emergency Quiz.	00:00:54	DURING
46071	quiz view summary (http://www.ggte.unicamp.br/moodle/mod/quiz/summary.php?attempt=47340)	1784	Emergency Quiz.	00:00:05	DURING
46071	quiz close attempt (http://www.ggte.unicamp.br/moodle/mod/quiz/review.php?attempt=47340)	QUIZ DA EMERGÊNCIA 10	Emergency Quiz.	00:00:01	DURING
46071	quiz review (http://www.ggte.unicamp.br/moodle/mod/quiz/review.php?attempt=47340)	QUIZ DA EMERGÊNCIA 10	Emergency Quiz.	00:00:04	DURING
46071	course view (http://www.ggte.unicamp.br/moodle/course/view.php?id=219)	MD136 - Emergências Clínicas	Other activity	00:00:06	DURING
46071	quiz view (http://www.ggte.unicamp.br/moodle/mod/quiz/view.php?id=36643)	QUIZ DA EMERGÊNCIA 11	Emergency Quiz.	00:00:06	DURING
46071	quiz attempt (http://www.ggte.unicamp.br/moodle/mod/quiz/review.php?attempt=47343)	QUIZ DA EMERGÊNCIA 11	Emergency Quiz.	00:00:01	DURING
46071	quiz continue attempt (http://www.ggte.unicamp.br/moodle/mod/quiz/review.php?attempt=47343)	QUIZ DA EMERGÊNCIA 11	Emergency Quiz.	00:01:05	DURING
46071	quiz continue attempt (http://www.ggte.unicamp.br/moodle/mod/quiz/review.php?attempt=47343)	QUIZ DA EMERGÊNCIA 11	Emergency Quiz.	00:00:44	DURING
46071	quiz continue attempt (http://www.ggte.unicamp.br/moodle/mod/quiz/review.php?attempt=47343)	QUIZ DA EMERGÊNCIA 11	Emergency Quiz.	00:01:14	DURING
46071	quiz continue attempt (http://www.ggte.unicamp.br/moodle/mod/quiz/review.php?attempt=47343)	QUIZ DA EMERGÊNCIA 11	Emergency Quiz.	00:00:20	DURING
46071	quiz continue attempt (http://www.ggte.unicamp.br/moodle/mod/quiz/review.php?attempt=47343)	QUIZ DA EMERGÊNCIA 11	Emergency Quiz.	00:39:06	DURING
46071	course view (http://www.ggte.unicamp.br/moodle/course/view.php?id=219)	MD136 - Emergências Clínicas	Other activity	00:00:41	DURING
46071	forum view forum (http://www.ggte.unicamp.br/moodle/mod/forum/view.php?id=44460)	VISITA VIRTUAL 56	Virtual Rounds	00:00:03	DURING
46071	forum view discussion (http://www.ggte.unicamp.br/moodle/mod/forum/discuss.php?d=5100)	CASO 56 - PARTE 1	Virtual Rounds	00:16:11	DURING
46071	forum add post (http://www.ggte.unicamp.br/moodle/mod/forum/discuss.php?d=5100&amp;parent=12828)	Re: CASO 56 - PARTE 1	Other activity	00:00:03	DURING
46071	forum view discussion (http://www.ggte.unicamp.br/moodle/mod/forum/discuss.php?d=5100)	CASO 56 - PARTE 1	Virtual Rounds		DURING
46071	course view (http://www.ggte.unicamp.br/moodle/course/view.php?id=219)	MD136 - Emergências Clínicas	Other activity	00:00:16	DURING
46071	quiz view (http://www.ggte.unicamp.br/moodle/mod/quiz/view.php?id=36643)	QUIZ DA EMERGÊNCIA 11	Emergency Quiz.	00:00:07	DURING
46071	quiz continue attempt (http://www.ggte.unicamp.br/moodle/mod/quiz/review.php?attempt=47343)	QUIZ DA EMERGÊNCIA 11	Emergency Quiz.	00:00:54	DURING
46071	quiz continue attempt (http://www.ggte.unicamp.br/moodle/mod/quiz/review.php?attempt=47343)	QUIZ DA EMERGÊNCIA 11	Emergency Quiz.	00:01:16	DURING
46071	quiz continue attempt (http://www.ggte.unicamp.br/moodle/mod/quiz/review.php?attempt=47343)	QUIZ DA EMERGÊNCIA 11	Emergency Quiz.	00:00:12	DURING
46071	quiz continue attempt (http://www.ggte.unicamp.br/moodle/mod/quiz/review.php?attempt=47343)	QUIZ DA EMERGÊNCIA 11	Emergency Quiz.	00:00:30	DURING
46071	quiz view summary (http://www.ggte.unicamp.br/moodle/mod/quiz/summary.php?attempt=47343)	1785	Emergency Quiz.	00:00:06	DURING
46071	quiz close attempt (http://www.ggte.unicamp.br/moodle/mod/quiz/review.php?attempt=47343)	QUIZ DA EMERGÊNCIA 11	Emergency Quiz.	00:00:01	DURING
46071	quiz review (http://www.ggte.unicamp.br/moodle/mod/quiz/review.php?attempt=47343)	QUIZ DA EMERGÊNCIA 11	Emergency Quiz.	00:00:25	DURING
46071	quiz review (http://www.ggte.unicamp.br/moodle/mod/quiz/review.php?attempt=47343)	QUIZ DA EMERGÊNCIA 11	Emergency Quiz.	00:00:04	DURING
46071	course view (http://www.ggte.unicamp.br/moodle/course/view.php?id=219)	MD136 - Emergências Clínicas	Other activity	00:00:14	DURING
46071	quiz view (http://www.ggte.unicamp.br/moodle/mod/quiz/view.php?id=36655)	QUIZ DA EMERGÊNCIA 12	Emergency Quiz.	00:00:07	DURING
46071	quiz attempt (http://www.ggte.unicamp.br/moodle/mod/quiz/review.php?attempt=49247)	QUIZ DA EMERGÊNCIA 12	Emergency Quiz.	00:00:04	DURING
46071	quiz continue attempt (http://www.ggte.unicamp.br/moodle/mod/quiz/review.php?attempt=49247)	QUIZ DA EMERGÊNCIA 12	Emergency Quiz.	00:01:10	DURING
46071	quiz continue attempt (http://www.ggte.unicamp.br/moodle/mod/quiz/review.php?attempt=49247)	QUIZ DA EMERGÊNCIA 12	Emergency Quiz.	00:00:54	DURING
46071	quiz continue attempt (http://www.ggte.unicamp.br/moodle/mod/quiz/review.php?attempt=49247)	QUIZ DA EMERGÊNCIA 12	Emergency Quiz.	00:01:38	DURING
46071	quiz continue attempt (http://www.ggte.unicamp.br/moodle/mod/quiz/review.php?attempt=49247)	QUIZ DA EMERGÊNCIA 12	Emergency Quiz.	00:00:40	DURING
46071	quiz continue attempt (http://www.ggte.unicamp.br/moodle/mod/quiz/review.php?attempt=49247)	QUIZ DA EMERGÊNCIA 12	Emergency Quiz.	00:00:45	DURING
46071	quiz continue attempt (http://www.ggte.unicamp.br/moodle/mod/quiz/review.php?attempt=49247)	QUIZ DA EMERGÊNCIA 12	Emergency Quiz.	00:02:25	DURING
46071	quiz continue attempt (http://www.ggte.unicamp.br/moodle/mod/quiz/review.php?attempt=49247)	QUIZ DA EMERGÊNCIA 12	Emergency Quiz.	00:00:19	DURING
46071	quiz view summary (http://www.ggte.unicamp.br/moodle/mod/quiz/summary.php?attempt=49247)	1788	Emergency Quiz.	00:00:07	DURING
46071	quiz close attempt (http://www.ggte.unicamp.br/moodle/mod/quiz/review.php?attempt=49247)	QUIZ DA EMERGÊNCIA 12	Emergency Quiz.	00:00:00	DURING
46071	quiz review (http://www.ggte.unicamp.br/moodle/mod/quiz/review.php?attempt=49247)	QUIZ DA EMERGÊNCIA 12	Emergency Quiz.	00:00:09	DURING
46071	quiz review (http://www.ggte.unicamp.br/moodle/mod/quiz/review.php?attempt=49247)	QUIZ DA EMERGÊNCIA 12	Emergency Quiz.	00:00:03	DURING
46071	quiz view (http://www.ggte.unicamp.br/moodle/mod/quiz/view.php?id=36655)	QUIZ DA EMERGÊNCIA 12	Emergency Quiz.	00:00:08	DURING
46071	quiz view (http://www.ggte.unicamp.br/moodle/mod/quiz/view.php?id=37185)	QUIZ DA EMERGÊNCIA 13	Emergency Quiz.	00:00:05	DURING
46071	quiz attempt (http://www.ggte.unicamp.br/moodle/mod/quiz/review.php?attempt=49249)	QUIZ DA EMERGÊNCIA 13	Emergency Quiz.	00:00:01	DURING
46071	quiz continue attempt (http://www.ggte.unicamp.br/moodle/mod/quiz/review.php?attempt=49249)	QUIZ DA EMERGÊNCIA 13	Emergency Quiz.	00:01:17	DURING
46071	quiz continue attempt (http://www.ggte.unicamp.br/moodle/mod/quiz/review.php?attempt=49249)	QUIZ DA EMERGÊNCIA 13	Emergency Quiz.	00:00:09	DURING
46071	quiz continue attempt (http://www.ggte.unicamp.br/moodle/mod/quiz/review.php?attempt=49249)	QUIZ DA EMERGÊNCIA 13	Emergency Quiz.	00:00:07	DURING
46071	quiz continue attempt (http://www.ggte.unicamp.br/moodle/mod/quiz/review.php?attempt=49249)	QUIZ DA EMERGÊNCIA 13	Emergency Quiz.	00:00:21	DURING
46071	quiz continue attempt (http://www.ggte.unicamp.br/moodle/mod/quiz/review.php?attempt=49249)	QUIZ DA EMERGÊNCIA 13	Emergency Quiz.	00:01:18	DURING
46071	quiz continue attempt (http://www.ggte.unicamp.br/moodle/mod/quiz/review.php?attempt=49249)	QUIZ DA EMERGÊNCIA 13	Emergency Quiz.	00:01:16	DURING
46071	quiz continue attempt (http://www.ggte.unicamp.br/moodle/mod/quiz/review.php?attempt=49249)	QUIZ DA EMERGÊNCIA 13	Emergency Quiz.	00:00:19	DURING
46071	quiz continue attempt (http://www.ggte.unicamp.br/moodle/mod/quiz/review.php?attempt=49249)	QUIZ DA EMERGÊNCIA 13	Emergency Quiz.	00:00:42	DURING
46071	quiz continue attempt (http://www.ggte.unicamp.br/moodle/mod/quiz/review.php?attempt=49249)	QUIZ DA EMERGÊNCIA 13	Emergency Quiz.	00:00:28	DURING
46071	quiz view summary (http://www.ggte.unicamp.br/moodle/mod/quiz/summary.php?attempt=49249)	1850	Emergency Quiz.	00:00:05	DURING
46071	quiz close attempt (http://www.ggte.unicamp.br/moodle/mod/quiz/review.php?attempt=49249)	QUIZ DA EMERGÊNCIA 13	Emergency Quiz.	00:00:01	DURING
46071	quiz review (http://www.ggte.unicamp.br/moodle/mod/quiz/review.php?attempt=49249)	QUIZ DA EMERGÊNCIA 13	Emergency Quiz.		DURING
46071	course view (http://www.ggte.unicamp.br/moodle/course/view.php?id=219)	MD136 - Emergências Clínicas	Other activity	00:00:12	DURING
46071	forum view forum (http://www.ggte.unicamp.br/moodle/mod/forum/view.php?id=44460)	VISITA VIRTUAL 56	Virtual Rounds	00:00:04	DURING
46071	forum view discussion (http://www.ggte.unicamp.br/moodle/mod/forum/discuss.php?d=5103)	CASO 56 - PARTE 2	Virtual Rounds		DURING
46071	forum add post (http://www.ggte.unicamp.br/moodle/mod/forum/discuss.php?d=5103&amp;parent=12844)	Re: CASO 56 - PARTE 2	Other activity	00:00:03	DURING
46071	forum view discussion (http://www.ggte.unicamp.br/moodle/mod/forum/discuss.php?d=5103)	CASO 56 - PARTE 2	Virtual Rounds	00:00:00	DURING
46071	forum view discussion (http://www.ggte.unicamp.br/moodle/mod/forum/discuss.php?d=5103)	CASO 56 - PARTE 2	Virtual Rounds	00:17:33	DURING
46071	course view (http://www.ggte.unicamp.br/moodle/course/view.php?id=219)	MD136 - Emergências Clínicas	Other activity	00:00:45	DURING
46071	forum view forum (http://www.ggte.unicamp.br/moodle/mod/forum/view.php?id=44460)	VISITA VIRTUAL 56	Virtual Rounds	00:00:03	DURING
46071	forum view discussion (http://www.ggte.unicamp.br/moodle/mod/forum/discuss.php?d=5112)	CASO 56 - PARTE 3	Virtual Rounds	00:00:11	DURING
46071	forum view discussion (http://www.ggte.unicamp.br/moodle/mod/forum/discuss.php?d=5103)	CASO 56 - PARTE 2	Virtual Rounds	00:01:45	DURING
46071	forum view discussion (http://www.ggte.unicamp.br/moodle/mod/forum/discuss.php?d=5112)	CASO 56 - PARTE 3	Virtual Rounds		DURING
46071	course view (http://www.ggte.unicamp.br/moodle/course/view.php?id=219)	MD136 - Emergências Clínicas	Other activity	00:00:10	DURING
46071	forum view forum (http://www.ggte.unicamp.br/moodle/mod/forum/view.php?id=44460)	VISITA VIRTUAL 56	Virtual Rounds	00:00:05	DURING
46071	forum view discussion (http://www.ggte.unicamp.br/moodle/mod/forum/discuss.php?d=5118)	CASO 56 - PARTE 4	Virtual Rounds	00:05:00	DURING
46071	forum view discussion (http://www.ggte.unicamp.br/moodle/mod/forum/discuss.php?d=5126)	CASO 56 - PARTE 5	Virtual Rounds	00:04:32	DURING
46071	forum add post (http://www.ggte.unicamp.br/moodle/mod/forum/discuss.php?d=5126&amp;parent=12886)	Re: CASO 56 - PARTE 5	Other activity	00:00:02	DURING
46071	forum view discussion (http://www.ggte.unicamp.br/moodle/mod/forum/discuss.php?d=5126)	CASO 56 - PARTE 5	Virtual Rounds	00:00:01	DURING
46071	forum view discussion (http://www.ggte.unicamp.br/moodle/mod/forum/discuss.php?d=5126)	CASO 56 - PARTE 5	Virtual Rounds	00:00:00	DURING
46071	forum view discussion (http://www.ggte.unicamp.br/moodle/mod/forum/discuss.php?d=5126)	CASO 56 - PARTE 5	Virtual Rounds	00:00:18	DURING
46071	course view (http://www.ggte.unicamp.br/moodle/course/view.php?id=219)	MD136 - Emergências Clínicas	Other activity	00:00:12	DURING
46071	quiz view (http://www.ggte.unicamp.br/moodle/mod/quiz/view.php?id=37185)	QUIZ DA EMERGÊNCIA 13	Emergency Quiz.	00:00:08	DURING
46071	course view (http://www.ggte.unicamp.br/moodle/course/view.php?id=219)	MD136 - Emergências Clínicas	Other activity	00:00:13	DURING
46071	quiz view (http://www.ggte.unicamp.br/moodle/mod/quiz/view.php?id=37851)	QUIZ DA EMERGÊNCIA 14	Emergency Quiz.	00:00:03	DURING
46071	quiz attempt (http://www.ggte.unicamp.br/moodle/mod/quiz/review.php?attempt=50208)	QUIZ DA EMERGÊNCIA 14	Emergency Quiz.	00:00:00	DURING
46071	quiz continue attempt (http://www.ggte.unicamp.br/moodle/mod/quiz/review.php?attempt=50208)	QUIZ DA EMERGÊNCIA 14	Emergency Quiz.	00:04:38	DURING
46071	quiz continue attempt (http://www.ggte.unicamp.br/moodle/mod/quiz/review.php?attempt=50208)	QUIZ DA EMERGÊNCIA 14	Emergency Quiz.	00:00:26	DURING
46071	quiz continue attempt (http://www.ggte.unicamp.br/moodle/mod/quiz/review.php?attempt=50208)	QUIZ DA EMERGÊNCIA 14	Emergency Quiz.	00:05:15	DURING
46071	quiz continue attempt (http://www.ggte.unicamp.br/moodle/mod/quiz/review.php?attempt=50208)	QUIZ DA EMERGÊNCIA 14	Emergency Quiz.	00:00:45	DURING
46071	quiz continue attempt (http://www.ggte.unicamp.br/moodle/mod/quiz/review.php?attempt=50208)	QUIZ DA EMERGÊNCIA 14	Emergency Quiz.	00:00:09	DURING
46071	quiz continue attempt (http://www.ggte.unicamp.br/moodle/mod/quiz/review.php?attempt=50208)	QUIZ DA EMERGÊNCIA 14	Emergency Quiz.	00:08:28	DURING
46071	quiz continue attempt (http://www.ggte.unicamp.br/moodle/mod/quiz/review.php?attempt=50208)	QUIZ DA EMERGÊNCIA 14	Emergency Quiz.	00:00:49	DURING
46071	quiz continue attempt (http://www.ggte.unicamp.br/moodle/mod/quiz/review.php?attempt=50208)	QUIZ DA EMERGÊNCIA 14	Emergency Quiz.	00:10:36	DURING
46071	quiz view summary (http://www.ggte.unicamp.br/moodle/mod/quiz/summary.php?attempt=50208)	1919	Emergency Quiz.	00:00:08	DURING
46071	course view (http://www.ggte.unicamp.br/moodle/course/view.php?id=219)	MD136 - Emergências Clínicas	Other activity	00:00:14	DURING
46071	quiz view (http://www.ggte.unicamp.br/moodle/mod/quiz/view.php?id=37891)	QUIZ DA EMERGÊNCIA 15	Emergency Quiz.	00:00:03	DURING
46071	quiz attempt (http://www.ggte.unicamp.br/moodle/mod/quiz/review.php?attempt=50214)	QUIZ DA EMERGÊNCIA 15	Emergency Quiz.	00:00:00	DURING
46071	quiz continue attempt (http://www.ggte.unicamp.br/moodle/mod/quiz/review.php?attempt=50214)	QUIZ DA EMERGÊNCIA 15	Emergency Quiz.	00:00:48	DURING
46071	quiz continue attempt (http://www.ggte.unicamp.br/moodle/mod/quiz/review.php?attempt=50214)	QUIZ DA EMERGÊNCIA 15	Emergency Quiz.	00:01:21	DURING
46071	quiz continue attempt (http://www.ggte.unicamp.br/moodle/mod/quiz/review.php?attempt=50214)	QUIZ DA EMERGÊNCIA 15	Emergency Quiz.	00:01:44	DURING
46071	quiz continue attempt (http://www.ggte.unicamp.br/moodle/mod/quiz/review.php?attempt=50214)	QUIZ DA EMERGÊNCIA 15	Emergency Quiz.	00:04:41	DURING
46071	quiz continue attempt (http://www.ggte.unicamp.br/moodle/mod/quiz/review.php?attempt=50214)	QUIZ DA EMERGÊNCIA 15	Emergency Quiz.	00:01:04	DURING
46071	quiz continue attempt (http://www.ggte.unicamp.br/moodle/mod/quiz/review.php?attempt=50214)	QUIZ DA EMERGÊNCIA 15	Emergency Quiz.	00:00:08	DURING
46071	quiz continue attempt (http://www.ggte.unicamp.br/moodle/mod/quiz/review.php?attempt=50214)	QUIZ DA EMERGÊNCIA 15	Emergency Quiz.	00:01:30	DURING
46071	quiz view summary (http://www.ggte.unicamp.br/moodle/mod/quiz/summary.php?attempt=50214)	1921	Emergency Quiz.	00:00:12	DURING
46071	quiz close attempt (http://www.ggte.unicamp.br/moodle/mod/quiz/review.php?attempt=50214)	QUIZ DA EMERGÊNCIA 15	Emergency Quiz.	00:00:01	DURING
46071	quiz review (http://www.ggte.unicamp.br/moodle/mod/quiz/review.php?attempt=50214)	QUIZ DA EMERGÊNCIA 15	Emergency Quiz.	00:00:11	DURING
46071	quiz review (http://www.ggte.unicamp.br/moodle/mod/quiz/review.php?attempt=50214)	QUIZ DA EMERGÊNCIA 15	Emergency Quiz.	00:00:07	DURING
46071	quiz review (http://www.ggte.unicamp.br/moodle/mod/quiz/review.php?attempt=50214)	QUIZ DA EMERGÊNCIA 15	Emergency Quiz.	00:00:09	DURING
46071	quiz view (http://www.ggte.unicamp.br/moodle/mod/quiz/view.php?id=37891)	QUIZ DA EMERGÊNCIA 15	Emergency Quiz.	00:00:19	DURING
46071	quiz view (http://www.ggte.unicamp.br/moodle/mod/quiz/view.php?id=37934)	QUIZ DA EMERGÊNCIA 16	Emergency Quiz.	00:00:08	DURING
46071	quiz attempt (http://www.ggte.unicamp.br/moodle/mod/quiz/review.php?attempt=50216)	QUIZ DA EMERGÊNCIA 16	Emergency Quiz.	00:00:00	DURING
46071	quiz continue attempt (http://www.ggte.unicamp.br/moodle/mod/quiz/review.php?attempt=50216)	QUIZ DA EMERGÊNCIA 16	Emergency Quiz.	00:01:23	DURING
46071	quiz continue attempt (http://www.ggte.unicamp.br/moodle/mod/quiz/review.php?attempt=50216)	QUIZ DA EMERGÊNCIA 16	Emergency Quiz.	00:12:00	DURING
46071	quiz continue attempt (http://www.ggte.unicamp.br/moodle/mod/quiz/review.php?attempt=50216)	QUIZ DA EMERGÊNCIA 16	Emergency Quiz.		DURING
46071	quiz continue attempt (http://www.ggte.unicamp.br/moodle/mod/quiz/review.php?attempt=50216)	QUIZ DA EMERGÊNCIA 16	Emergency Quiz.	00:00:21	DURING
46071	quiz continue attempt (http://www.ggte.unicamp.br/moodle/mod/quiz/review.php?attempt=50216)	QUIZ DA EMERGÊNCIA 16	Emergency Quiz.	00:00:16	DURING
46071	quiz continue attempt (http://www.ggte.unicamp.br/moodle/mod/quiz/review.php?attempt=50216)	QUIZ DA EMERGÊNCIA 16	Emergency Quiz.	00:00:16	DURING
46071	quiz continue attempt (http://www.ggte.unicamp.br/moodle/mod/quiz/review.php?attempt=50216)	QUIZ DA EMERGÊNCIA 16	Emergency Quiz.	00:00:59	DURING
46071	quiz continue attempt (http://www.ggte.unicamp.br/moodle/mod/quiz/review.php?attempt=50216)	QUIZ DA EMERGÊNCIA 16	Emergency Quiz.	00:00:12	DURING
46071	quiz view summary (http://www.ggte.unicamp.br/moodle/mod/quiz/summary.php?attempt=50216)	1922	Emergency Quiz.	00:00:04	DURING
46071	quiz continue attempt (http://www.ggte.unicamp.br/moodle/mod/quiz/review.php?attempt=50216)	QUIZ DA EMERGÊNCIA 16	Emergency Quiz.	00:00:25	DURING
46071	quiz view summary (http://www.ggte.unicamp.br/moodle/mod/quiz/summary.php?attempt=50216)	1922	Emergency Quiz.	00:00:10	DURING
46071	quiz continue attempt (http://www.ggte.unicamp.br/moodle/mod/quiz/review.php?attempt=50216)	QUIZ DA EMERGÊNCIA 16	Emergency Quiz.	00:00:21	DURING
46071	quiz view (http://www.ggte.unicamp.br/moodle/mod/quiz/view.php?id=37934)	QUIZ DA EMERGÊNCIA 16	Emergency Quiz.	00:00:07	DURING
46071	quiz continue attempt (http://www.ggte.unicamp.br/moodle/mod/quiz/review.php?attempt=50216)	QUIZ DA EMERGÊNCIA 16	Emergency Quiz.	00:00:11	DURING
46071	quiz view summary (http://www.ggte.unicamp.br/moodle/mod/quiz/summary.php?attempt=50216)	1922	Emergency Quiz.	00:00:06	DURING
46071	quiz close attempt (http://www.ggte.unicamp.br/moodle/mod/quiz/review.php?attempt=50216)	QUIZ DA EMERGÊNCIA 16	Emergency Quiz.	00:00:00	DURING
46071	quiz review (http://www.ggte.unicamp.br/moodle/mod/quiz/review.php?attempt=50216)	QUIZ DA EMERGÊNCIA 16	Emergency Quiz.	00:00:07	DURING
46071	quiz review (http://www.ggte.unicamp.br/moodle/mod/quiz/review.php?attempt=50216)	QUIZ DA EMERGÊNCIA 16	Emergency Quiz.	00:00:10	DURING
46071	quiz review (http://www.ggte.unicamp.br/moodle/mod/quiz/review.php?attempt=50216)	QUIZ DA EMERGÊNCIA 16	Emergency Quiz.	00:00:19	DURING
46071	quiz view (http://www.ggte.unicamp.br/moodle/mod/quiz/view.php?id=37934)	QUIZ DA EMERGÊNCIA 16	Emergency Quiz.	00:00:08	DURING
46071	quiz attempt (http://www.ggte.unicamp.br/moodle/mod/quiz/review.php?attempt=50263)	QUIZ DA EMERGÊNCIA 16	Emergency Quiz.	00:00:00	DURING
46071	quiz continue attempt (http://www.ggte.unicamp.br/moodle/mod/quiz/review.php?attempt=50263)	QUIZ DA EMERGÊNCIA 16	Emergency Quiz.	00:00:04	DURING
46071	quiz continue attempt (http://www.ggte.unicamp.br/moodle/mod/quiz/review.php?attempt=50263)	QUIZ DA EMERGÊNCIA 16	Emergency Quiz.	00:00:05	DURING
46071	quiz continue attempt (http://www.ggte.unicamp.br/moodle/mod/quiz/review.php?attempt=50263)	QUIZ DA EMERGÊNCIA 16	Emergency Quiz.	00:00:18	DURING
46071	quiz continue attempt (http://www.ggte.unicamp.br/moodle/mod/quiz/review.php?attempt=50263)	QUIZ DA EMERGÊNCIA 16	Emergency Quiz.	00:00:05	DURING
46071	quiz continue attempt (http://www.ggte.unicamp.br/moodle/mod/quiz/review.php?attempt=50263)	QUIZ DA EMERGÊNCIA 16	Emergency Quiz.	00:02:48	DURING
46071	quiz view summary (http://www.ggte.unicamp.br/moodle/mod/quiz/summary.php?attempt=50263)	1922	Emergency Quiz.	00:00:05	DURING
46071	quiz close attempt (http://www.ggte.unicamp.br/moodle/mod/quiz/review.php?attempt=50263)	QUIZ DA EMERGÊNCIA 16	Emergency Quiz.	00:00:01	DURING
46071	quiz review (http://www.ggte.unicamp.br/moodle/mod/quiz/review.php?attempt=50263)	QUIZ DA EMERGÊNCIA 16	Emergency Quiz.	00:00:04	DURING
46071	course view (http://www.ggte.unicamp.br/moodle/course/view.php?id=219)	MD136 - Emergências Clínicas	Other activity	00:00:12	DURING
46071	quiz view (http://www.ggte.unicamp.br/moodle/mod/quiz/view.php?id=38011)	QUIZ DA EMERGÊNCIA 17	Emergency Quiz.	00:00:03	DURING
46071	quiz attempt (http://www.ggte.unicamp.br/moodle/mod/quiz/review.php?attempt=50266)	QUIZ DA EMERGÊNCIA 17	Emergency Quiz.	00:00:01	DURING
46071	quiz continue attempt (http://www.ggte.unicamp.br/moodle/mod/quiz/review.php?attempt=50266)	QUIZ DA EMERGÊNCIA 17	Emergency Quiz.	00:01:09	DURING
46071	quiz continue attempt (http://www.ggte.unicamp.br/moodle/mod/quiz/review.php?attempt=50266)	QUIZ DA EMERGÊNCIA 17	Emergency Quiz.	00:19:37	DURING
46071	quiz continue attempt (http://www.ggte.unicamp.br/moodle/mod/quiz/review.php?attempt=50266)	QUIZ DA EMERGÊNCIA 17	Emergency Quiz.	00:01:50	DURING
46071	quiz continue attempt (http://www.ggte.unicamp.br/moodle/mod/quiz/review.php?attempt=50266)	QUIZ DA EMERGÊNCIA 17	Emergency Quiz.	00:00:10	DURING
46071	quiz continue attempt (http://www.ggte.unicamp.br/moodle/mod/quiz/review.php?attempt=50266)	QUIZ DA EMERGÊNCIA 17	Emergency Quiz.	00:00:10	DURING
46071	quiz continue attempt (http://www.ggte.unicamp.br/moodle/mod/quiz/review.php?attempt=50266)	QUIZ DA EMERGÊNCIA 17	Emergency Quiz.	00:00:10	DURING
46071	quiz continue attempt (http://www.ggte.unicamp.br/moodle/mod/quiz/review.php?attempt=50266)	QUIZ DA EMERGÊNCIA 17	Emergency Quiz.	00:00:39	DURING
46071	quiz continue attempt (http://www.ggte.unicamp.br/moodle/mod/quiz/review.php?attempt=50266)	QUIZ DA EMERGÊNCIA 17	Emergency Quiz.	00:00:53	DURING
46071	quiz continue attempt (http://www.ggte.unicamp.br/moodle/mod/quiz/review.php?attempt=50266)	QUIZ DA EMERGÊNCIA 17	Emergency Quiz.	00:00:13	DURING
46071	quiz continue attempt (http://www.ggte.unicamp.br/moodle/mod/quiz/review.php?attempt=50266)	QUIZ DA EMERGÊNCIA 17	Emergency Quiz.	00:00:41	DURING
46071	quiz view summary (http://www.ggte.unicamp.br/moodle/mod/quiz/summary.php?attempt=50266)	1924	Emergency Quiz.	00:00:09	DURING
46071	quiz close attempt (http://www.ggte.unicamp.br/moodle/mod/quiz/review.php?attempt=50266)	QUIZ DA EMERGÊNCIA 17	Emergency Quiz.	00:00:00	DURING
46071	quiz review (http://www.ggte.unicamp.br/moodle/mod/quiz/review.php?attempt=50266)	QUIZ DA EMERGÊNCIA 17	Emergency Quiz.	00:00:14	DURING
46071	course view (http://www.ggte.unicamp.br/moodle/course/view.php?id=219)	MD136 - Emergências Clínicas	Other activity	00:00:11	DURING
46071	quiz view (http://www.ggte.unicamp.br/moodle/mod/quiz/view.php?id=38011)	QUIZ DA EMERGÊNCIA 17	Emergency Quiz.	00:00:05	DURING
46071	course view (http://www.ggte.unicamp.br/moodle/course/view.php?id=219)	MD136 - Emergências Clínicas	Other activity	00:00:05	DURING
46071	quiz view (http://www.ggte.unicamp.br/moodle/mod/quiz/view.php?id=38218)	QUIZ DA EMERGÊNCIA 18	Emergency Quiz.	00:00:09	DURING
46071	quiz attempt (http://www.ggte.unicamp.br/moodle/mod/quiz/review.php?attempt=50276)	QUIZ DA EMERGÊNCIA 18	Emergency Quiz.	00:00:00	DURING
46071	quiz continue attempt (http://www.ggte.unicamp.br/moodle/mod/quiz/review.php?attempt=50276)	QUIZ DA EMERGÊNCIA 18	Emergency Quiz.	00:00:56	DURING
46071	quiz continue attempt (http://www.ggte.unicamp.br/moodle/mod/quiz/review.php?attempt=50276)	QUIZ DA EMERGÊNCIA 18	Emergency Quiz.	00:00:46	DURING
46071	quiz continue attempt (http://www.ggte.unicamp.br/moodle/mod/quiz/review.php?attempt=50276)	QUIZ DA EMERGÊNCIA 18	Emergency Quiz.	00:01:23	DURING
46071	quiz continue attempt (http://www.ggte.unicamp.br/moodle/mod/quiz/review.php?attempt=50276)	QUIZ DA EMERGÊNCIA 18	Emergency Quiz.	00:00:29	DURING
46071	quiz continue attempt (http://www.ggte.unicamp.br/moodle/mod/quiz/review.php?attempt=50276)	QUIZ DA EMERGÊNCIA 18	Emergency Quiz.	00:01:02	DURING
46071	quiz continue attempt (http://www.ggte.unicamp.br/moodle/mod/quiz/review.php?attempt=50276)	QUIZ DA EMERGÊNCIA 18	Emergency Quiz.	00:00:36	DURING
46071	quiz view summary (http://www.ggte.unicamp.br/moodle/mod/quiz/summary.php?attempt=50276)	1937	Emergency Quiz.	00:00:05	DURING
46071	quiz close attempt (http://www.ggte.unicamp.br/moodle/mod/quiz/review.php?attempt=50276)	QUIZ DA EMERGÊNCIA 18	Emergency Quiz.	00:00:00	DURING
46071	quiz review (http://www.ggte.unicamp.br/moodle/mod/quiz/review.php?attempt=50276)	QUIZ DA EMERGÊNCIA 18	Emergency Quiz.	00:00:07	DURING
46071	course view (http://www.ggte.unicamp.br/moodle/course/view.php?id=219)	MD136 - Emergências Clínicas	Other activity	00:00:11	DURING
46071	quiz view (http://www.ggte.unicamp.br/moodle/mod/quiz/view.php?id=38242)	QUIZ DA EMERGÊNCIA 19	Emergency Quiz.	00:00:05	DURING
46071	quiz attempt (http://www.ggte.unicamp.br/moodle/mod/quiz/review.php?attempt=50278)	QUIZ DA EMERGÊNCIA 19	Emergency Quiz.	00:00:00	DURING
46071	quiz continue attempt (http://www.ggte.unicamp.br/moodle/mod/quiz/review.php?attempt=50278)	QUIZ DA EMERGÊNCIA 19	Emergency Quiz.	00:05:58	DURING
46071	quiz continue attempt (http://www.ggte.unicamp.br/moodle/mod/quiz/review.php?attempt=50278)	QUIZ DA EMERGÊNCIA 19	Emergency Quiz.	00:00:06	DURING
46071	quiz continue attempt (http://www.ggte.unicamp.br/moodle/mod/quiz/review.php?attempt=50278)	QUIZ DA EMERGÊNCIA 19	Emergency Quiz.	00:00:46	DURING
46071	quiz continue attempt (http://www.ggte.unicamp.br/moodle/mod/quiz/review.php?attempt=50278)	QUIZ DA EMERGÊNCIA 19	Emergency Quiz.	00:02:46	DURING
46071	quiz continue attempt (http://www.ggte.unicamp.br/moodle/mod/quiz/review.php?attempt=50278)	QUIZ DA EMERGÊNCIA 19	Emergency Quiz.	00:00:12	DURING
46071	quiz continue attempt (http://www.ggte.unicamp.br/moodle/mod/quiz/review.php?attempt=50278)	QUIZ DA EMERGÊNCIA 19	Emergency Quiz.	00:00:34	DURING
46071	quiz continue attempt (http://www.ggte.unicamp.br/moodle/mod/quiz/review.php?attempt=50278)	QUIZ DA EMERGÊNCIA 19	Emergency Quiz.	00:01:35	DURING
46071	quiz continue attempt (http://www.ggte.unicamp.br/moodle/mod/quiz/review.php?attempt=50278)	QUIZ DA EMERGÊNCIA 19	Emergency Quiz.	00:00:09	DURING
46071	quiz continue attempt (http://www.ggte.unicamp.br/moodle/mod/quiz/review.php?attempt=50278)	QUIZ DA EMERGÊNCIA 19	Emergency Quiz.	00:00:46	DURING
46071	quiz view summary (http://www.ggte.unicamp.br/moodle/mod/quiz/summary.php?attempt=50278)	1943	Emergency Quiz.	00:00:07	DURING
46071	quiz close attempt (http://www.ggte.unicamp.br/moodle/mod/quiz/review.php?attempt=50278)	QUIZ DA EMERGÊNCIA 19	Emergency Quiz.	00:00:03	DURING
46071	quiz review (http://www.ggte.unicamp.br/moodle/mod/quiz/review.php?attempt=50278)	QUIZ DA EMERGÊNCIA 19	Emergency Quiz.	00:38:32	DURING
46071	quiz review (http://www.ggte.unicamp.br/moodle/mod/quiz/review.php?attempt=50278)	QUIZ DA EMERGÊNCIA 19	Emergency Quiz.	00:00:04	DURING
46071	course view (http://www.ggte.unicamp.br/moodle/course/view.php?id=219)	MD136 - Emergências Clínicas	Other activity	00:00:11	DURING
46071	quiz view (http://www.ggte.unicamp.br/moodle/mod/quiz/view.php?id=38288)	QUIZ DA EMERGÊNCIA 20	Emergency Quiz.	00:00:03	DURING
46071	quiz attempt (http://www.ggte.unicamp.br/moodle/mod/quiz/review.php?attempt=50295)	QUIZ DA EMERGÊNCIA 20	Emergency Quiz.	00:00:00	DURING
46071	quiz continue attempt (http://www.ggte.unicamp.br/moodle/mod/quiz/review.php?attempt=50295)	QUIZ DA EMERGÊNCIA 20	Emergency Quiz.	00:01:16	DURING
46071	quiz continue attempt (http://www.ggte.unicamp.br/moodle/mod/quiz/review.php?attempt=50295)	QUIZ DA EMERGÊNCIA 20	Emergency Quiz.	00:00:28	DURING
46071	quiz continue attempt (http://www.ggte.unicamp.br/moodle/mod/quiz/review.php?attempt=50295)	QUIZ DA EMERGÊNCIA 20	Emergency Quiz.	00:01:38	DURING
46071	quiz continue attempt (http://www.ggte.unicamp.br/moodle/mod/quiz/review.php?attempt=50295)	QUIZ DA EMERGÊNCIA 20	Emergency Quiz.	00:00:42	DURING
46071	quiz continue attempt (http://www.ggte.unicamp.br/moodle/mod/quiz/review.php?attempt=50295)	QUIZ DA EMERGÊNCIA 20	Emergency Quiz.	00:00:30	DURING
46071	quiz continue attempt (http://www.ggte.unicamp.br/moodle/mod/quiz/review.php?attempt=50295)	QUIZ DA EMERGÊNCIA 20	Emergency Quiz.	00:00:29	DURING
46071	quiz view summary (http://www.ggte.unicamp.br/moodle/mod/quiz/summary.php?attempt=50295)	1953	Emergency Quiz.	00:00:06	DURING
46071	course view (http://www.ggte.unicamp.br/moodle/course/view.php?id=219)	MD136 - Emergências Clínicas	Other activity	00:00:10	DURING
46071	quiz view (http://www.ggte.unicamp.br/moodle/mod/quiz/view.php?id=38302)	QUIZ DA EMERGÊNCIA 21	Emergency Quiz.	00:00:04	DURING
46071	quiz attempt (http://www.ggte.unicamp.br/moodle/mod/quiz/review.php?attempt=50297)	QUIZ DA EMERGÊNCIA 21	Emergency Quiz.	00:00:00	DURING
46071	quiz continue attempt (http://www.ggte.unicamp.br/moodle/mod/quiz/review.php?attempt=50297)	QUIZ DA EMERGÊNCIA 21	Emergency Quiz.	00:00:45	DURING
46071	quiz continue attempt (http://www.ggte.unicamp.br/moodle/mod/quiz/review.php?attempt=50297)	QUIZ DA EMERGÊNCIA 21	Emergency Quiz.	00:00:08	DURING
46071	quiz continue attempt (http://www.ggte.unicamp.br/moodle/mod/quiz/review.php?attempt=50297)	QUIZ DA EMERGÊNCIA 21	Emergency Quiz.	00:00:17	DURING
46071	quiz continue attempt (http://www.ggte.unicamp.br/moodle/mod/quiz/review.php?attempt=50297)	QUIZ DA EMERGÊNCIA 21	Emergency Quiz.	00:01:09	DURING
46071	quiz continue attempt (http://www.ggte.unicamp.br/moodle/mod/quiz/review.php?attempt=50297)	QUIZ DA EMERGÊNCIA 21	Emergency Quiz.	00:00:13	DURING
46071	quiz continue attempt (http://www.ggte.unicamp.br/moodle/mod/quiz/review.php?attempt=50297)	QUIZ DA EMERGÊNCIA 21	Emergency Quiz.	00:00:06	DURING
46071	quiz continue attempt (http://www.ggte.unicamp.br/moodle/mod/quiz/review.php?attempt=50297)	QUIZ DA EMERGÊNCIA 21	Emergency Quiz.	00:00:29	DURING
46071	quiz continue attempt (http://www.ggte.unicamp.br/moodle/mod/quiz/review.php?attempt=50297)	QUIZ DA EMERGÊNCIA 21	Emergency Quiz.	00:01:09	DURING
46071	quiz continue attempt (http://www.ggte.unicamp.br/moodle/mod/quiz/review.php?attempt=50297)	QUIZ DA EMERGÊNCIA 21	Emergency Quiz.	00:00:31	DURING
46071	quiz continue attempt (http://www.ggte.unicamp.br/moodle/mod/quiz/review.php?attempt=50297)	QUIZ DA EMERGÊNCIA 21	Emergency Quiz.	00:00:08	DURING
46071	quiz view summary (http://www.ggte.unicamp.br/moodle/mod/quiz/summary.php?attempt=50297)	1955	Emergency Quiz.	00:00:04	DURING
46071	course view (http://www.ggte.unicamp.br/moodle/course/view.php?id=219)	MD136 - Emergências Clínicas	Other activity	00:00:09	DURING
46071	quiz view (http://www.ggte.unicamp.br/moodle/mod/quiz/view.php?id=38347)	QUIZ DA EMERGÊNCIA 22	Emergency Quiz.	00:00:04	DURING
46071	quiz attempt (http://www.ggte.unicamp.br/moodle/mod/quiz/review.php?attempt=50299)	QUIZ DA EMERGÊNCIA 22	Emergency Quiz.	00:00:00	DURING
46071	quiz continue attempt (http://www.ggte.unicamp.br/moodle/mod/quiz/review.php?attempt=50299)	QUIZ DA EMERGÊNCIA 22	Emergency Quiz.	00:08:16	DURING
46071	quiz continue attempt (http://www.ggte.unicamp.br/moodle/mod/quiz/review.php?attempt=50299)	QUIZ DA EMERGÊNCIA 22	Emergency Quiz.	00:00:28	DURING
46071	quiz continue attempt (http://www.ggte.unicamp.br/moodle/mod/quiz/review.php?attempt=50299)	QUIZ DA EMERGÊNCIA 22	Emergency Quiz.	00:00:32	DURING
46071	quiz continue attempt (http://www.ggte.unicamp.br/moodle/mod/quiz/review.php?attempt=50299)	QUIZ DA EMERGÊNCIA 22	Emergency Quiz.	00:00:42	DURING
46071	quiz continue attempt (http://www.ggte.unicamp.br/moodle/mod/quiz/review.php?attempt=50299)	QUIZ DA EMERGÊNCIA 22	Emergency Quiz.	00:00:06	DURING
46071	quiz continue attempt (http://www.ggte.unicamp.br/moodle/mod/quiz/review.php?attempt=50299)	QUIZ DA EMERGÊNCIA 22	Emergency Quiz.	00:00:32	DURING
46071	quiz continue attempt (http://www.ggte.unicamp.br/moodle/mod/quiz/review.php?attempt=50299)	QUIZ DA EMERGÊNCIA 22	Emergency Quiz.	00:01:38	DURING
46071	quiz continue attempt (http://www.ggte.unicamp.br/moodle/mod/quiz/review.php?attempt=50299)	QUIZ DA EMERGÊNCIA 22	Emergency Quiz.	00:00:43	DURING
46071	course view (http://www.ggte.unicamp.br/moodle/course/view.php?id=219)	MD136 - Emergências Clínicas	Other activity	00:00:18	DURING
46071	quiz view (http://www.ggte.unicamp.br/moodle/mod/quiz/view.php?id=38368)	QUIZ DA EMERGÊNCIA 23	Emergency Quiz.	00:00:03	DURING
46071	quiz attempt (http://www.ggte.unicamp.br/moodle/mod/quiz/review.php?attempt=50307)	QUIZ DA EMERGÊNCIA 23	Emergency Quiz.	00:00:01	DURING
46071	quiz continue attempt (http://www.ggte.unicamp.br/moodle/mod/quiz/review.php?attempt=50307)	QUIZ DA EMERGÊNCIA 23	Emergency Quiz.	00:01:29	DURING
46071	quiz continue attempt (http://www.ggte.unicamp.br/moodle/mod/quiz/review.php?attempt=50307)	QUIZ DA EMERGÊNCIA 23	Emergency Quiz.	00:00:38	DURING
46071	quiz continue attempt (http://www.ggte.unicamp.br/moodle/mod/quiz/review.php?attempt=50307)	QUIZ DA EMERGÊNCIA 23	Emergency Quiz.	00:00:35	DURING
46071	quiz continue attempt (http://www.ggte.unicamp.br/moodle/mod/quiz/review.php?attempt=50307)	QUIZ DA EMERGÊNCIA 23	Emergency Quiz.	00:00:07	DURING
46071	quiz continue attempt (http://www.ggte.unicamp.br/moodle/mod/quiz/review.php?attempt=50307)	QUIZ DA EMERGÊNCIA 23	Emergency Quiz.	00:00:06	DURING
46071	quiz continue attempt (http://www.ggte.unicamp.br/moodle/mod/quiz/review.php?attempt=50307)	QUIZ DA EMERGÊNCIA 23	Emergency Quiz.	00:00:33	DURING
46071	quiz continue attempt (http://www.ggte.unicamp.br/moodle/mod/quiz/review.php?attempt=50307)	QUIZ DA EMERGÊNCIA 23	Emergency Quiz.	00:00:52	DURING
46071	quiz continue attempt (http://www.ggte.unicamp.br/moodle/mod/quiz/review.php?attempt=50307)	QUIZ DA EMERGÊNCIA 23	Emergency Quiz.	00:00:35	DURING
46071	quiz view summary (http://www.ggte.unicamp.br/moodle/mod/quiz/summary.php?attempt=50307)	1960	Emergency Quiz.	00:00:06	DURING
46071	quiz close attempt (http://www.ggte.unicamp.br/moodle/mod/quiz/review.php?attempt=50307)	QUIZ DA EMERGÊNCIA 23	Emergency Quiz.	00:00:00	DURING
46071	quiz review (http://www.ggte.unicamp.br/moodle/mod/quiz/review.php?attempt=50307)	QUIZ DA EMERGÊNCIA 23	Emergency Quiz.	00:00:06	DURING
46071	course view (http://www.ggte.unicamp.br/moodle/course/view.php?id=219)	MD136 - Emergências Clínicas	Other activity	00:00:10	DURING
46071	quiz view (http://www.ggte.unicamp.br/moodle/mod/quiz/view.php?id=38369)	QUIZ DA EMERGÊNCIA 24	Emergency Quiz.	00:00:03	DURING
46071	quiz view (http://www.ggte.unicamp.br/moodle/mod/quiz/view.php?id=38369)	QUIZ DA EMERGÊNCIA 24	Emergency Quiz.	00:00:05	DURING
46071	quiz attempt (http://www.ggte.unicamp.br/moodle/mod/quiz/review.php?attempt=50310)	QUIZ DA EMERGÊNCIA 24	Emergency Quiz.	00:00:00	DURING
46071	quiz continue attempt (http://www.ggte.unicamp.br/moodle/mod/quiz/review.php?attempt=50310)	QUIZ DA EMERGÊNCIA 24	Emergency Quiz.	00:08:02	DURING
46071	quiz continue attempt (http://www.ggte.unicamp.br/moodle/mod/quiz/review.php?attempt=50310)	QUIZ DA EMERGÊNCIA 24	Emergency Quiz.	00:01:17	DURING
46071	quiz continue attempt (http://www.ggte.unicamp.br/moodle/mod/quiz/review.php?attempt=50310)	QUIZ DA EMERGÊNCIA 24	Emergency Quiz.	00:00:20	DURING
46071	quiz continue attempt (http://www.ggte.unicamp.br/moodle/mod/quiz/review.php?attempt=50310)	QUIZ DA EMERGÊNCIA 24	Emergency Quiz.	00:00:28	DURING
46071	quiz continue attempt (http://www.ggte.unicamp.br/moodle/mod/quiz/review.php?attempt=50310)	QUIZ DA EMERGÊNCIA 24	Emergency Quiz.	00:00:15	DURING
46071	quiz continue attempt (http://www.ggte.unicamp.br/moodle/mod/quiz/review.php?attempt=50310)	QUIZ DA EMERGÊNCIA 24	Emergency Quiz.	00:00:47	DURING
46071	quiz continue attempt (http://www.ggte.unicamp.br/moodle/mod/quiz/review.php?attempt=50310)	QUIZ DA EMERGÊNCIA 24	Emergency Quiz.	00:00:33	DURING
46071	quiz continue attempt (http://www.ggte.unicamp.br/moodle/mod/quiz/review.php?attempt=50310)	QUIZ DA EMERGÊNCIA 24	Emergency Quiz.	00:00:13	DURING
46071	quiz continue attempt (http://www.ggte.unicamp.br/moodle/mod/quiz/review.php?attempt=50310)	QUIZ DA EMERGÊNCIA 24	Emergency Quiz.	00:00:12	DURING
46071	quiz view summary (http://www.ggte.unicamp.br/moodle/mod/quiz/summary.php?attempt=50310)	1961	Emergency Quiz.	00:00:07	DURING
46071	quiz close attempt (http://www.ggte.unicamp.br/moodle/mod/quiz/review.php?attempt=50310)	QUIZ DA EMERGÊNCIA 24	Emergency Quiz.	00:00:01	DURING
46071	quiz review (http://www.ggte.unicamp.br/moodle/mod/quiz/review.php?attempt=50310)	QUIZ DA EMERGÊNCIA 24	Emergency Quiz.	00:00:06	DURING
46071	course view (http://www.ggte.unicamp.br/moodle/course/view.php?id=219)	MD136 - Emergências Clínicas	Other activity	00:00:23	DURING
46071	forum view forum (http://www.ggte.unicamp.br/moodle/mod/forum/view.php?id=39134)	DESAFIO GASOMÉTRICO 01	Gasometric Challenge	00:00:05	DURING
46071	forum view discussion (http://www.ggte.unicamp.br/moodle/mod/forum/discuss.php?d=4322)	DESAFIO GASOMÉTRICO 01	Gasometric Challenge	00:55:14	DURING
46071	course view (http://www.ggte.unicamp.br/moodle/course/view.php?id=219)	MD136 - Emergências Clínicas	Other activity	00:00:09	DURING
46071	forum view forum (http://www.ggte.unicamp.br/moodle/mod/forum/view.php?id=39639)	DESAFIO GASOMÉTRICO 02	Gasometric Challenge	00:00:03	DURING
46071	forum view discussion (http://www.ggte.unicamp.br/moodle/mod/forum/discuss.php?d=4350)	DESAFIO GASOMÉTRICO 02	Gasometric Challenge	00:09:57	DURING
46071	course view (http://www.ggte.unicamp.br/moodle/course/view.php?id=219)	MD136 - Emergências Clínicas	Other activity	00:00:05	DURING
46071	forum view forum (http://www.ggte.unicamp.br/moodle/mod/forum/view.php?id=39688)	DESAFIO GASOMÉTRICO 03	Gasometric Challenge	00:00:03	DURING
46071	forum view discussion (http://www.ggte.unicamp.br/moodle/mod/forum/discuss.php?d=4371)	DESAFIO GASOMÉTRICO 03	Gasometric Challenge	00:21:34	DURING
46071	course view (http://www.ggte.unicamp.br/moodle/course/view.php?id=219)	MD136 - Emergências Clínicas	Other activity	00:00:05	DURING
46071	forum view forum (http://www.ggte.unicamp.br/moodle/mod/forum/view.php?id=39709)	DESAFIO GASOMÉTRICO 04	Gasometric Challenge	00:00:03	DURING
46071	forum view discussion (http://www.ggte.unicamp.br/moodle/mod/forum/discuss.php?d=4394)	DESAFIO GASOMÉTRICO 04	Gasometric Challenge	00:08:25	DURING
46071	course view (http://www.ggte.unicamp.br/moodle/course/view.php?id=219)	MD136 - Emergências Clínicas	Other activity	00:00:06	DURING
46071	forum view forum (http://www.ggte.unicamp.br/moodle/mod/forum/view.php?id=39776)	DESAFIO GASOMÉTRICO 05	Gasometric Challenge	00:00:02	DURING
46071	forum view discussion (http://www.ggte.unicamp.br/moodle/mod/forum/discuss.php?d=4467)	DESAFIO GASOMÉTRICO 05	Gasometric Challenge	00:07:56	DURING
46071	course view (http://www.ggte.unicamp.br/moodle/course/view.php?id=219)	MD136 - Emergências Clínicas	Other activity	00:00:13	DURING
46071	forum view forum (http://www.ggte.unicamp.br/moodle/mod/forum/view.php?id=39776)	DESAFIO GASOMÉTRICO 05	Gasometric Challenge	00:00:03	DURING
46071	forum view discussion (http://www.ggte.unicamp.br/moodle/mod/forum/discuss.php?d=4467)	DESAFIO GASOMÉTRICO 05	Gasometric Challenge	00:09:47	DURING
46071	course view (http://www.ggte.unicamp.br/moodle/course/view.php?id=219)	MD136 - Emergências Clínicas	Other activity	00:00:24	DURING
46071	forum view forum (http://www.ggte.unicamp.br/moodle/mod/forum/view.php?id=39827)	DESAFIO GASOMÉTRICO 06	Gasometric Challenge	00:00:04	DURING
46071	forum view discussion (http://www.ggte.unicamp.br/moodle/mod/forum/discuss.php?d=4523)	DESAFIO GASOMÉTRICO 06	Gasometric Challenge	00:12:39	DURING
46071	course view (http://www.ggte.unicamp.br/moodle/course/view.php?id=219)	MD136 - Emergências Clínicas	Other activity	00:00:09	DURING
46071	forum view forum (http://www.ggte.unicamp.br/moodle/mod/forum/view.php?id=39827)	DESAFIO GASOMÉTRICO 06	Gasometric Challenge	00:00:03	DURING
46071	forum view discussion (http://www.ggte.unicamp.br/moodle/mod/forum/discuss.php?d=4523)	DESAFIO GASOMÉTRICO 06	Gasometric Challenge	00:00:05	DURING
46071	course view (http://www.ggte.unicamp.br/moodle/course/view.php?id=219)	MD136 - Emergências Clínicas	Other activity	00:00:04	DURING
46071	forum view forum (http://www.ggte.unicamp.br/moodle/mod/forum/view.php?id=39843)	DESAFIO GASOMÉTRICO 07	Gasometric Challenge	00:00:03	DURING
46071	forum view discussion (http://www.ggte.unicamp.br/moodle/mod/forum/discuss.php?d=4543)	DESAFIO GASOMÉTRICO 07	Gasometric Challenge	00:05:39	DURING
46071	course view (http://www.ggte.unicamp.br/moodle/course/view.php?id=219)	MD136 - Emergências Clínicas	Other activity	00:00:06	DURING
46071	forum view forum (http://www.ggte.unicamp.br/moodle/mod/forum/view.php?id=41436)	DESAFIO GASOMÉTRICO 08	Gasometric Challenge	00:00:04	DURING
46071	forum view discussion (http://www.ggte.unicamp.br/moodle/mod/forum/discuss.php?d=4792)	DESAFIO GASOMÉTRICO 08	Gasometric Challenge	00:43:55	DURING
46071	course view (http://www.ggte.unicamp.br/moodle/course/view.php?id=219)	MD136 - Emergências Clínicas	Other activity	00:00:04	DURING
46071	forum view forum (http://www.ggte.unicamp.br/moodle/mod/forum/view.php?id=41739)	DESAFIO GASOMÉTRICO 09	Gasometric Challenge	00:00:03	DURING
46071	forum view discussion (http://www.ggte.unicamp.br/moodle/mod/forum/discuss.php?d=4885)	DESAFIO GASOMÉTRICO 09	Gasometric Challenge	00:03:10	DURING
46071	course view (http://www.ggte.unicamp.br/moodle/course/view.php?id=219)	MD136 - Emergências Clínicas	Other activity	00:00:13	DURING
46071	quiz view (http://www.ggte.unicamp.br/moodle/mod/quiz/view.php?id=38369)	QUIZ DA EMERGÊNCIA 24	Emergency Quiz.	00:00:05	DURING
46071	course view (http://www.ggte.unicamp.br/moodle/course/view.php?id=219)	MD136 - Emergências Clínicas	Other activity	00:00:06	DURING
46071	quiz view (http://www.ggte.unicamp.br/moodle/mod/quiz/view.php?id=38374)	QUIZ DA EMERGÊNCIA 25	Emergency Quiz.	00:00:03	DURING
46071	quiz attempt (http://www.ggte.unicamp.br/moodle/mod/quiz/review.php?attempt=50368)	QUIZ DA EMERGÊNCIA 25	Emergency Quiz.	00:00:01	DURING
46071	quiz continue attempt (http://www.ggte.unicamp.br/moodle/mod/quiz/review.php?attempt=50368)	QUIZ DA EMERGÊNCIA 25	Emergency Quiz.	00:00:41	DURING
46071	quiz continue attempt (http://www.ggte.unicamp.br/moodle/mod/quiz/review.php?attempt=50368)	QUIZ DA EMERGÊNCIA 25	Emergency Quiz.	00:00:11	DURING
46071	quiz continue attempt (http://www.ggte.unicamp.br/moodle/mod/quiz/review.php?attempt=50368)	QUIZ DA EMERGÊNCIA 25	Emergency Quiz.	00:01:10	DURING
46071	quiz continue attempt (http://www.ggte.unicamp.br/moodle/mod/quiz/review.php?attempt=50368)	QUIZ DA EMERGÊNCIA 25	Emergency Quiz.	00:01:21	DURING
46071	quiz continue attempt (http://www.ggte.unicamp.br/moodle/mod/quiz/review.php?attempt=50368)	QUIZ DA EMERGÊNCIA 25	Emergency Quiz.	00:00:21	DURING
46071	quiz continue attempt (http://www.ggte.unicamp.br/moodle/mod/quiz/review.php?attempt=50368)	QUIZ DA EMERGÊNCIA 25	Emergency Quiz.	00:00:33	DURING
46071	quiz continue attempt (http://www.ggte.unicamp.br/moodle/mod/quiz/review.php?attempt=50368)	QUIZ DA EMERGÊNCIA 25	Emergency Quiz.	00:00:52	DURING
46071	quiz continue attempt (http://www.ggte.unicamp.br/moodle/mod/quiz/review.php?attempt=50368)	QUIZ DA EMERGÊNCIA 25	Emergency Quiz.	00:00:46	DURING
46071	quiz view summary (http://www.ggte.unicamp.br/moodle/mod/quiz/summary.php?attempt=50368)	1965	Emergency Quiz.	00:00:07	DURING
46071	quiz close attempt (http://www.ggte.unicamp.br/moodle/mod/quiz/review.php?attempt=50368)	QUIZ DA EMERGÊNCIA 25	Emergency Quiz.	00:00:01	DURING
46071	quiz review (http://www.ggte.unicamp.br/moodle/mod/quiz/review.php?attempt=50368)	QUIZ DA EMERGÊNCIA 25	Emergency Quiz.	00:00:04	DURING
46071	course view (http://www.ggte.unicamp.br/moodle/course/view.php?id=219)	MD136 - Emergências Clínicas	Other activity	00:00:11	DURING
46071	quiz view (http://www.ggte.unicamp.br/moodle/mod/quiz/view.php?id=38372)	QUIZ DA EMERGÊNCIA 26	Emergency Quiz.	00:00:04	DURING
46071	quiz attempt (http://www.ggte.unicamp.br/moodle/mod/quiz/review.php?attempt=50371)	QUIZ DA EMERGÊNCIA 26	Emergency Quiz.	00:00:00	DURING
46071	quiz continue attempt (http://www.ggte.unicamp.br/moodle/mod/quiz/review.php?attempt=50371)	QUIZ DA EMERGÊNCIA 26	Emergency Quiz.	00:04:34	DURING
46071	quiz continue attempt (http://www.ggte.unicamp.br/moodle/mod/quiz/review.php?attempt=50371)	QUIZ DA EMERGÊNCIA 26	Emergency Quiz.	00:00:16	DURING
46071	quiz continue attempt (http://www.ggte.unicamp.br/moodle/mod/quiz/review.php?attempt=50371)	QUIZ DA EMERGÊNCIA 26	Emergency Quiz.	00:01:10	DURING
46071	quiz continue attempt (http://www.ggte.unicamp.br/moodle/mod/quiz/review.php?attempt=50371)	QUIZ DA EMERGÊNCIA 26	Emergency Quiz.	00:01:08	DURING
46071	quiz continue attempt (http://www.ggte.unicamp.br/moodle/mod/quiz/review.php?attempt=50371)	QUIZ DA EMERGÊNCIA 26	Emergency Quiz.	00:00:08	DURING
46071	quiz continue attempt (http://www.ggte.unicamp.br/moodle/mod/quiz/review.php?attempt=50371)	QUIZ DA EMERGÊNCIA 26	Emergency Quiz.	00:00:06	DURING
46071	quiz continue attempt (http://www.ggte.unicamp.br/moodle/mod/quiz/review.php?attempt=50371)	QUIZ DA EMERGÊNCIA 26	Emergency Quiz.	00:00:08	DURING
46071	quiz continue attempt (http://www.ggte.unicamp.br/moodle/mod/quiz/review.php?attempt=50371)	QUIZ DA EMERGÊNCIA 26	Emergency Quiz.	00:00:38	DURING
46071	quiz continue attempt (http://www.ggte.unicamp.br/moodle/mod/quiz/review.php?attempt=50371)	QUIZ DA EMERGÊNCIA 26	Emergency Quiz.	00:02:41	DURING
46071	quiz continue attempt (http://www.ggte.unicamp.br/moodle/mod/quiz/review.php?attempt=50371)	QUIZ DA EMERGÊNCIA 26	Emergency Quiz.	00:00:14	DURING
46071	quiz continue attempt (http://www.ggte.unicamp.br/moodle/mod/quiz/review.php?attempt=50371)	QUIZ DA EMERGÊNCIA 26	Emergency Quiz.	00:00:28	DURING
46071	quiz continue attempt (http://www.ggte.unicamp.br/moodle/mod/quiz/review.php?attempt=50371)	QUIZ DA EMERGÊNCIA 26	Emergency Quiz.	00:00:18	DURING
46071	quiz continue attempt (http://www.ggte.unicamp.br/moodle/mod/quiz/review.php?attempt=50371)	QUIZ DA EMERGÊNCIA 26	Emergency Quiz.	00:00:04	DURING
46071	quiz view summary (http://www.ggte.unicamp.br/moodle/mod/quiz/summary.php?attempt=50371)	1963	Emergency Quiz.	00:00:06	DURING
46071	quiz close attempt (http://www.ggte.unicamp.br/moodle/mod/quiz/review.php?attempt=50371)	QUIZ DA EMERGÊNCIA 26	Emergency Quiz.	00:00:01	DURING
46071	quiz review (http://www.ggte.unicamp.br/moodle/mod/quiz/review.php?attempt=50371)	QUIZ DA EMERGÊNCIA 26	Emergency Quiz.	00:00:04	DURING
46071	course view (http://www.ggte.unicamp.br/moodle/course/view.php?id=219)	MD136 - Emergências Clínicas	Other activity	00:00:14	DURING
46071	quiz view (http://www.ggte.unicamp.br/moodle/mod/quiz/view.php?id=38373)	QUIZ DA EMERGÊNCIA 27	Emergency Quiz.	00:00:07	DURING
46071	quiz attempt (http://www.ggte.unicamp.br/moodle/mod/quiz/review.php?attempt=50374)	QUIZ DA EMERGÊNCIA 27	Emergency Quiz.	00:00:01	DURING
46071	quiz continue attempt (http://www.ggte.unicamp.br/moodle/mod/quiz/review.php?attempt=50374)	QUIZ DA EMERGÊNCIA 27	Emergency Quiz.	00:02:11	DURING
46071	quiz continue attempt (http://www.ggte.unicamp.br/moodle/mod/quiz/review.php?attempt=50374)	QUIZ DA EMERGÊNCIA 27	Emergency Quiz.	00:00:09	DURING
46071	quiz continue attempt (http://www.ggte.unicamp.br/moodle/mod/quiz/review.php?attempt=50374)	QUIZ DA EMERGÊNCIA 27	Emergency Quiz.	00:00:18	DURING
46071	quiz continue attempt (http://www.ggte.unicamp.br/moodle/mod/quiz/review.php?attempt=50374)	QUIZ DA EMERGÊNCIA 27	Emergency Quiz.	00:01:10	DURING
46071	quiz continue attempt (http://www.ggte.unicamp.br/moodle/mod/quiz/review.php?attempt=50374)	QUIZ DA EMERGÊNCIA 27	Emergency Quiz.	00:00:25	DURING
46071	quiz continue attempt (http://www.ggte.unicamp.br/moodle/mod/quiz/review.php?attempt=50374)	QUIZ DA EMERGÊNCIA 27	Emergency Quiz.	00:00:47	DURING
46071	quiz continue attempt (http://www.ggte.unicamp.br/moodle/mod/quiz/review.php?attempt=50374)	QUIZ DA EMERGÊNCIA 27	Emergency Quiz.	00:00:27	DURING
46071	quiz view summary (http://www.ggte.unicamp.br/moodle/mod/quiz/summary.php?attempt=50374)	1964	Emergency Quiz.	00:00:06	DURING
46071	quiz close attempt (http://www.ggte.unicamp.br/moodle/mod/quiz/review.php?attempt=50374)	QUIZ DA EMERGÊNCIA 27	Emergency Quiz.	00:00:00	DURING
46071	quiz review (http://www.ggte.unicamp.br/moodle/mod/quiz/review.php?attempt=50374)	QUIZ DA EMERGÊNCIA 27	Emergency Quiz.	00:00:05	DURING
46071	course view (http://www.ggte.unicamp.br/moodle/course/view.php?id=219)	MD136 - Emergências Clínicas	Other activity	00:00:08	DURING
46071	quiz view (http://www.ggte.unicamp.br/moodle/mod/quiz/view.php?id=38483)	QUIZ DA EMERGÊNCIA 28	Emergency Quiz.	00:00:04	DURING
46071	quiz attempt (http://www.ggte.unicamp.br/moodle/mod/quiz/review.php?attempt=50378)	QUIZ DA EMERGÊNCIA 28	Emergency Quiz.	00:00:00	DURING
46071	quiz continue attempt (http://www.ggte.unicamp.br/moodle/mod/quiz/review.php?attempt=50378)	QUIZ DA EMERGÊNCIA 28	Emergency Quiz.	00:03:14	DURING
46071	quiz continue attempt (http://www.ggte.unicamp.br/moodle/mod/quiz/review.php?attempt=50378)	QUIZ DA EMERGÊNCIA 28	Emergency Quiz.	00:00:14	DURING
46071	quiz continue attempt (http://www.ggte.unicamp.br/moodle/mod/quiz/review.php?attempt=50378)	QUIZ DA EMERGÊNCIA 28	Emergency Quiz.	00:00:21	DURING
46071	quiz continue attempt (http://www.ggte.unicamp.br/moodle/mod/quiz/review.php?attempt=50378)	QUIZ DA EMERGÊNCIA 28	Emergency Quiz.	00:03:37	DURING
46071	quiz continue attempt (http://www.ggte.unicamp.br/moodle/mod/quiz/review.php?attempt=50378)	QUIZ DA EMERGÊNCIA 28	Emergency Quiz.	00:00:39	DURING
46071	quiz continue attempt (http://www.ggte.unicamp.br/moodle/mod/quiz/review.php?attempt=50378)	QUIZ DA EMERGÊNCIA 28	Emergency Quiz.	00:00:30	DURING
46071	quiz continue attempt (http://www.ggte.unicamp.br/moodle/mod/quiz/review.php?attempt=50378)	QUIZ DA EMERGÊNCIA 28	Emergency Quiz.	00:00:58	DURING
46071	quiz view summary (http://www.ggte.unicamp.br/moodle/mod/quiz/summary.php?attempt=50378)	1978	Emergency Quiz.	00:00:06	DURING
46071	quiz close attempt (http://www.ggte.unicamp.br/moodle/mod/quiz/review.php?attempt=50378)	QUIZ DA EMERGÊNCIA 28	Emergency Quiz.	00:00:00	DURING
46071	quiz review (http://www.ggte.unicamp.br/moodle/mod/quiz/review.php?attempt=50378)	QUIZ DA EMERGÊNCIA 28	Emergency Quiz.	00:00:03	DURING
46071	course view (http://www.ggte.unicamp.br/moodle/course/view.php?id=219)	MD136 - Emergências Clínicas	Other activity	00:00:11	DURING
46071	quiz view (http://www.ggte.unicamp.br/moodle/mod/quiz/view.php?id=38519)	QUIZ DA EMERGÊNCIA 29	Emergency Quiz.	00:00:04	DURING
46071	quiz attempt (http://www.ggte.unicamp.br/moodle/mod/quiz/review.php?attempt=50383)	QUIZ DA EMERGÊNCIA 29	Emergency Quiz.	00:00:00	DURING
46071	quiz continue attempt (http://www.ggte.unicamp.br/moodle/mod/quiz/review.php?attempt=50383)	QUIZ DA EMERGÊNCIA 29	Emergency Quiz.		DURING
46071	course view (http://www.ggte.unicamp.br/moodle/course/view.php?id=219)	MD136 - Emergências Clínicas	Other activity	00:00:13	DURING
46071	course view (http://www.ggte.unicamp.br/moodle/course/view.php?id=219)	MD136 - Emergências Clínicas	Other activity	00:00:20	DURING
46071	lesson start (http://www.ggte.unicamp.br/moodle/mod/lesson/view.php?id=39838)	DECISÕES EXTREMAS 24	Extreme Decisions	00:00:00	DURING
46071	lesson view (http://www.ggte.unicamp.br/moodle/mod/lesson/view.php?id=39838)	DECISÕES EXTREMAS 24 - QUESTÃO 1	Extreme Decisions	00:13:42	DURING
46071	lesson view (http://www.ggte.unicamp.br/moodle/mod/lesson/view.php?id=39838)	DECISÕES EXTREMAS 24 - QUESTÃO 2	Extreme Decisions	00:13:48	DURING
46071	lesson end (http://www.ggte.unicamp.br/moodle/mod/lesson/view.php?id=39838)	DECISÕES EXTREMAS 24	Extreme Decisions		DURING
46071	course view (http://www.ggte.unicamp.br/moodle/course/view.php?id=219)	MD136 - Emergências Clínicas	Other activity	00:00:25	DURING
46071	lesson start (http://www.ggte.unicamp.br/moodle/mod/lesson/view.php?id=39792)	DECISÕES EXTREMAS 23	Extreme Decisions	00:00:00	DURING
46071	lesson view (http://www.ggte.unicamp.br/moodle/mod/lesson/view.php?id=39792)	DECISÕES EXTREMAS 23 - INÍCIO	Extreme Decisions	00:00:22	DURING
46071	lesson view (http://www.ggte.unicamp.br/moodle/mod/lesson/view.php?id=39792)	DECISÕES EXTREMAS 23 - QUESTÃO 1	Extreme Decisions	00:14:16	DURING
46071	lesson view (http://www.ggte.unicamp.br/moodle/mod/lesson/view.php?id=39792)	DECISÕES EXTREMAS 23 - QUESTÃO 2	Extreme Decisions	00:29:57	DURING
46071	lesson end (http://www.ggte.unicamp.br/moodle/mod/lesson/view.php?id=39792)	DECISÕES EXTREMAS 23	Extreme Decisions	00:07:13	DURING
46071	lesson start (http://www.ggte.unicamp.br/moodle/mod/lesson/view.php?id=39637)	DECISÕES EXTREMAS 21	Extreme Decisions	00:00:00	DURING
46071	lesson view (http://www.ggte.unicamp.br/moodle/mod/lesson/view.php?id=39637)	DECISÕES EXTREMAS 21 – QUESTÃO 1	Extreme Decisions	00:01:15	DURING
46071	lesson view (http://www.ggte.unicamp.br/moodle/mod/lesson/view.php?id=39637)	DECISÕES EXTREMAS 21 – QUESTÃO 2	Extreme Decisions	00:00:45	DURING
46071	lesson view (http://www.ggte.unicamp.br/moodle/mod/lesson/view.php?id=39637)	DECISÕES EXTREMAS 21 – QUESTÃO 3	Extreme Decisions	00:00:44	DURING
46071	lesson view (http://www.ggte.unicamp.br/moodle/mod/lesson/view.php?id=39637)	DECISÕES EXTREMAS 21 – QUESTÃO 4	Extreme Decisions	00:03:26	DURING
46071	lesson view (http://www.ggte.unicamp.br/moodle/mod/lesson/view.php?id=39637)	DECISÕES EXTREMAS 21 – QUESTÃO 5	Extreme Decisions	00:01:13	DURING
46071	lesson view (http://www.ggte.unicamp.br/moodle/mod/lesson/view.php?id=39637)	DECISÕES EXTREMAS 21 – QUESTÃO 6	Extreme Decisions	00:00:52	DURING
46071	lesson view (http://www.ggte.unicamp.br/moodle/mod/lesson/view.php?id=39637)	DECISÕES EXTREMAS 21 – QUESTÃO 7	Extreme Decisions	00:00:42	DURING
46071	lesson view (http://www.ggte.unicamp.br/moodle/mod/lesson/view.php?id=39637)	DECISÕES EXTREMAS 21 – QUESTÃO 8	Extreme Decisions	00:01:08	DURING
46071	lesson view (http://www.ggte.unicamp.br/moodle/mod/lesson/view.php?id=39637)	DECISÕES EXTREMAS 21 – QUESTÃO 9	Extreme Decisions	00:00:31	DURING
46071	lesson view (http://www.ggte.unicamp.br/moodle/mod/lesson/view.php?id=39637)	DECISÕES EXTREMAS 21 – QUESTÃO 9	Extreme Decisions	00:01:05	DURING
46071	lesson view (http://www.ggte.unicamp.br/moodle/mod/lesson/view.php?id=39637)	DECISÕES EXTREMAS 21 – QUESTÃO 10	Extreme Decisions	00:01:09	DURING
46071	lesson view (http://www.ggte.unicamp.br/moodle/mod/lesson/view.php?id=39637)	DECISÕES EXTREMAS 21 - EVOLUÇÃO CLÍNICA	Extreme Decisions	00:00:32	DURING
46071	lesson view (http://www.ggte.unicamp.br/moodle/mod/lesson/view.php?id=39637)	DECISÕES EXTREMAS 21 - DÚVIDAS, CRÍTICAS E SUGESTÕES	Extreme Decisions	00:00:07	DURING
46071	lesson end (http://www.ggte.unicamp.br/moodle/mod/lesson/view.php?id=39637)	DECISÕES EXTREMAS 21	Extreme Decisions	00:00:08	DURING
46071	lesson start (http://www.ggte.unicamp.br/moodle/mod/lesson/view.php?id=38737)	DECISÕES EXTREMAS 20	Extreme Decisions	00:00:00	DURING
46071	lesson view (http://www.ggte.unicamp.br/moodle/mod/lesson/view.php?id=38737)	DECISÕES EXTREMAS 20 – QUESTÃO 1	Extreme Decisions	00:05:50	DURING
46071	lesson view (http://www.ggte.unicamp.br/moodle/mod/lesson/view.php?id=38737)	DECISÕES EXTREMAS 20 – QUESTÃO 2	Extreme Decisions	00:00:38	DURING
46071	lesson view (http://www.ggte.unicamp.br/moodle/mod/lesson/view.php?id=38737)	DECISÕES EXTREMAS 20 – QUESTÃO 2	Extreme Decisions	00:00:22	DURING
46071	lesson view (http://www.ggte.unicamp.br/moodle/mod/lesson/view.php?id=38737)	DECISÕES EXTREMAS 20 – QUESTÃO 3	Extreme Decisions	00:00:45	DURING
46071	lesson view (http://www.ggte.unicamp.br/moodle/mod/lesson/view.php?id=38737)	DECISÕES EXTREMAS 20 – QUESTÃO 4	Extreme Decisions	00:01:01	DURING
46071	lesson view (http://www.ggte.unicamp.br/moodle/mod/lesson/view.php?id=38737)	DECISÕES EXTREMAS 20 – QUESTÃO 5	Extreme Decisions	00:01:59	DURING
46071	lesson view (http://www.ggte.unicamp.br/moodle/mod/lesson/view.php?id=38737)	DECISÕES EXTREMAS 20 - EXAMES COMPLEMENTARES	Extreme Decisions	00:01:47	DURING
46071	lesson view (http://www.ggte.unicamp.br/moodle/mod/lesson/view.php?id=38737)	DECISÕES EXTREMAS 20 – QUESTÃO 6	Extreme Decisions	00:02:16	DURING
46071	lesson view (http://www.ggte.unicamp.br/moodle/mod/lesson/view.php?id=38737)	DECISÕES EXTREMAS 20 – QUESTÃO 7	Extreme Decisions	00:00:44	DURING
46071	lesson view (http://www.ggte.unicamp.br/moodle/mod/lesson/view.php?id=38737)	DECISÕES EXTREMAS 20 - EVOLUÇÃO DO PACIENTE	Extreme Decisions	00:02:34	DURING
46071	lesson start (http://www.ggte.unicamp.br/moodle/mod/lesson/view.php?id=38577)	DECISÕES EXTREMAS 19	Extreme Decisions	00:00:00	DURING
46071	lesson view (http://www.ggte.unicamp.br/moodle/mod/lesson/view.php?id=38577)	DECISÕES EXTREMAS 19 – QUESTÃO 1	Extreme Decisions	00:01:06	DURING
46071	lesson view (http://www.ggte.unicamp.br/moodle/mod/lesson/view.php?id=38577)	DECISÕES EXTREMAS 19 – QUESTÃO 2	Extreme Decisions	00:00:32	DURING
46071	lesson view (http://www.ggte.unicamp.br/moodle/mod/lesson/view.php?id=38577)	DECISÕES EXTREMAS 19 – QUESTÃO 3	Extreme Decisions	00:00:01	DURING
46071	lesson view (http://www.ggte.unicamp.br/moodle/mod/lesson/view.php?id=38577)	DECISÕES EXTREMAS 19 – QUESTÃO 3	Extreme Decisions	00:00:31	DURING
46071	lesson view (http://www.ggte.unicamp.br/moodle/mod/lesson/view.php?id=38577)	DECISÕES EXTREMAS 19 – QUESTÃO 4	Extreme Decisions	00:01:37	DURING
46071	lesson view (http://www.ggte.unicamp.br/moodle/mod/lesson/view.php?id=38577)	DECISÕES EXTREMAS 19 – QUESTÃO 5	Extreme Decisions	00:00:30	DURING
46071	lesson view (http://www.ggte.unicamp.br/moodle/mod/lesson/view.php?id=38577)	DECISÕES EXTREMAS 19 – QUESTÃO 5	Extreme Decisions	00:00:36	DURING
46071	lesson view (http://www.ggte.unicamp.br/moodle/mod/lesson/view.php?id=38577)	DECISÕES EXTREMAS 19 – QUESTÃO 6	Extreme Decisions	00:01:05	DURING
46071	lesson view (http://www.ggte.unicamp.br/moodle/mod/lesson/view.php?id=38577)	DECISÕES EXTREMAS 19 – QUESTÃO 6	Extreme Decisions	00:01:25	DURING
46071	lesson view (http://www.ggte.unicamp.br/moodle/mod/lesson/view.php?id=38577)	DECISÕES EXTREMAS 19 – QUESTÃO 7	Extreme Decisions	00:00:35	DURING
46071	lesson view (http://www.ggte.unicamp.br/moodle/mod/lesson/view.php?id=38577)	DECISÕES EXTREMAS 19 – QUESTÃO 8	Extreme Decisions	00:00:47	DURING
46071	lesson view (http://www.ggte.unicamp.br/moodle/mod/lesson/view.php?id=38577)	DECISÕES EXTREMAS 19 – QUESTÃO 9	Extreme Decisions	00:00:37	DURING
46071	lesson view (http://www.ggte.unicamp.br/moodle/mod/lesson/view.php?id=38577)	DECISÕES EXTREMAS 19 - EVOLUÇÃO DO CASO E CONSIDERAÇÕES FINAIS	Extreme Decisions		DURING
46071	course view (http://www.ggte.unicamp.br/moodle/course/view.php?id=219)	MD136 - Emergências Clínicas	Other activity	00:00:42	DURING
46071	course view (http://www.ggte.unicamp.br/moodle/course/view.php?id=219)	MD136 - Emergências Clínicas	Other activity	00:00:11	DURING
46071	forum view forum (http://www.ggte.unicamp.br/moodle/mod/forum/view.php?id=44460)	VISITA VIRTUAL 56	Virtual Rounds		DURING
46071	course view (http://www.ggte.unicamp.br/moodle/course/view.php?id=219)	MD136 - Emergências Clínicas	Other activity	00:00:21	DURING
46071	lesson start (http://www.ggte.unicamp.br/moodle/mod/lesson/view.php?id=38577)	DECISÕES EXTREMAS 19	Extreme Decisions	00:00:06	DURING
46071	lesson view (http://www.ggte.unicamp.br/moodle/mod/lesson/view.php?id=38577)	DECISÕES EXTREMAS 19 – QUESTÃO 1	Extreme Decisions	00:00:13	DURING
46071	lesson start (http://www.ggte.unicamp.br/moodle/mod/lesson/view.php?id=38559)	DECISÕES EXTREMAS 18	Extreme Decisions	00:00:00	DURING
46071	lesson view (http://www.ggte.unicamp.br/moodle/mod/lesson/view.php?id=38559)	DECISÕES EXTREMAS 18 – QUESTÃO 1	Extreme Decisions	00:01:15	DURING
46071	lesson view (http://www.ggte.unicamp.br/moodle/mod/lesson/view.php?id=38559)	DECISÕES EXTREMAS 18 – QUESTÃO 1	Extreme Decisions	00:00:08	DURING
46071	lesson view (http://www.ggte.unicamp.br/moodle/mod/lesson/view.php?id=38559)	DECISÕES EXTREMAS 18 – QUESTÃO 1	Extreme Decisions	00:00:22	DURING
46071	lesson view (http://www.ggte.unicamp.br/moodle/mod/lesson/view.php?id=38559)	DECISÕES EXTREMAS 18 – QUESTÃO 2	Extreme Decisions	00:00:55	DURING
46071	lesson view (http://www.ggte.unicamp.br/moodle/mod/lesson/view.php?id=38559)	DECISÕES EXTREMAS 18 – QUESTÃO 3	Extreme Decisions	00:00:41	DURING
46071	lesson view (http://www.ggte.unicamp.br/moodle/mod/lesson/view.php?id=38559)	DECISÕES EXTREMAS 18 – QUESTÃO 4	Extreme Decisions	00:00:43	DURING
46071	lesson view (http://www.ggte.unicamp.br/moodle/mod/lesson/view.php?id=38559)	DECISÕES EXTREMAS 18 – QUESTÃO 5	Extreme Decisions	00:00:48	DURING
46071	lesson view (http://www.ggte.unicamp.br/moodle/mod/lesson/view.php?id=38559)	DECISÕES EXTREMAS 18 – QUESTÃO 6	Extreme Decisions	00:00:45	DURING
46071	lesson view (http://www.ggte.unicamp.br/moodle/mod/lesson/view.php?id=38559)	DECISÕES EXTREMAS 18 – QUESTÃO 7	Extreme Decisions	00:01:12	DURING
46071	lesson view (http://www.ggte.unicamp.br/moodle/mod/lesson/view.php?id=38559)	DECISÕES EXTREMAS 18 - EVOLUÇÃO DO PACIENTE	Extreme Decisions	00:00:14	DURING
46071	lesson start (http://www.ggte.unicamp.br/moodle/mod/lesson/view.php?id=38530)	DECISÕES EXTREMAS 17	Extreme Decisions	00:00:00	DURING
46071	lesson view (http://www.ggte.unicamp.br/moodle/mod/lesson/view.php?id=38530)	DECISÕES EXTREMAS 17 – QUESTÃO 1	Extreme Decisions	00:02:28	DURING
46071	lesson view (http://www.ggte.unicamp.br/moodle/mod/lesson/view.php?id=38530)	DECISÕES EXTREMAS 17 – QUESTÃO 2	Extreme Decisions	00:00:41	DURING
46071	lesson view (http://www.ggte.unicamp.br/moodle/mod/lesson/view.php?id=38530)	DECISÕES EXTREMAS 17 – QUESTÃO 3	Extreme Decisions	00:02:41	DURING
46071	lesson view (http://www.ggte.unicamp.br/moodle/mod/lesson/view.php?id=38530)	DECISÕES EXTREMAS 17 – QUESTÃO 4	Extreme Decisions	00:01:26	DURING
46071	lesson view (http://www.ggte.unicamp.br/moodle/mod/lesson/view.php?id=38530)	DECISÕES EXTREMAS 17 - CAUSAS DE HIPONATREMIA	Extreme Decisions	00:17:08	DURING
46071	course view (http://www.ggte.unicamp.br/moodle/course/view.php?id=219)	MD136 - Emergências Clínicas	Other activity	00:09:02	DURING
46071	course view (http://www.ggte.unicamp.br/moodle/course/view.php?id=219)	MD136 - Emergências Clínicas	Other activity	00:00:11	DURING
46071	lesson start (http://www.ggte.unicamp.br/moodle/mod/lesson/view.php?id=38530)	DECISÕES EXTREMAS 17	Extreme Decisions	00:00:07	DURING
46071	lesson start (http://www.ggte.unicamp.br/moodle/mod/lesson/view.php?id=38487)	DECISÕES EXTREMAS 16	Extreme Decisions	00:00:00	DURING
46071	lesson view (http://www.ggte.unicamp.br/moodle/mod/lesson/view.php?id=38487)	DECISÕES EXTREMAS 16 – QUESTÃO 1	Extreme Decisions	00:00:58	DURING
46071	lesson view (http://www.ggte.unicamp.br/moodle/mod/lesson/view.php?id=38487)	DECISÕES EXTREMAS 16 – QUESTÃO 2	Extreme Decisions	00:00:41	DURING
46071	lesson view (http://www.ggte.unicamp.br/moodle/mod/lesson/view.php?id=38487)	DECISÕES EXTREMAS 16 – QUESTÃO 3	Extreme Decisions	00:01:48	DURING
46071	lesson view (http://www.ggte.unicamp.br/moodle/mod/lesson/view.php?id=38487)	DECISÕES EXTREMAS 16 – QUESTÃO 4	Extreme Decisions	00:00:24	DURING
46071	lesson view (http://www.ggte.unicamp.br/moodle/mod/lesson/view.php?id=38487)	DECISÕES EXTREMAS 16 – QUESTÃO 5	Extreme Decisions	00:00:27	DURING
46071	lesson view (http://www.ggte.unicamp.br/moodle/mod/lesson/view.php?id=38487)	DECISÕES EXTREMAS 16 – QUESTÃO 6	Extreme Decisions	00:00:24	DURING
46071	lesson view (http://www.ggte.unicamp.br/moodle/mod/lesson/view.php?id=38487)	DECISÕES EXTREMAS 16 – QUESTÃO 6	Extreme Decisions	00:00:41	DURING
46071	lesson view (http://www.ggte.unicamp.br/moodle/mod/lesson/view.php?id=38487)	DECISÕES EXTREMAS 16 – QUESTÃO 7	Extreme Decisions	00:00:55	DURING
46071	lesson view (http://www.ggte.unicamp.br/moodle/mod/lesson/view.php?id=38487)	DECISÕES EXTREMAS 16 – QUESTÃO 7	Extreme Decisions	00:00:13	DURING
46071	lesson view (http://www.ggte.unicamp.br/moodle/mod/lesson/view.php?id=38487)	DECISÕES EXTREMAS 16 – QUESTÃO 7	Extreme Decisions	00:00:09	DURING
46071	lesson view (http://www.ggte.unicamp.br/moodle/mod/lesson/view.php?id=38487)	DECISÕES EXTREMAS 16 – QUESTÃO 7	Extreme Decisions	00:00:23	DURING
46071	lesson view (http://www.ggte.unicamp.br/moodle/mod/lesson/view.php?id=38487)	DECISÕES EXTREMAS 16 – QUESTÃO 8	Extreme Decisions	00:00:28	DURING
46071	lesson view (http://www.ggte.unicamp.br/moodle/mod/lesson/view.php?id=38487)	DECISÕES EXTREMAS 16 - COMENTÁRIOS, CRÍTICAS E SUGESTÕES	Extreme Decisions	00:01:18	DURING
46071	lesson end (http://www.ggte.unicamp.br/moodle/mod/lesson/view.php?id=38487)	DECISÕES EXTREMAS 16	Extreme Decisions	00:00:09	DURING
46071	lesson start (http://www.ggte.unicamp.br/moodle/mod/lesson/view.php?id=38379)	DECISÕES EXTREMAS 15	Extreme Decisions	00:00:00	DURING
46071	lesson view (http://www.ggte.unicamp.br/moodle/mod/lesson/view.php?id=38379)	DECISÕES EXTREMAS 15 – QUESTÃO 1	Extreme Decisions	00:01:05	DURING
46071	lesson view (http://www.ggte.unicamp.br/moodle/mod/lesson/view.php?id=38379)	DECISÕES EXTREMAS 15 – QUESTÃO 2	Extreme Decisions	00:00:55	DURING
46071	lesson view (http://www.ggte.unicamp.br/moodle/mod/lesson/view.php?id=38379)	DECISÕES EXTREMAS 15 – QUESTÃO 2	Extreme Decisions	00:00:16	DURING
46071	lesson view (http://www.ggte.unicamp.br/moodle/mod/lesson/view.php?id=38379)	DECISÕES EXTREMAS 15 – QUESTÃO 3	Extreme Decisions	00:01:39	DURING
46071	lesson view (http://www.ggte.unicamp.br/moodle/mod/lesson/view.php?id=38379)	DECISÕES EXTREMAS 15 – QUESTÃO 4	Extreme Decisions	00:01:00	DURING
46071	lesson view (http://www.ggte.unicamp.br/moodle/mod/lesson/view.php?id=38379)	DECISÕES EXTREMAS 15 – QUESTÃO 5	Extreme Decisions	00:00:32	DURING
46071	lesson view (http://www.ggte.unicamp.br/moodle/mod/lesson/view.php?id=38379)	DECISÕES EXTREMAS 15 – QUESTÃO 5	Extreme Decisions		DURING
46071	course view (http://www.ggte.unicamp.br/moodle/course/view.php?id=219)	MD136 - Emergências Clínicas	Other activity	00:00:15	DURING
46071	forum view forum (http://www.ggte.unicamp.br/moodle/mod/forum/view.php?id=44538)	VISITA VIRTUAL 57	Virtual Rounds	00:00:03	DURING
46071	forum view discussion (http://www.ggte.unicamp.br/moodle/mod/forum/discuss.php?d=5146)	CASO 57 - PARTE 1	Virtual Rounds	00:10:05	DURING
46071	forum add post (http://www.ggte.unicamp.br/moodle/mod/forum/discuss.php?d=5146&amp;parent=12963)	Re: CASO 57 - PARTE 1	Other activity	00:00:03	DURING
46071	forum view discussion (http://www.ggte.unicamp.br/moodle/mod/forum/discuss.php?d=5146)	CASO 57 - PARTE 1	Virtual Rounds		DURING
46071	course view (http://www.ggte.unicamp.br/moodle/course/view.php?id=219)	MD136 - Emergências Clínicas	Other activity	00:15:41	DURING
46071	forum view forum (http://www.ggte.unicamp.br/moodle/mod/forum/view.php?id=44538)	VISITA VIRTUAL 57	Virtual Rounds	00:02:00	DURING
46071	forum view discussion (http://www.ggte.unicamp.br/moodle/mod/forum/discuss.php?d=5150)	CASO 57 - PARTE 2	Virtual Rounds	00:17:33	DURING
46071	forum add post (http://www.ggte.unicamp.br/moodle/mod/forum/discuss.php?d=5150&amp;parent=12970)	Re: CASO 57 - PARTE 2	Other activity	00:00:02	DURING
46071	forum view discussion (http://www.ggte.unicamp.br/moodle/mod/forum/discuss.php?d=5150)	CASO 57 - PARTE 2	Virtual Rounds	00:06:40	DURING
46071	lesson start (http://www.ggte.unicamp.br/moodle/mod/lesson/view.php?id=38379)	DECISÕES EXTREMAS 15	Extreme Decisions	00:00:07	DURING
46071	lesson start (http://www.ggte.unicamp.br/moodle/mod/lesson/view.php?id=38376)	DECISÕES EXTREMAS 14	Extreme Decisions	00:00:07	DURING
46071	lesson start (http://www.ggte.unicamp.br/moodle/mod/lesson/view.php?id=38332)	DECISÕES EXTREMAS 13	Extreme Decisions	00:00:00	DURING
46071	lesson view (http://www.ggte.unicamp.br/moodle/mod/lesson/view.php?id=38332)	DECISÕES EXTREMAS 13 – QUESTÃO 1	Extreme Decisions	00:01:30	DURING
46071	lesson view (http://www.ggte.unicamp.br/moodle/mod/lesson/view.php?id=38332)	DECISÕES EXTREMAS 13 – QUESTÃO 2	Extreme Decisions	00:00:26	DURING
46071	lesson view (http://www.ggte.unicamp.br/moodle/mod/lesson/view.php?id=38332)	DECISÕES EXTREMAS 13 – QUESTÃO 3	Extreme Decisions	00:00:15	DURING
46071	lesson view (http://www.ggte.unicamp.br/moodle/mod/lesson/view.php?id=38332)	DECISÕES EXTREMAS 13 – QUESTÃO 4	Extreme Decisions	00:01:05	DURING
46071	lesson view (http://www.ggte.unicamp.br/moodle/mod/lesson/view.php?id=38332)	DECISÕES EXTREMAS 13 – QUESTÃO 5	Extreme Decisions	00:00:39	DURING
46071	lesson view (http://www.ggte.unicamp.br/moodle/mod/lesson/view.php?id=38332)	DECISÕES EXTREMAS 13 – QUESTÃO 6	Extreme Decisions	00:00:56	DURING
46071	lesson view (http://www.ggte.unicamp.br/moodle/mod/lesson/view.php?id=38332)	DECISÕES EXTREMAS 13 – QUESTÃO 7	Extreme Decisions	00:00:39	DURING
46071	lesson view (http://www.ggte.unicamp.br/moodle/mod/lesson/view.php?id=38332)	DECISÕES EXTREMAS 13 – QUESTÃO 7	Extreme Decisions	00:00:22	DURING
46071	lesson view (http://www.ggte.unicamp.br/moodle/mod/lesson/view.php?id=38332)	DECISÕES EXTREMAS 13 – QUESTÃO 8	Extreme Decisions	00:00:46	DURING
46071	lesson view (http://www.ggte.unicamp.br/moodle/mod/lesson/view.php?id=38332)	DECISÕES EXTREMAS 13 – QUESTÃO 9	Extreme Decisions	00:00:35	DURING
46071	lesson view (http://www.ggte.unicamp.br/moodle/mod/lesson/view.php?id=38332)	DECISÕES EXTREMAS 13 – QUESTÃO 9	Extreme Decisions	00:00:48	DURING
46071	lesson view (http://www.ggte.unicamp.br/moodle/mod/lesson/view.php?id=38332)	DECISÕES EXTREMAS 13 - EVOLUÇÃO	Extreme Decisions	00:00:23	DURING
46071	lesson start (http://www.ggte.unicamp.br/moodle/mod/lesson/view.php?id=38362)	DECISÕES EXTREMAS 12	Extreme Decisions	00:00:00	DURING
46071	lesson view (http://www.ggte.unicamp.br/moodle/mod/lesson/view.php?id=38362)	DECISÕES EXTREMAS 12 – QUESTÃO 1	Extreme Decisions		DURING
46071	lesson start (http://www.ggte.unicamp.br/moodle/mod/lesson/view.php?id=38362)	DECISÕES EXTREMAS 12	Extreme Decisions	00:00:00	DURING
46071	lesson view (http://www.ggte.unicamp.br/moodle/mod/lesson/view.php?id=38362)	DECISÕES EXTREMAS 12 – QUESTÃO 1	Extreme Decisions	00:00:21	DURING
46071	lesson view (http://www.ggte.unicamp.br/moodle/mod/lesson/view.php?id=38362)	DECISÕES EXTREMAS 12 – QUESTÃO 2	Extreme Decisions	00:00:51	DURING
46071	lesson view (http://www.ggte.unicamp.br/moodle/mod/lesson/view.php?id=38362)	DECISÕES EXTREMAS 12 – QUESTÃO 3	Extreme Decisions	00:01:45	DURING
46071	lesson view (http://www.ggte.unicamp.br/moodle/mod/lesson/view.php?id=38362)	DECISÕES EXTREMAS 12 – QUESTÃO 4	Extreme Decisions	00:00:33	DURING
46071	lesson view (http://www.ggte.unicamp.br/moodle/mod/lesson/view.php?id=38362)	DECISÕES EXTREMAS 12 – QUESTÃO 5	Extreme Decisions	00:00:50	DURING
46071	lesson view (http://www.ggte.unicamp.br/moodle/mod/lesson/view.php?id=38362)	DECISÕES EXTREMAS 12 – QUESTÃO 6	Extreme Decisions	00:01:22	DURING
46071	lesson view (http://www.ggte.unicamp.br/moodle/mod/lesson/view.php?id=38362)	DECISÕES EXTREMAS 12 – QUESTÃO 7	Extreme Decisions	00:00:45	DURING
46071	lesson view (http://www.ggte.unicamp.br/moodle/mod/lesson/view.php?id=38362)	DECISÕES EXTREMAS 12 – QUESTÃO 7	Extreme Decisions	00:00:35	DURING
46071	lesson view (http://www.ggte.unicamp.br/moodle/mod/lesson/view.php?id=38362)	DECISÕES EXTREMAS 12 – QUESTÃO 8	Extreme Decisions	00:00:20	DURING
46071	lesson view (http://www.ggte.unicamp.br/moodle/mod/lesson/view.php?id=38362)	DECISÕES EXTREMAS 12 – QUESTÃO 8	Extreme Decisions	00:00:49	DURING
46071	lesson view (http://www.ggte.unicamp.br/moodle/mod/lesson/view.php?id=38362)	DECISÕES EXTREMAS 12 - PARTE FINAL	Extreme Decisions	00:04:47	DURING
46071	lesson view (http://www.ggte.unicamp.br/moodle/mod/lesson/view.php?id=38362)	DECISÕES EXTREMAS 12 - BIBLIOGRAFIA RECOMENDADA	Extreme Decisions	00:00:04	DURING
46071	lesson end (http://www.ggte.unicamp.br/moodle/mod/lesson/view.php?id=38362)	DECISÕES EXTREMAS 12	Extreme Decisions	00:17:13	DURING
46071	course view (http://www.ggte.unicamp.br/moodle/course/view.php?id=219)	MD136 - Emergências Clínicas	Other activity	00:00:10	DURING
46071	forum view forum (http://www.ggte.unicamp.br/moodle/mod/forum/view.php?id=44538)	VISITA VIRTUAL 57	Virtual Rounds	00:00:05	DURING
46071	user view (http://www.ggte.unicamp.br/moodle/user/view.php?id=4339&amp;course=219)	TIAGO DE ARAUJO GUERRA GRANGEIA	Other activity	00:00:06	DURING
46071	forum view discussion (http://www.ggte.unicamp.br/moodle/mod/forum/discuss.php?d=5150)	CASO 57 - PARTE 2	Virtual Rounds	00:01:01	DURING
46071	forum view discussion (http://www.ggte.unicamp.br/moodle/mod/forum/discuss.php?d=5181)	CASO 57 - PARTE 3	Virtual Rounds	00:12:33	DURING
46071	lesson start (http://www.ggte.unicamp.br/moodle/mod/lesson/view.php?id=38331)	DECISÕES EXTREMAS 11	Extreme Decisions	00:00:00	DURING
46071	lesson view (http://www.ggte.unicamp.br/moodle/mod/lesson/view.php?id=38331)	DECISÕES EXTREMAS 11 – QUESTÃO 1	Extreme Decisions	00:00:57	DURING
46071	lesson view (http://www.ggte.unicamp.br/moodle/mod/lesson/view.php?id=38331)	DECISÕES EXTREMAS 11 – QUESTÃO 2	Extreme Decisions	00:00:49	DURING
46071	lesson view (http://www.ggte.unicamp.br/moodle/mod/lesson/view.php?id=38331)	DECISÕES EXTREMAS 11 – QUESTÃO 3	Extreme Decisions	00:00:10	DURING
46071	lesson view (http://www.ggte.unicamp.br/moodle/mod/lesson/view.php?id=38331)	DECISÕES EXTREMAS 11 – QUESTÃO 4	Extreme Decisions	00:00:15	DURING
46071	lesson view (http://www.ggte.unicamp.br/moodle/mod/lesson/view.php?id=38331)	DECISÕES EXTREMAS 11 – QUESTÃO 4	Extreme Decisions	00:00:20	DURING
46071	lesson view (http://www.ggte.unicamp.br/moodle/mod/lesson/view.php?id=38331)	DECISÕES EXTREMAS 11 – QUESTÃO 5	Extreme Decisions	00:00:31	DURING
46071	lesson view (http://www.ggte.unicamp.br/moodle/mod/lesson/view.php?id=38331)	DECISÕES EXTREMAS 11 – QUESTÃO 5	Extreme Decisions	00:00:08	DURING
46071	lesson view (http://www.ggte.unicamp.br/moodle/mod/lesson/view.php?id=38331)	DECISÕES EXTREMAS 11 – QUESTÃO 5	Extreme Decisions	00:00:33	DURING
46071	lesson view (http://www.ggte.unicamp.br/moodle/mod/lesson/view.php?id=38331)	DECISÕES EXTREMAS 11 – QUESTÃO 6	Extreme Decisions	00:01:14	DURING
46071	lesson view (http://www.ggte.unicamp.br/moodle/mod/lesson/view.php?id=38331)	DECISÕES EXTREMAS 11 - CONSIDERAÇÕES TEÓRICAS	Extreme Decisions	00:00:49	DURING
46071	lesson view (http://www.ggte.unicamp.br/moodle/mod/lesson/view.php?id=38331)	DECISÕES EXTREMAS 11 - COMENTÁRIOS, CRÍTICAS E DUVIDAS	Extreme Decisions	00:00:08	DURING
46071	lesson start (http://www.ggte.unicamp.br/moodle/mod/lesson/view.php?id=38330)	DECISÕES EXTREMAS 10	Extreme Decisions	00:00:00	DURING
46071	lesson view (http://www.ggte.unicamp.br/moodle/mod/lesson/view.php?id=38330)	DECISÕES EXTREMAS 10 – QUESTÃO 1	Extreme Decisions	00:02:13	DURING
46071	lesson view (http://www.ggte.unicamp.br/moodle/mod/lesson/view.php?id=38330)	DECISÕES EXTREMAS 10 – QUESTÃO 2	Extreme Decisions	00:00:45	DURING
46071	lesson view (http://www.ggte.unicamp.br/moodle/mod/lesson/view.php?id=38330)	DECISÕES EXTREMAS 10 – QUESTÃO 3	Extreme Decisions	00:01:24	DURING
46071	lesson view (http://www.ggte.unicamp.br/moodle/mod/lesson/view.php?id=38330)	DECISÕES EXTREMAS 10 – QUESTÃO 4	Extreme Decisions	00:01:40	DURING
46071	lesson view (http://www.ggte.unicamp.br/moodle/mod/lesson/view.php?id=38330)	DECISÕES EXTREMAS 10 – QUESTÃO 5	Extreme Decisions	00:21:38	DURING
46071	lesson view (http://www.ggte.unicamp.br/moodle/mod/lesson/view.php?id=38330)	DECISÕES EXTREMAS 10 – QUESTÃO 6	Extreme Decisions	00:00:48	DURING
46071	lesson view (http://www.ggte.unicamp.br/moodle/mod/lesson/view.php?id=38330)	DECISÕES EXTREMAS 10 – QUESTÃO 6	Extreme Decisions	00:00:21	DURING
46071	lesson view (http://www.ggte.unicamp.br/moodle/mod/lesson/view.php?id=38330)	DECISÕES EXTREMAS 10 – QUESTÃO 7	Extreme Decisions	00:00:33	DURING
46071	lesson view (http://www.ggte.unicamp.br/moodle/mod/lesson/view.php?id=38330)	DECISÕES EXTREMAS 10 – QUESTÃO 8	Extreme Decisions	00:01:27	DURING
46071	lesson view (http://www.ggte.unicamp.br/moodle/mod/lesson/view.php?id=38330)	DECISÕES EXTREMAS 10 – QUESTÃO 9	Extreme Decisions	00:01:35	DURING
46071	lesson view (http://www.ggte.unicamp.br/moodle/mod/lesson/view.php?id=38330)	DECISÕES EXTREMAS 10 - CONSIDERAÇÕES FINAIS	Extreme Decisions	00:00:38	DURING
46071	lesson view (http://www.ggte.unicamp.br/moodle/mod/lesson/view.php?id=38330)	DECISÕES EXTREMAS 10 - CRITICAS, SUGESTÕES E DÚVIDAS	Extreme Decisions	00:00:11	DURING
46071	lesson start (http://www.ggte.unicamp.br/moodle/mod/lesson/view.php?id=38293)	DECISÕES EXTREMAS 09	Extreme Decisions	00:00:00	DURING
46071	lesson view (http://www.ggte.unicamp.br/moodle/mod/lesson/view.php?id=38293)	DECISÕES EXTREMAS 09 – QUESTÃO 1	Extreme Decisions	00:21:51	DURING
46071	lesson view (http://www.ggte.unicamp.br/moodle/mod/lesson/view.php?id=38293)	DECISÕES EXTREMAS 09 – QUESTÃO 1	Extreme Decisions	00:00:16	DURING
46071	lesson view (http://www.ggte.unicamp.br/moodle/mod/lesson/view.php?id=38293)	DECISÕES EXTREMAS 09 – QUESTÃO 1	Extreme Decisions	00:00:23	DURING
46071	lesson view (http://www.ggte.unicamp.br/moodle/mod/lesson/view.php?id=38293)	DECISÕES EXTREMAS 09 – QUESTÃO 2	Extreme Decisions	00:00:42	DURING
46071	lesson view (http://www.ggte.unicamp.br/moodle/mod/lesson/view.php?id=38293)	DECISÕES EXTREMAS 09 – QUESTÃO 3	Extreme Decisions	00:02:19	DURING
46071	lesson view (http://www.ggte.unicamp.br/moodle/mod/lesson/view.php?id=38293)	DECISÕES EXTREMAS 09 – QUESTÃO 4	Extreme Decisions	00:00:55	DURING
46071	lesson view (http://www.ggte.unicamp.br/moodle/mod/lesson/view.php?id=38293)	DECISÕES EXTREMAS 09 – QUESTÃO 5	Extreme Decisions	00:00:39	DURING
46071	lesson view (http://www.ggte.unicamp.br/moodle/mod/lesson/view.php?id=38293)	DECISÕES EXTREMAS 09 - TEORIA	Extreme Decisions	00:01:17	DURING
46071	lesson view (http://www.ggte.unicamp.br/moodle/mod/lesson/view.php?id=38293)	DECISÕES EXTREMAS 09 – QUESTÃO 6	Extreme Decisions	00:05:21	DURING
46071	lesson view (http://www.ggte.unicamp.br/moodle/mod/lesson/view.php?id=38293)	DECISÕES EXTREMAS 09 - TEORIA 2	Extreme Decisions	00:01:54	DURING
46071	lesson view (http://www.ggte.unicamp.br/moodle/mod/lesson/view.php?id=38293)	DECISÕES EXTREMAS 09 – QUESTÃO 7	Extreme Decisions	00:00:27	DURING
46071	lesson view (http://www.ggte.unicamp.br/moodle/mod/lesson/view.php?id=38293)	DECISÕES EXTREMAS 09 – QUESTÃO 7	Extreme Decisions	00:00:26	DURING
46071	lesson view (http://www.ggte.unicamp.br/moodle/mod/lesson/view.php?id=38293)	DECISÕES EXTREMAS 09 – QUESTÃO 8	Extreme Decisions	00:00:36	DURING
46071	lesson view (http://www.ggte.unicamp.br/moodle/mod/lesson/view.php?id=38293)	DECISÕES EXTREMAS 09 – QUESTÃO 8	Extreme Decisions	00:00:09	DURING
46071	lesson view (http://www.ggte.unicamp.br/moodle/mod/lesson/view.php?id=38293)	DECISÕES EXTREMAS 09 - PARTE FINAL	Extreme Decisions	00:01:14	DURING
46071	lesson start (http://www.ggte.unicamp.br/moodle/mod/lesson/view.php?id=38245)	DECISÕES EXTREMAS 08	Extreme Decisions	00:00:07	DURING
46071	lesson view (http://www.ggte.unicamp.br/moodle/mod/lesson/view.php?id=38245)	DECISÕES EXTREMAS 08 – QUESTÃO 2	Extreme Decisions	00:00:09	DURING
46071	lesson start (http://www.ggte.unicamp.br/moodle/mod/lesson/view.php?id=36629)	DECISÕES EXTREMAS 01	Extreme Decisions	00:00:06	DURING
46071	lesson start (http://www.ggte.unicamp.br/moodle/mod/lesson/view.php?id=38245)	DECISÕES EXTREMAS 08	Extreme Decisions	00:00:03	DURING
46071	lesson view (http://www.ggte.unicamp.br/moodle/mod/lesson/view.php?id=38245)	DECISÕES EXTREMAS 08 – QUESTÃO 1	Extreme Decisions	00:01:44	DURING
46071	lesson view (http://www.ggte.unicamp.br/moodle/mod/lesson/view.php?id=38245)	DECISÕES EXTREMAS 08 – QUESTÃO 2	Extreme Decisions	00:00:34	DURING
46071	lesson view (http://www.ggte.unicamp.br/moodle/mod/lesson/view.php?id=38245)	DECISÕES EXTREMAS 08 – QUESTÃO 3	Extreme Decisions	00:00:50	DURING
46071	lesson view (http://www.ggte.unicamp.br/moodle/mod/lesson/view.php?id=38245)	DECISÕES EXTREMAS 08 – QUESTÃO 4	Extreme Decisions	00:00:59	DURING
46071	lesson view (http://www.ggte.unicamp.br/moodle/mod/lesson/view.php?id=38245)	DECISÕES EXTREMAS 08 – QUESTÃO 5	Extreme Decisions	00:02:17	DURING
46071	lesson view (http://www.ggte.unicamp.br/moodle/mod/lesson/view.php?id=38245)	DECISÕES EXTREMAS 08 – QUESTÃO 6	Extreme Decisions	00:00:47	DURING
46071	lesson view (http://www.ggte.unicamp.br/moodle/mod/lesson/view.php?id=38245)	DECISÕES EXTREMAS 08 – QUESTÃO 7	Extreme Decisions	00:00:39	DURING
46071	lesson view (http://www.ggte.unicamp.br/moodle/mod/lesson/view.php?id=38245)	DECISÕES EXTREMAS 08 – QUESTÃO 8	Extreme Decisions	00:00:45	DURING
46071	lesson view (http://www.ggte.unicamp.br/moodle/mod/lesson/view.php?id=38245)	DECISÕES EXTREMAS 08 - PARTE FINAL	Extreme Decisions	00:00:20	DURING
46071	lesson start (http://www.ggte.unicamp.br/moodle/mod/lesson/view.php?id=38017)	DECISÕES EXTREMAS 07	Extreme Decisions	00:00:00	DURING
46071	lesson view (http://www.ggte.unicamp.br/moodle/mod/lesson/view.php?id=38017)	DECISÕES EXTREMAS 07 – QUESTÃO 1	Extreme Decisions	00:26:55	DURING
46071	lesson view (http://www.ggte.unicamp.br/moodle/mod/lesson/view.php?id=38017)	DECISÕES EXTREMAS 07 – QUESTÃO 2	Extreme Decisions	00:00:00	DURING
46071	lesson view (http://www.ggte.unicamp.br/moodle/mod/lesson/view.php?id=38017)	DECISÕES EXTREMAS 07 – QUESTÃO 2	Extreme Decisions	00:02:43	DURING
46071	lesson view (http://www.ggte.unicamp.br/moodle/mod/lesson/view.php?id=38017)	DECISÕES EXTREMAS 07 – QUESTÃO 3	Extreme Decisions	00:00:28	DURING
46071	lesson view (http://www.ggte.unicamp.br/moodle/mod/lesson/view.php?id=38017)	DECISÕES EXTREMAS 07 – QUESTÃO 4	Extreme Decisions	00:00:38	DURING
46071	lesson view (http://www.ggte.unicamp.br/moodle/mod/lesson/view.php?id=38017)	DECISÕES EXTREMAS 07 – QUESTÃO 5	Extreme Decisions	00:00:24	DURING
46071	lesson view (http://www.ggte.unicamp.br/moodle/mod/lesson/view.php?id=38017)	DECISÕES EXTREMAS 07 – QUESTÃO 5	Extreme Decisions	00:02:58	DURING
46071	lesson view (http://www.ggte.unicamp.br/moodle/mod/lesson/view.php?id=38017)	DECISÕES EXTREMAS 07 – QUESTÃO 6	Extreme Decisions	00:01:11	DURING
46071	lesson view (http://www.ggte.unicamp.br/moodle/mod/lesson/view.php?id=38017)	DECISÕES EXTREMAS 07 - QUESTÃO 7	Extreme Decisions	00:00:28	DURING
46071	lesson view (http://www.ggte.unicamp.br/moodle/mod/lesson/view.php?id=38017)	DECISÕES EXTREMAS 07 - QUESTÃO 7	Extreme Decisions	00:01:30	DURING
46071	lesson view (http://www.ggte.unicamp.br/moodle/mod/lesson/view.php?id=38017)	DECISÕES EXTREMAS 07 – QUESTÃO 8	Extreme Decisions	00:00:46	DURING
46071	lesson view (http://www.ggte.unicamp.br/moodle/mod/lesson/view.php?id=38017)	DECISÕES EXTREMAS 07 - EVOLUÇÃO DA PACIENTE DURANTE O PERÍODO DE OBSERVAÇÃO	Extreme Decisions	00:00:38	DURING
46071	lesson view (http://www.ggte.unicamp.br/moodle/mod/lesson/view.php?id=38017)	DECISÕES EXTREMAS 07 - COMENTÁRIOS E DÚVIDAS	Extreme Decisions	00:00:06	DURING
46071	lesson end (http://www.ggte.unicamp.br/moodle/mod/lesson/view.php?id=38017)	DECISÕES EXTREMAS 07	Extreme Decisions	00:00:11	DURING
46071	lesson start (http://www.ggte.unicamp.br/moodle/mod/lesson/view.php?id=37890)	DECISÕES EXTREMAS 06	Extreme Decisions	00:00:00	DURING
46071	lesson view (http://www.ggte.unicamp.br/moodle/mod/lesson/view.php?id=37890)	DECISÕES EXTREMAS 06 – QUESTÃO 1	Extreme Decisions	00:01:33	DURING
46071	lesson view (http://www.ggte.unicamp.br/moodle/mod/lesson/view.php?id=37890)	DECISÕES EXTREMAS 06 – QUESTÃO 2	Extreme Decisions	00:00:29	DURING
46071	lesson view (http://www.ggte.unicamp.br/moodle/mod/lesson/view.php?id=37890)	DECISÕES EXTREMAS 06 – QUESTÃO 2	Extreme Decisions	00:00:24	DURING
46071	lesson view (http://www.ggte.unicamp.br/moodle/mod/lesson/view.php?id=37890)	DECISÕES EXTREMAS 06 – QUESTÃO 3	Extreme Decisions	00:01:09	DURING
46071	lesson view (http://www.ggte.unicamp.br/moodle/mod/lesson/view.php?id=37890)	DECISÕES EXTREMAS 06 – QUESTÃO 3	Extreme Decisions	00:00:29	DURING
46071	lesson view (http://www.ggte.unicamp.br/moodle/mod/lesson/view.php?id=37890)	DECISÕES EXTREMAS 06 – QUESTÃO 3	Extreme Decisions	00:00:16	DURING
46071	lesson view (http://www.ggte.unicamp.br/moodle/mod/lesson/view.php?id=37890)	DECISÕES EXTREMAS 06 – QUESTÃO 3	Extreme Decisions	00:00:22	DURING
46071	lesson view (http://www.ggte.unicamp.br/moodle/mod/lesson/view.php?id=37890)	DECISÕES EXTREMAS 06 – QUESTÃO 4	Extreme Decisions	00:00:31	DURING
46071	lesson view (http://www.ggte.unicamp.br/moodle/mod/lesson/view.php?id=37890)	DECISÕES EXTREMAS 06 – QUESTÃO 5	Extreme Decisions	00:00:35	DURING
46071	lesson view (http://www.ggte.unicamp.br/moodle/mod/lesson/view.php?id=37890)	DECISÕES EXTREMAS 06 – QUESTÃO 5	Extreme Decisions	00:00:20	DURING
46071	lesson view (http://www.ggte.unicamp.br/moodle/mod/lesson/view.php?id=37890)	DECISÕES EXTREMAS 06 – QUESTÃO 6	Extreme Decisions	00:00:22	DURING
46071	lesson view (http://www.ggte.unicamp.br/moodle/mod/lesson/view.php?id=37890)	DECISÕES EXTREMAS 06 – QUESTÃO 6	Extreme Decisions	00:00:57	DURING
46071	lesson view (http://www.ggte.unicamp.br/moodle/mod/lesson/view.php?id=37890)	DECISÕES EXTREMAS 06 – QUESTÃO 7	Extreme Decisions	00:00:44	DURING
46071	lesson view (http://www.ggte.unicamp.br/moodle/mod/lesson/view.php?id=37890)	DECISÕES EXTREMAS 06 – QUESTÃO 7	Extreme Decisions	00:00:17	DURING
46071	lesson view (http://www.ggte.unicamp.br/moodle/mod/lesson/view.php?id=37890)	DECISÕES EXTREMAS 06 – QUESTÃO 8	Extreme Decisions	00:00:24	DURING
46071	lesson view (http://www.ggte.unicamp.br/moodle/mod/lesson/view.php?id=37890)	DECISÕES EXTREMAS 06 – QUESTÃO 9	Extreme Decisions	00:00:39	DURING
46071	lesson view (http://www.ggte.unicamp.br/moodle/mod/lesson/view.php?id=37890)	DECISÕES EXTREMAS 06 – QUESTÃO 10	Extreme Decisions	00:00:54	DURING
46071	lesson view (http://www.ggte.unicamp.br/moodle/mod/lesson/view.php?id=37890)	DECISÕES EXTREMAS 06 - COMENTÁRIOS E DÚVIDAS	Extreme Decisions		DURING
46071	lesson start (http://www.ggte.unicamp.br/moodle/mod/lesson/view.php?id=37898)	DECISÕES EXTREMAS 05	Extreme Decisions	00:00:04	DURING
46071	lesson view (http://www.ggte.unicamp.br/moodle/mod/lesson/view.php?id=37898)	DECISÕES EXTREMAS 05 – INTRODUÇÃO	Extreme Decisions	00:00:07	DURING
46071	lesson view (http://www.ggte.unicamp.br/moodle/mod/lesson/view.php?id=37898)	DECISÕES EXTREMAS 05 – QUESTÃO 1	Extreme Decisions	00:01:47	DURING
46071	lesson view (http://www.ggte.unicamp.br/moodle/mod/lesson/view.php?id=37898)	DECISÕES EXTREMAS 05 – QUESTÃO 2	Extreme Decisions	00:00:27	DURING
46071	lesson view (http://www.ggte.unicamp.br/moodle/mod/lesson/view.php?id=37898)	DECISÕES EXTREMAS 05 – QUESTÃO 2	Extreme Decisions	00:00:32	DURING
46071	lesson view (http://www.ggte.unicamp.br/moodle/mod/lesson/view.php?id=37898)	DECISÕES EXTREMAS 05 – QUESTÃO 3	Extreme Decisions	00:01:10	DURING
46071	lesson view (http://www.ggte.unicamp.br/moodle/mod/lesson/view.php?id=37898)	DECISÕES EXTREMAS 05 – QUESTÃO 4	Extreme Decisions	00:01:22	DURING
46071	lesson view (http://www.ggte.unicamp.br/moodle/mod/lesson/view.php?id=37898)	DECISÕES EXTREMAS 05 – QUESTÃO 5	Extreme Decisions	00:05:24	DURING
46071	lesson view (http://www.ggte.unicamp.br/moodle/mod/lesson/view.php?id=37898)	DECISÕES EXTREMAS 05 – QUESTÃO 5	Extreme Decisions		DURING
46071	course view (http://www.ggte.unicamp.br/moodle/course/view.php?id=219)	MD136 - Emergências Clínicas	Other activity	00:00:11	DURING
46071	forum view forum (http://www.ggte.unicamp.br/moodle/mod/forum/view.php?id=44538)	VISITA VIRTUAL 57	Virtual Rounds	00:00:04	DURING
46071	forum view discussion (http://www.ggte.unicamp.br/moodle/mod/forum/discuss.php?d=5188)	CASO 57 - PARTE 4	Virtual Rounds		DURING
46071	course view (http://www.ggte.unicamp.br/moodle/course/view.php?id=219)	MD136 - Emergências Clínicas	Other activity	00:00:17	DURING
46071	lesson start (http://www.ggte.unicamp.br/moodle/mod/lesson/view.php?id=38017)	DECISÕES EXTREMAS 07	Extreme Decisions	00:00:00	DURING
46071	lesson view (http://www.ggte.unicamp.br/moodle/mod/lesson/view.php?id=38017)	DECISÕES EXTREMAS 07 – QUESTÃO 1	Extreme Decisions	00:02:38	DURING
46071	lesson view (http://www.ggte.unicamp.br/moodle/mod/lesson/view.php?id=38017)	DECISÕES EXTREMAS 07 – QUESTÃO 2	Extreme Decisions	00:00:22	DURING
46071	lesson start (http://www.ggte.unicamp.br/moodle/mod/lesson/view.php?id=37890)	DECISÕES EXTREMAS 06	Extreme Decisions	00:00:03	DURING
46071	lesson view (http://www.ggte.unicamp.br/moodle/mod/lesson/view.php?id=37890)	DECISÕES EXTREMAS 06 – QUESTÃO 1	Extreme Decisions	00:00:01	DURING
46071	lesson view (http://www.ggte.unicamp.br/moodle/mod/lesson/view.php?id=37890)	DECISÕES EXTREMAS 06 – QUESTÃO 1	Extreme Decisions	00:00:12	DURING
46071	lesson start (http://www.ggte.unicamp.br/moodle/mod/lesson/view.php?id=37898)	DECISÕES EXTREMAS 05	Extreme Decisions	00:00:10	DURING
46071	lesson view (http://www.ggte.unicamp.br/moodle/mod/lesson/view.php?id=37898)	DECISÕES EXTREMAS 05 – INTRODUÇÃO	Extreme Decisions	00:00:07	DURING
46071	lesson view (http://www.ggte.unicamp.br/moodle/mod/lesson/view.php?id=37898)	DECISÕES EXTREMAS 05 – QUESTÃO 1	Extreme Decisions	00:02:40	DURING
46071	forum view forum (http://www.ggte.unicamp.br/moodle/mod/forum/view.php?id=36329)	ELETROCARDIOGRAMA 01	EKG Challenges	00:00:00	DURING
46071	forum view forum (http://www.ggte.unicamp.br/moodle/mod/forum/view.php?id=36329)	ELETROCARDIOGRAMA 01	EKG Challenges	00:00:03	DURING
46071	forum view discussion (http://www.ggte.unicamp.br/moodle/mod/forum/discuss.php?d=3608)	ELETROCARDIOGRAMA 01	EKG Challenges	00:03:13	DURING
46071	forum view forum (http://www.ggte.unicamp.br/moodle/mod/forum/view.php?id=36339)	ELETROCARDIOGRAMA 02	EKG Challenges	00:00:03	DURING
46071	forum view discussion (http://www.ggte.unicamp.br/moodle/mod/forum/discuss.php?d=3614)	ELETROCARDIOGRAMA 02	EKG Challenges	00:00:00	DURING
46071	forum view discussion (http://www.ggte.unicamp.br/moodle/mod/forum/discuss.php?d=3614)	ELETROCARDIOGRAMA 02	EKG Challenges	00:13:28	DURING
46071	forum view forum (http://www.ggte.unicamp.br/moodle/mod/forum/view.php?id=36357)	ELETROCARDIOGRAMA 03	EKG Challenges	00:00:07	DURING
46071	forum view discussion (http://www.ggte.unicamp.br/moodle/mod/forum/discuss.php?d=3637)	ELETROCARDIOGRAMA 03	EKG Challenges	00:03:29	DURING
46071	forum view forum (http://www.ggte.unicamp.br/moodle/mod/forum/view.php?id=36368)	ELETROCARDIOGRAMA 04	EKG Challenges	00:00:29	DURING
46071	forum view discussion (http://www.ggte.unicamp.br/moodle/mod/forum/discuss.php?d=3650)	ELETROCARDIOGRAMA 04	EKG Challenges	00:58:43	DURING
46071	course view (http://www.ggte.unicamp.br/moodle/course/view.php?id=219)	MD136 - Emergências Clínicas	Other activity	00:00:07	DURING
46071	forum view forum (http://www.ggte.unicamp.br/moodle/mod/forum/view.php?id=44538)	VISITA VIRTUAL 57	Virtual Rounds	00:00:03	DURING
46071	forum view discussion (http://www.ggte.unicamp.br/moodle/mod/forum/discuss.php?d=5188)	CASO 57 - PARTE 4	Virtual Rounds		DURING
46071	course view (http://www.ggte.unicamp.br/moodle/course/view.php?id=219)	MD136 - Emergências Clínicas	Other activity		DURING
46071	forum view discussion (http://www.ggte.unicamp.br/moodle/mod/forum/discuss.php?d=5293)	CASO 60 - PARTE 3	Virtual Rounds	00:00:07	DURING
46071	forum view forum (http://www.ggte.unicamp.br/moodle/mod/forum/view.php?id=45094)	VISITA VIRTUAL 60	Virtual Rounds	00:00:04	DURING
46071	user view (http://www.ggte.unicamp.br/moodle/user/view.php?id=4339&amp;course=219)	TIAGO DE ARAUJO GUERRA GRANGEIA	Other activity	00:00:07	DURING
46071	forum view discussion (http://www.ggte.unicamp.br/moodle/mod/forum/discuss.php?d=5274)	CASO 60 - PARTE 1	Virtual Rounds	00:09:24	DURING
46071	forum view discussion (http://www.ggte.unicamp.br/moodle/mod/forum/discuss.php?d=5275)	CASO 60 - PARTE 2	Virtual Rounds	00:28:28	DURING
46071	forum view discussion (http://www.ggte.unicamp.br/moodle/mod/forum/discuss.php?d=5293)	CASO 60 - PARTE 3	Virtual Rounds	00:08:53	OUTSIDE
46071	course view (http://www.ggte.unicamp.br/moodle/course/view.php?id=219)	MD136 - Emergências Clínicas	Other activity	00:01:59	OUTSIDE
46071	course view (http://www.ggte.unicamp.br/moodle/course/view.php?id=219)	MD136 - Emergências Clínicas	Other activity	00:00:19	OUTSIDE
46071	forum view forum (http://www.ggte.unicamp.br/moodle/mod/forum/view.php?id=45585)	VISITA VIRTUAL 61	Virtual Rounds	00:03:54	OUTSIDE
46071	forum view discussion (http://www.ggte.unicamp.br/moodle/mod/forum/discuss.php?d=5312)	CASO 61 - PARTE 1	Virtual Rounds	00:01:35	OUTSIDE
46071	forum view forum (http://www.ggte.unicamp.br/moodle/mod/forum/view.php?id=45585)	VISITA VIRTUAL 61	Virtual Rounds	00:00:05	OUTSIDE
46071	forum view discussion (http://www.ggte.unicamp.br/moodle/mod/forum/discuss.php?d=5327)	CASO 61 - PARTE 2	Virtual Rounds	00:04:18	OUTSIDE
46071	forum view forum (http://www.ggte.unicamp.br/moodle/mod/forum/view.php?id=45585)	VISITA VIRTUAL 61	Virtual Rounds	00:00:04	OUTSIDE
46071	forum view discussion (http://www.ggte.unicamp.br/moodle/mod/forum/discuss.php?d=5329)	CASO 61 - PARTE 3	Virtual Rounds		OUTSIDE
46071	course view (http://www.ggte.unicamp.br/moodle/course/view.php?id=219)	MD136 - Emergências Clínicas	Other activity	00:19:26	OUTSIDE
46071	quiz view (http://www.ggte.unicamp.br/moodle/mod/quiz/view.php?id=36655)	QUIZ DA EMERGÊNCIA 12	Emergency Quiz.	00:00:12	OUTSIDE
46071	course view (http://www.ggte.unicamp.br/moodle/course/view.php?id=219)	MD136 - Emergências Clínicas	Other activity	00:00:10	OUTSIDE
46071	quiz view (http://www.ggte.unicamp.br/moodle/mod/quiz/view.php?id=45734)	QUIZ DA EMERGÊNCIA 46	Emergency Quiz.	00:00:03	OUTSIDE
46071	quiz attempt (http://www.ggte.unicamp.br/moodle/mod/quiz/review.php?attempt=58809)	QUIZ DA EMERGÊNCIA 46	Emergency Quiz.	00:00:01	OUTSIDE
46071	quiz continue attempt (http://www.ggte.unicamp.br/moodle/mod/quiz/review.php?attempt=58809)	QUIZ DA EMERGÊNCIA 46	Emergency Quiz.	00:04:14	OUTSIDE
46071	quiz continue attempt (http://www.ggte.unicamp.br/moodle/mod/quiz/review.php?attempt=58809)	QUIZ DA EMERGÊNCIA 46	Emergency Quiz.	00:00:44	OUTSIDE
46071	quiz continue attempt (http://www.ggte.unicamp.br/moodle/mod/quiz/review.php?attempt=58809)	QUIZ DA EMERGÊNCIA 46	Emergency Quiz.	00:00:05	OUTSIDE
46071	quiz continue attempt (http://www.ggte.unicamp.br/moodle/mod/quiz/review.php?attempt=58809)	QUIZ DA EMERGÊNCIA 46	Emergency Quiz.	00:02:55	OUTSIDE
46071	quiz continue attempt (http://www.ggte.unicamp.br/moodle/mod/quiz/review.php?attempt=58809)	QUIZ DA EMERGÊNCIA 46	Emergency Quiz.	00:00:11	OUTSIDE
46071	quiz continue attempt (http://www.ggte.unicamp.br/moodle/mod/quiz/review.php?attempt=58809)	QUIZ DA EMERGÊNCIA 46	Emergency Quiz.	00:00:20	OUTSIDE
46071	quiz continue attempt (http://www.ggte.unicamp.br/moodle/mod/quiz/review.php?attempt=58809)	QUIZ DA EMERGÊNCIA 46	Emergency Quiz.	00:00:05	OUTSIDE
46071	quiz continue attempt (http://www.ggte.unicamp.br/moodle/mod/quiz/review.php?attempt=58809)	QUIZ DA EMERGÊNCIA 46	Emergency Quiz.	00:01:23	OUTSIDE
46071	quiz continue attempt (http://www.ggte.unicamp.br/moodle/mod/quiz/review.php?attempt=58809)	QUIZ DA EMERGÊNCIA 46	Emergency Quiz.	00:00:12	OUTSIDE
46071	quiz continue attempt (http://www.ggte.unicamp.br/moodle/mod/quiz/review.php?attempt=58809)	QUIZ DA EMERGÊNCIA 46	Emergency Quiz.	00:00:03	OUTSIDE
46071	quiz view summary (http://www.ggte.unicamp.br/moodle/mod/quiz/summary.php?attempt=58809)	2705	Emergency Quiz.	00:00:08	OUTSIDE
46071	quiz close attempt (http://www.ggte.unicamp.br/moodle/mod/quiz/review.php?attempt=58809)	QUIZ DA EMERGÊNCIA 46	Emergency Quiz.	00:00:00	OUTSIDE
46071	quiz review (http://www.ggte.unicamp.br/moodle/mod/quiz/review.php?attempt=58809)	QUIZ DA EMERGÊNCIA 46	Emergency Quiz.	00:00:19	OUTSIDE
46071	course view (http://www.ggte.unicamp.br/moodle/course/view.php?id=219)	MD136 - Emergências Clínicas	Other activity	00:00:08	OUTSIDE
46071	quiz view (http://www.ggte.unicamp.br/moodle/mod/quiz/view.php?id=45001)	QUIZ DA EMERGÊNCIA 45	Emergency Quiz.	00:00:04	OUTSIDE
46071	quiz attempt (http://www.ggte.unicamp.br/moodle/mod/quiz/review.php?attempt=58810)	QUIZ DA EMERGÊNCIA 45	Emergency Quiz.	00:00:01	OUTSIDE
46071	quiz continue attempt (http://www.ggte.unicamp.br/moodle/mod/quiz/review.php?attempt=58810)	QUIZ DA EMERGÊNCIA 45	Emergency Quiz.	00:03:54	OUTSIDE
46071	quiz continue attempt (http://www.ggte.unicamp.br/moodle/mod/quiz/review.php?attempt=58810)	QUIZ DA EMERGÊNCIA 45	Emergency Quiz.	00:00:09	OUTSIDE
46071	quiz continue attempt (http://www.ggte.unicamp.br/moodle/mod/quiz/review.php?attempt=58810)	QUIZ DA EMERGÊNCIA 45	Emergency Quiz.	00:00:48	OUTSIDE
46071	quiz continue attempt (http://www.ggte.unicamp.br/moodle/mod/quiz/review.php?attempt=58810)	QUIZ DA EMERGÊNCIA 45	Emergency Quiz.	00:00:04	OUTSIDE
46071	quiz continue attempt (http://www.ggte.unicamp.br/moodle/mod/quiz/review.php?attempt=58810)	QUIZ DA EMERGÊNCIA 45	Emergency Quiz.	00:09:09	OUTSIDE
46071	quiz continue attempt (http://www.ggte.unicamp.br/moodle/mod/quiz/review.php?attempt=58810)	QUIZ DA EMERGÊNCIA 45	Emergency Quiz.	00:00:34	OUTSIDE
46071	quiz continue attempt (http://www.ggte.unicamp.br/moodle/mod/quiz/review.php?attempt=58810)	QUIZ DA EMERGÊNCIA 45	Emergency Quiz.	00:04:21	OUTSIDE
46071	quiz continue attempt (http://www.ggte.unicamp.br/moodle/mod/quiz/review.php?attempt=58810)	QUIZ DA EMERGÊNCIA 45	Emergency Quiz.	00:00:10	OUTSIDE
46071	quiz continue attempt (http://www.ggte.unicamp.br/moodle/mod/quiz/review.php?attempt=58810)	QUIZ DA EMERGÊNCIA 45	Emergency Quiz.	00:00:15	OUTSIDE
46071	quiz continue attempt (http://www.ggte.unicamp.br/moodle/mod/quiz/review.php?attempt=58810)	QUIZ DA EMERGÊNCIA 45	Emergency Quiz.	00:00:03	OUTSIDE
46071	quiz view summary (http://www.ggte.unicamp.br/moodle/mod/quiz/summary.php?attempt=58810)	2657	Emergency Quiz.	00:00:11	OUTSIDE
46071	quiz close attempt (http://www.ggte.unicamp.br/moodle/mod/quiz/review.php?attempt=58810)	QUIZ DA EMERGÊNCIA 45	Emergency Quiz.	00:00:00	OUTSIDE
46071	quiz review (http://www.ggte.unicamp.br/moodle/mod/quiz/review.php?attempt=58810)	QUIZ DA EMERGÊNCIA 45	Emergency Quiz.	00:00:09	OUTSIDE
46071	course view (http://www.ggte.unicamp.br/moodle/course/view.php?id=219)	MD136 - Emergências Clínicas	Other activity	00:00:15	OUTSIDE
46071	quiz view (http://www.ggte.unicamp.br/moodle/mod/quiz/view.php?id=44541)	QUIZ DA EMERGÊNCIA 44	Emergency Quiz.	00:00:03	OUTSIDE
46071	quiz attempt (http://www.ggte.unicamp.br/moodle/mod/quiz/review.php?attempt=58814)	QUIZ DA EMERGÊNCIA 44	Emergency Quiz.	00:00:00	OUTSIDE
46071	quiz continue attempt (http://www.ggte.unicamp.br/moodle/mod/quiz/review.php?attempt=58814)	QUIZ DA EMERGÊNCIA 44	Emergency Quiz.	00:03:05	OUTSIDE
46071	quiz continue attempt (http://www.ggte.unicamp.br/moodle/mod/quiz/review.php?attempt=58814)	QUIZ DA EMERGÊNCIA 44	Emergency Quiz.	00:01:00	OUTSIDE
46071	quiz continue attempt (http://www.ggte.unicamp.br/moodle/mod/quiz/review.php?attempt=58814)	QUIZ DA EMERGÊNCIA 44	Emergency Quiz.	00:04:15	OUTSIDE
46071	quiz continue attempt (http://www.ggte.unicamp.br/moodle/mod/quiz/review.php?attempt=58814)	QUIZ DA EMERGÊNCIA 44	Emergency Quiz.	00:00:29	OUTSIDE
46071	quiz continue attempt (http://www.ggte.unicamp.br/moodle/mod/quiz/review.php?attempt=58814)	QUIZ DA EMERGÊNCIA 44	Emergency Quiz.	00:02:23	OUTSIDE
46071	quiz continue attempt (http://www.ggte.unicamp.br/moodle/mod/quiz/review.php?attempt=58814)	QUIZ DA EMERGÊNCIA 44	Emergency Quiz.	00:01:12	OUTSIDE
46071	quiz continue attempt (http://www.ggte.unicamp.br/moodle/mod/quiz/review.php?attempt=58814)	QUIZ DA EMERGÊNCIA 44	Emergency Quiz.	00:00:06	OUTSIDE
46071	quiz continue attempt (http://www.ggte.unicamp.br/moodle/mod/quiz/review.php?attempt=58814)	QUIZ DA EMERGÊNCIA 44	Emergency Quiz.	00:00:19	OUTSIDE
46071	quiz view summary (http://www.ggte.unicamp.br/moodle/mod/quiz/summary.php?attempt=58814)	2621	Emergency Quiz.	00:00:04	OUTSIDE
46071	course view (http://www.ggte.unicamp.br/moodle/course/view.php?id=219)	MD136 - Emergências Clínicas	Other activity	00:00:16	OUTSIDE
46071	quiz view (http://www.ggte.unicamp.br/moodle/mod/quiz/view.php?id=44490)	QUIZ DA EMERGÊNCIA 43	Emergency Quiz.	00:00:03	OUTSIDE
46071	quiz attempt (http://www.ggte.unicamp.br/moodle/mod/quiz/review.php?attempt=58817)	QUIZ DA EMERGÊNCIA 43	Emergency Quiz.	00:00:01	OUTSIDE
46071	quiz continue attempt (http://www.ggte.unicamp.br/moodle/mod/quiz/review.php?attempt=58817)	QUIZ DA EMERGÊNCIA 43	Emergency Quiz.	00:13:49	OUTSIDE
46071	quiz continue attempt (http://www.ggte.unicamp.br/moodle/mod/quiz/review.php?attempt=58817)	QUIZ DA EMERGÊNCIA 43	Emergency Quiz.	00:00:10	OUTSIDE
46071	quiz continue attempt (http://www.ggte.unicamp.br/moodle/mod/quiz/review.php?attempt=58817)	QUIZ DA EMERGÊNCIA 43	Emergency Quiz.	00:00:19	OUTSIDE
46071	quiz continue attempt (http://www.ggte.unicamp.br/moodle/mod/quiz/review.php?attempt=58817)	QUIZ DA EMERGÊNCIA 43	Emergency Quiz.	00:00:03	OUTSIDE
46071	quiz continue attempt (http://www.ggte.unicamp.br/moodle/mod/quiz/review.php?attempt=58817)	QUIZ DA EMERGÊNCIA 43	Emergency Quiz.	00:00:30	OUTSIDE
46071	quiz continue attempt (http://www.ggte.unicamp.br/moodle/mod/quiz/review.php?attempt=58817)	QUIZ DA EMERGÊNCIA 43	Emergency Quiz.	00:00:06	OUTSIDE
46071	quiz continue attempt (http://www.ggte.unicamp.br/moodle/mod/quiz/review.php?attempt=58817)	QUIZ DA EMERGÊNCIA 43	Emergency Quiz.	00:01:26	OUTSIDE
46071	quiz continue attempt (http://www.ggte.unicamp.br/moodle/mod/quiz/review.php?attempt=58817)	QUIZ DA EMERGÊNCIA 43	Emergency Quiz.	00:00:24	OUTSIDE
46071	quiz continue attempt (http://www.ggte.unicamp.br/moodle/mod/quiz/review.php?attempt=58817)	QUIZ DA EMERGÊNCIA 43	Emergency Quiz.	00:02:42	OUTSIDE
46071	quiz view summary (http://www.ggte.unicamp.br/moodle/mod/quiz/summary.php?attempt=58817)	2618	Emergency Quiz.	00:00:04	OUTSIDE
46071	course view (http://www.ggte.unicamp.br/moodle/course/view.php?id=219)	MD136 - Emergências Clínicas	Other activity	00:00:13	OUTSIDE
46071	quiz view (http://www.ggte.unicamp.br/moodle/mod/quiz/view.php?id=42771)	QUIZ DA EMERGÊNCIA 42	Emergency Quiz.	00:00:03	OUTSIDE
46071	quiz attempt (http://www.ggte.unicamp.br/moodle/mod/quiz/review.php?attempt=58822)	QUIZ DA EMERGÊNCIA 42	Emergency Quiz.	00:00:01	OUTSIDE
46071	quiz continue attempt (http://www.ggte.unicamp.br/moodle/mod/quiz/review.php?attempt=58822)	QUIZ DA EMERGÊNCIA 42	Emergency Quiz.	00:01:34	OUTSIDE
46071	quiz continue attempt (http://www.ggte.unicamp.br/moodle/mod/quiz/review.php?attempt=58822)	QUIZ DA EMERGÊNCIA 42	Emergency Quiz.	00:00:34	OUTSIDE
46071	quiz continue attempt (http://www.ggte.unicamp.br/moodle/mod/quiz/review.php?attempt=58822)	QUIZ DA EMERGÊNCIA 42	Emergency Quiz.	00:00:55	OUTSIDE
46071	quiz continue attempt (http://www.ggte.unicamp.br/moodle/mod/quiz/review.php?attempt=58822)	QUIZ DA EMERGÊNCIA 42	Emergency Quiz.	00:00:30	OUTSIDE
46071	quiz continue attempt (http://www.ggte.unicamp.br/moodle/mod/quiz/review.php?attempt=58822)	QUIZ DA EMERGÊNCIA 42	Emergency Quiz.	00:00:27	OUTSIDE
46071	quiz continue attempt (http://www.ggte.unicamp.br/moodle/mod/quiz/review.php?attempt=58822)	QUIZ DA EMERGÊNCIA 42	Emergency Quiz.	00:00:08	OUTSIDE
46071	quiz continue attempt (http://www.ggte.unicamp.br/moodle/mod/quiz/review.php?attempt=58822)	QUIZ DA EMERGÊNCIA 42	Emergency Quiz.	00:00:09	OUTSIDE
46071	quiz continue attempt (http://www.ggte.unicamp.br/moodle/mod/quiz/review.php?attempt=58822)	QUIZ DA EMERGÊNCIA 42	Emergency Quiz.	00:00:04	OUTSIDE
46071	quiz continue attempt (http://www.ggte.unicamp.br/moodle/mod/quiz/review.php?attempt=58822)	QUIZ DA EMERGÊNCIA 42	Emergency Quiz.	00:00:09	OUTSIDE
46071	quiz view summary (http://www.ggte.unicamp.br/moodle/mod/quiz/summary.php?attempt=58822)	2364	Emergency Quiz.	00:00:14	OUTSIDE
46071	quiz close attempt (http://www.ggte.unicamp.br/moodle/mod/quiz/review.php?attempt=58822)	QUIZ DA EMERGÊNCIA 42	Emergency Quiz.	00:00:00	OUTSIDE
46071	quiz review (http://www.ggte.unicamp.br/moodle/mod/quiz/review.php?attempt=58822)	QUIZ DA EMERGÊNCIA 42	Emergency Quiz.	00:04:49	OUTSIDE
46071	quiz review (http://www.ggte.unicamp.br/moodle/mod/quiz/review.php?attempt=58822)	QUIZ DA EMERGÊNCIA 42	Emergency Quiz.	00:00:30	OUTSIDE
46071	quiz review (http://www.ggte.unicamp.br/moodle/mod/quiz/review.php?attempt=58822)	QUIZ DA EMERGÊNCIA 42	Emergency Quiz.	00:00:07	OUTSIDE
46071	quiz view (http://www.ggte.unicamp.br/moodle/mod/quiz/view.php?id=42771)	QUIZ DA EMERGÊNCIA 42	Emergency Quiz.	00:00:08	OUTSIDE
46071	course view (http://www.ggte.unicamp.br/moodle/course/view.php?id=219)	MD136 - Emergências Clínicas	Other activity	00:00:17	OUTSIDE
46071	glossary view (http://www.ggte.unicamp.br/moodle/mod/glossary/view.php?id=40463&amp;tab=-1)	CEFALÉIA	Other activity	00:00:08	OUTSIDE
46071	glossary view entry (http://www.ggte.unicamp.br/moodle/mod/glossary/showentry.php?eid=56)	VISITA VIRTUAL 14	Virtual Rounds	00:00:03	OUTSIDE
46071	forum view forum (http://www.ggte.unicamp.br/moodle/mod/forum/view.php?id=37887)	VISITA VIRTUAL 14	Virtual Rounds	00:00:05	OUTSIDE
46071	forum view discussion (http://www.ggte.unicamp.br/moodle/mod/forum/discuss.php?d=3718)	CASO 14 - PARTE 2	Virtual Rounds	00:11:41	OUTSIDE
46071	forum view discussion (http://www.ggte.unicamp.br/moodle/mod/forum/discuss.php?d=3719)	CASO 14 - PARTE 3	Virtual Rounds	00:05:23	OUTSIDE
46071	forum view discussion (http://www.ggte.unicamp.br/moodle/mod/forum/discuss.php?d=3720)	CASO 14 - PARTE 4	Virtual Rounds	00:00:20	OUTSIDE
46071	forum view forum (http://www.ggte.unicamp.br/moodle/mod/forum/view.php?id=37887)	VISITA VIRTUAL 14	Virtual Rounds	00:00:04	OUTSIDE
46071	course view (http://www.ggte.unicamp.br/moodle/course/view.php?id=219)	MD136 - Emergências Clínicas	Other activity	00:00:16	OUTSIDE
46071	quiz view (http://www.ggte.unicamp.br/moodle/mod/quiz/view.php?id=41795)	QUIZ DA EMERGÊNCIA 41	Emergency Quiz.	00:00:04	OUTSIDE
46071	quiz attempt (http://www.ggte.unicamp.br/moodle/mod/quiz/review.php?attempt=58826)	QUIZ DA EMERGÊNCIA 41	Emergency Quiz.	00:00:00	OUTSIDE
46071	quiz continue attempt (http://www.ggte.unicamp.br/moodle/mod/quiz/review.php?attempt=58826)	QUIZ DA EMERGÊNCIA 41	Emergency Quiz.	00:02:23	OUTSIDE
46071	quiz continue attempt (http://www.ggte.unicamp.br/moodle/mod/quiz/review.php?attempt=58826)	QUIZ DA EMERGÊNCIA 41	Emergency Quiz.	00:00:39	OUTSIDE
46071	quiz continue attempt (http://www.ggte.unicamp.br/moodle/mod/quiz/review.php?attempt=58826)	QUIZ DA EMERGÊNCIA 41	Emergency Quiz.	00:00:31	OUTSIDE
46071	quiz continue attempt (http://www.ggte.unicamp.br/moodle/mod/quiz/review.php?attempt=58826)	QUIZ DA EMERGÊNCIA 41	Emergency Quiz.	00:00:35	OUTSIDE
46071	quiz continue attempt (http://www.ggte.unicamp.br/moodle/mod/quiz/review.php?attempt=58826)	QUIZ DA EMERGÊNCIA 41	Emergency Quiz.	00:00:28	OUTSIDE
46071	quiz continue attempt (http://www.ggte.unicamp.br/moodle/mod/quiz/review.php?attempt=58826)	QUIZ DA EMERGÊNCIA 41	Emergency Quiz.	00:00:25	OUTSIDE
46071	quiz continue attempt (http://www.ggte.unicamp.br/moodle/mod/quiz/review.php?attempt=58826)	QUIZ DA EMERGÊNCIA 41	Emergency Quiz.	00:00:27	OUTSIDE
46071	quiz view summary (http://www.ggte.unicamp.br/moodle/mod/quiz/summary.php?attempt=58826)	2268	Emergency Quiz.	00:00:06	OUTSIDE
46071	quiz close attempt (http://www.ggte.unicamp.br/moodle/mod/quiz/review.php?attempt=58826)	QUIZ DA EMERGÊNCIA 41	Emergency Quiz.	00:00:00	OUTSIDE
46071	quiz review (http://www.ggte.unicamp.br/moodle/mod/quiz/review.php?attempt=58826)	QUIZ DA EMERGÊNCIA 41	Emergency Quiz.	00:00:04	OUTSIDE
46071	course view (http://www.ggte.unicamp.br/moodle/course/view.php?id=219)	MD136 - Emergências Clínicas	Other activity	00:00:09	OUTSIDE
46071	quiz view (http://www.ggte.unicamp.br/moodle/mod/quiz/view.php?id=41696)	QUIZ DA EMERGÊNCIA 40	Emergency Quiz.	00:00:06	OUTSIDE
46071	quiz attempt (http://www.ggte.unicamp.br/moodle/mod/quiz/review.php?attempt=58827)	QUIZ DA EMERGÊNCIA 40	Emergency Quiz.	00:00:00	OUTSIDE
46071	quiz continue attempt (http://www.ggte.unicamp.br/moodle/mod/quiz/review.php?attempt=58827)	QUIZ DA EMERGÊNCIA 40	Emergency Quiz.	00:08:29	OUTSIDE
46071	quiz continue attempt (http://www.ggte.unicamp.br/moodle/mod/quiz/review.php?attempt=58827)	QUIZ DA EMERGÊNCIA 40	Emergency Quiz.	00:00:44	OUTSIDE
46071	quiz continue attempt (http://www.ggte.unicamp.br/moodle/mod/quiz/review.php?attempt=58827)	QUIZ DA EMERGÊNCIA 40	Emergency Quiz.	00:00:29	OUTSIDE
46071	quiz continue attempt (http://www.ggte.unicamp.br/moodle/mod/quiz/review.php?attempt=58827)	QUIZ DA EMERGÊNCIA 40	Emergency Quiz.	00:00:14	OUTSIDE
46071	quiz continue attempt (http://www.ggte.unicamp.br/moodle/mod/quiz/review.php?attempt=58827)	QUIZ DA EMERGÊNCIA 40	Emergency Quiz.	00:00:06	OUTSIDE
46071	quiz continue attempt (http://www.ggte.unicamp.br/moodle/mod/quiz/review.php?attempt=58827)	QUIZ DA EMERGÊNCIA 40	Emergency Quiz.	00:00:15	OUTSIDE
46071	quiz continue attempt (http://www.ggte.unicamp.br/moodle/mod/quiz/review.php?attempt=58827)	QUIZ DA EMERGÊNCIA 40	Emergency Quiz.	00:00:48	OUTSIDE
46071	quiz continue attempt (http://www.ggte.unicamp.br/moodle/mod/quiz/review.php?attempt=58827)	QUIZ DA EMERGÊNCIA 40	Emergency Quiz.	00:00:13	OUTSIDE
46071	quiz continue attempt (http://www.ggte.unicamp.br/moodle/mod/quiz/review.php?attempt=58827)	QUIZ DA EMERGÊNCIA 40	Emergency Quiz.	00:00:08	OUTSIDE
46071	quiz continue attempt (http://www.ggte.unicamp.br/moodle/mod/quiz/review.php?attempt=58827)	QUIZ DA EMERGÊNCIA 40	Emergency Quiz.	00:00:06	OUTSIDE
46071	quiz continue attempt (http://www.ggte.unicamp.br/moodle/mod/quiz/review.php?attempt=58827)	QUIZ DA EMERGÊNCIA 40	Emergency Quiz.	00:00:29	OUTSIDE
46071	quiz view summary (http://www.ggte.unicamp.br/moodle/mod/quiz/summary.php?attempt=58827)	2246	Emergency Quiz.	00:00:06	OUTSIDE
46071	quiz close attempt (http://www.ggte.unicamp.br/moodle/mod/quiz/review.php?attempt=58827)	QUIZ DA EMERGÊNCIA 40	Emergency Quiz.	00:00:01	OUTSIDE
46071	quiz review (http://www.ggte.unicamp.br/moodle/mod/quiz/review.php?attempt=58827)	QUIZ DA EMERGÊNCIA 40	Emergency Quiz.	00:00:03	OUTSIDE
46071	course view (http://www.ggte.unicamp.br/moodle/course/view.php?id=219)	MD136 - Emergências Clínicas	Other activity	00:00:25	OUTSIDE
46071	quiz view (http://www.ggte.unicamp.br/moodle/mod/quiz/view.php?id=40408)	QUIZ DA EMERGÊNCIA 39	Emergency Quiz.	00:00:04	OUTSIDE
46071	quiz attempt (http://www.ggte.unicamp.br/moodle/mod/quiz/review.php?attempt=58829)	QUIZ DA EMERGÊNCIA 39	Emergency Quiz.	00:00:00	OUTSIDE
46071	quiz continue attempt (http://www.ggte.unicamp.br/moodle/mod/quiz/review.php?attempt=58829)	QUIZ DA EMERGÊNCIA 39	Emergency Quiz.	00:00:45	OUTSIDE
46071	quiz continue attempt (http://www.ggte.unicamp.br/moodle/mod/quiz/review.php?attempt=58829)	QUIZ DA EMERGÊNCIA 39	Emergency Quiz.	00:00:10	OUTSIDE
46071	quiz continue attempt (http://www.ggte.unicamp.br/moodle/mod/quiz/review.php?attempt=58829)	QUIZ DA EMERGÊNCIA 39	Emergency Quiz.	00:00:06	OUTSIDE
46071	quiz continue attempt (http://www.ggte.unicamp.br/moodle/mod/quiz/review.php?attempt=58829)	QUIZ DA EMERGÊNCIA 39	Emergency Quiz.	00:00:04	OUTSIDE
46071	quiz continue attempt (http://www.ggte.unicamp.br/moodle/mod/quiz/review.php?attempt=58829)	QUIZ DA EMERGÊNCIA 39	Emergency Quiz.	00:00:15	OUTSIDE
46071	quiz continue attempt (http://www.ggte.unicamp.br/moodle/mod/quiz/review.php?attempt=58829)	QUIZ DA EMERGÊNCIA 39	Emergency Quiz.	00:00:48	OUTSIDE
46071	quiz continue attempt (http://www.ggte.unicamp.br/moodle/mod/quiz/review.php?attempt=58829)	QUIZ DA EMERGÊNCIA 39	Emergency Quiz.	00:00:08	OUTSIDE
46071	quiz continue attempt (http://www.ggte.unicamp.br/moodle/mod/quiz/review.php?attempt=58829)	QUIZ DA EMERGÊNCIA 39	Emergency Quiz.	00:00:29	OUTSIDE
46071	quiz continue attempt (http://www.ggte.unicamp.br/moodle/mod/quiz/review.php?attempt=58829)	QUIZ DA EMERGÊNCIA 39	Emergency Quiz.	00:00:46	OUTSIDE
46071	quiz continue attempt (http://www.ggte.unicamp.br/moodle/mod/quiz/review.php?attempt=58829)	QUIZ DA EMERGÊNCIA 39	Emergency Quiz.	00:00:21	OUTSIDE
46071	quiz view summary (http://www.ggte.unicamp.br/moodle/mod/quiz/summary.php?attempt=58829)	2191	Emergency Quiz.	00:00:04	OUTSIDE
46071	course view (http://www.ggte.unicamp.br/moodle/course/view.php?id=219)	MD136 - Emergências Clínicas	Other activity	00:00:19	OUTSIDE
46071	quiz view (http://www.ggte.unicamp.br/moodle/mod/quiz/view.php?id=40408)	QUIZ DA EMERGÊNCIA 39	Emergency Quiz.	00:00:06	OUTSIDE
46071	course view (http://www.ggte.unicamp.br/moodle/course/view.php?id=219)	MD136 - Emergências Clínicas	Other activity	00:00:13	OUTSIDE
46071	quiz view (http://www.ggte.unicamp.br/moodle/mod/quiz/view.php?id=40268)	QUIZ DA EMERGÊNCIA 38	Emergency Quiz.	00:00:05	OUTSIDE
46071	quiz attempt (http://www.ggte.unicamp.br/moodle/mod/quiz/review.php?attempt=58831)	QUIZ DA EMERGÊNCIA 38	Emergency Quiz.	00:00:00	OUTSIDE
46071	quiz continue attempt (http://www.ggte.unicamp.br/moodle/mod/quiz/review.php?attempt=58831)	QUIZ DA EMERGÊNCIA 38	Emergency Quiz.	00:17:56	OUTSIDE
46071	quiz continue attempt (http://www.ggte.unicamp.br/moodle/mod/quiz/review.php?attempt=58831)	QUIZ DA EMERGÊNCIA 38	Emergency Quiz.	00:00:16	OUTSIDE
46071	quiz continue attempt (http://www.ggte.unicamp.br/moodle/mod/quiz/review.php?attempt=58831)	QUIZ DA EMERGÊNCIA 38	Emergency Quiz.	00:00:07	OUTSIDE
46071	quiz continue attempt (http://www.ggte.unicamp.br/moodle/mod/quiz/review.php?attempt=58831)	QUIZ DA EMERGÊNCIA 38	Emergency Quiz.	00:00:28	OUTSIDE
46071	quiz continue attempt (http://www.ggte.unicamp.br/moodle/mod/quiz/review.php?attempt=58831)	QUIZ DA EMERGÊNCIA 38	Emergency Quiz.	00:00:26	OUTSIDE
46071	quiz continue attempt (http://www.ggte.unicamp.br/moodle/mod/quiz/review.php?attempt=58831)	QUIZ DA EMERGÊNCIA 38	Emergency Quiz.	00:00:19	OUTSIDE
46071	quiz continue attempt (http://www.ggte.unicamp.br/moodle/mod/quiz/review.php?attempt=58831)	QUIZ DA EMERGÊNCIA 38	Emergency Quiz.	00:00:09	OUTSIDE
46071	quiz continue attempt (http://www.ggte.unicamp.br/moodle/mod/quiz/review.php?attempt=58831)	QUIZ DA EMERGÊNCIA 38	Emergency Quiz.	00:00:33	OUTSIDE
46071	quiz continue attempt (http://www.ggte.unicamp.br/moodle/mod/quiz/review.php?attempt=58831)	QUIZ DA EMERGÊNCIA 38	Emergency Quiz.	00:00:16	OUTSIDE
46071	quiz view summary (http://www.ggte.unicamp.br/moodle/mod/quiz/summary.php?attempt=58831)	2171	Emergency Quiz.	00:00:04	OUTSIDE
46071	course view (http://www.ggte.unicamp.br/moodle/course/view.php?id=219)	MD136 - Emergências Clínicas	Other activity	00:00:12	OUTSIDE
46071	quiz view (http://www.ggte.unicamp.br/moodle/mod/quiz/view.php?id=39859)	QUIZ DA EMERGÊNCIA 37	Emergency Quiz.	00:00:06	OUTSIDE
46071	quiz attempt (http://www.ggte.unicamp.br/moodle/mod/quiz/review.php?attempt=58835)	QUIZ DA EMERGÊNCIA 37	Emergency Quiz.	00:00:01	OUTSIDE
46071	quiz continue attempt (http://www.ggte.unicamp.br/moodle/mod/quiz/review.php?attempt=58835)	QUIZ DA EMERGÊNCIA 37	Emergency Quiz.	00:00:56	OUTSIDE
46071	quiz continue attempt (http://www.ggte.unicamp.br/moodle/mod/quiz/review.php?attempt=58835)	QUIZ DA EMERGÊNCIA 37	Emergency Quiz.	00:00:29	OUTSIDE
46071	quiz continue attempt (http://www.ggte.unicamp.br/moodle/mod/quiz/review.php?attempt=58835)	QUIZ DA EMERGÊNCIA 37	Emergency Quiz.	00:00:28	OUTSIDE
46071	quiz continue attempt (http://www.ggte.unicamp.br/moodle/mod/quiz/review.php?attempt=58835)	QUIZ DA EMERGÊNCIA 37	Emergency Quiz.	00:00:16	OUTSIDE
46071	quiz continue attempt (http://www.ggte.unicamp.br/moodle/mod/quiz/review.php?attempt=58835)	QUIZ DA EMERGÊNCIA 37	Emergency Quiz.	00:00:53	OUTSIDE
46071	quiz continue attempt (http://www.ggte.unicamp.br/moodle/mod/quiz/review.php?attempt=58835)	QUIZ DA EMERGÊNCIA 37	Emergency Quiz.	00:00:13	OUTSIDE
46071	quiz continue attempt (http://www.ggte.unicamp.br/moodle/mod/quiz/review.php?attempt=58835)	QUIZ DA EMERGÊNCIA 37	Emergency Quiz.	00:00:21	OUTSIDE
46071	quiz continue attempt (http://www.ggte.unicamp.br/moodle/mod/quiz/review.php?attempt=58835)	QUIZ DA EMERGÊNCIA 37	Emergency Quiz.	00:00:15	OUTSIDE
46071	quiz continue attempt (http://www.ggte.unicamp.br/moodle/mod/quiz/review.php?attempt=58835)	QUIZ DA EMERGÊNCIA 37	Emergency Quiz.	00:00:11	OUTSIDE
46071	quiz view summary (http://www.ggte.unicamp.br/moodle/mod/quiz/summary.php?attempt=58835)	2139	Emergency Quiz.	00:00:05	OUTSIDE
46071	course view (http://www.ggte.unicamp.br/moodle/course/view.php?id=219)	MD136 - Emergências Clínicas	Other activity	00:00:13	OUTSIDE
46071	quiz view (http://www.ggte.unicamp.br/moodle/mod/quiz/view.php?id=39819)	QUIZ DA EMERGÊNCIA 36	Emergency Quiz.	00:00:04	OUTSIDE
46071	quiz attempt (http://www.ggte.unicamp.br/moodle/mod/quiz/review.php?attempt=58837)	QUIZ DA EMERGÊNCIA 36	Emergency Quiz.	00:00:01	OUTSIDE
46071	quiz continue attempt (http://www.ggte.unicamp.br/moodle/mod/quiz/review.php?attempt=58837)	QUIZ DA EMERGÊNCIA 36	Emergency Quiz.	00:00:59	OUTSIDE
46071	quiz continue attempt (http://www.ggte.unicamp.br/moodle/mod/quiz/review.php?attempt=58837)	QUIZ DA EMERGÊNCIA 36	Emergency Quiz.	00:00:31	OUTSIDE
46071	quiz continue attempt (http://www.ggte.unicamp.br/moodle/mod/quiz/review.php?attempt=58837)	QUIZ DA EMERGÊNCIA 36	Emergency Quiz.	00:01:13	OUTSIDE
46071	quiz continue attempt (http://www.ggte.unicamp.br/moodle/mod/quiz/review.php?attempt=58837)	QUIZ DA EMERGÊNCIA 36	Emergency Quiz.	00:00:14	OUTSIDE
46071	quiz continue attempt (http://www.ggte.unicamp.br/moodle/mod/quiz/review.php?attempt=58837)	QUIZ DA EMERGÊNCIA 36	Emergency Quiz.	00:09:39	OUTSIDE
46071	quiz continue attempt (http://www.ggte.unicamp.br/moodle/mod/quiz/review.php?attempt=58837)	QUIZ DA EMERGÊNCIA 36	Emergency Quiz.	00:00:06	OUTSIDE
46071	quiz continue attempt (http://www.ggte.unicamp.br/moodle/mod/quiz/review.php?attempt=58837)	QUIZ DA EMERGÊNCIA 36	Emergency Quiz.	00:00:14	OUTSIDE
46071	quiz continue attempt (http://www.ggte.unicamp.br/moodle/mod/quiz/review.php?attempt=58837)	QUIZ DA EMERGÊNCIA 36	Emergency Quiz.	00:00:05	OUTSIDE
46071	quiz continue attempt (http://www.ggte.unicamp.br/moodle/mod/quiz/review.php?attempt=58837)	QUIZ DA EMERGÊNCIA 36	Emergency Quiz.	00:00:05	OUTSIDE
46071	quiz continue attempt (http://www.ggte.unicamp.br/moodle/mod/quiz/review.php?attempt=58837)	QUIZ DA EMERGÊNCIA 36	Emergency Quiz.	01:42:14	OUTSIDE
46071	course view (http://www.ggte.unicamp.br/moodle/course/view.php?id=219)	MD136 - Emergências Clínicas	Other activity	00:00:14	OUTSIDE
46071	quiz view (http://www.ggte.unicamp.br/moodle/mod/quiz/view.php?id=39819)	QUIZ DA EMERGÊNCIA 36	Emergency Quiz.	00:00:04	OUTSIDE
46071	course view (http://www.ggte.unicamp.br/moodle/course/view.php?id=219)	MD136 - Emergências Clínicas	Other activity	00:00:07	OUTSIDE
46071	quiz view (http://www.ggte.unicamp.br/moodle/mod/quiz/view.php?id=39740)	QUIZ DA EMERGÊNCIA 35	Emergency Quiz.	00:00:03	OUTSIDE
46071	quiz attempt (http://www.ggte.unicamp.br/moodle/mod/quiz/review.php?attempt=58859)	QUIZ DA EMERGÊNCIA 35	Emergency Quiz.	00:00:01	OUTSIDE
46071	quiz continue attempt (http://www.ggte.unicamp.br/moodle/mod/quiz/review.php?attempt=58859)	QUIZ DA EMERGÊNCIA 35	Emergency Quiz.	00:02:16	OUTSIDE
46071	quiz continue attempt (http://www.ggte.unicamp.br/moodle/mod/quiz/review.php?attempt=58859)	QUIZ DA EMERGÊNCIA 35	Emergency Quiz.	00:00:21	OUTSIDE
46071	quiz continue attempt (http://www.ggte.unicamp.br/moodle/mod/quiz/review.php?attempt=58859)	QUIZ DA EMERGÊNCIA 35	Emergency Quiz.	00:00:12	OUTSIDE
46071	quiz continue attempt (http://www.ggte.unicamp.br/moodle/mod/quiz/review.php?attempt=58859)	QUIZ DA EMERGÊNCIA 35	Emergency Quiz.	00:00:13	OUTSIDE
46071	quiz continue attempt (http://www.ggte.unicamp.br/moodle/mod/quiz/review.php?attempt=58859)	QUIZ DA EMERGÊNCIA 35	Emergency Quiz.	00:00:22	OUTSIDE
46071	quiz continue attempt (http://www.ggte.unicamp.br/moodle/mod/quiz/review.php?attempt=58859)	QUIZ DA EMERGÊNCIA 35	Emergency Quiz.	00:00:45	OUTSIDE
46071	quiz continue attempt (http://www.ggte.unicamp.br/moodle/mod/quiz/review.php?attempt=58859)	QUIZ DA EMERGÊNCIA 35	Emergency Quiz.	00:00:33	OUTSIDE
46071	quiz continue attempt (http://www.ggte.unicamp.br/moodle/mod/quiz/review.php?attempt=58859)	QUIZ DA EMERGÊNCIA 35	Emergency Quiz.	00:00:22	OUTSIDE
46071	quiz continue attempt (http://www.ggte.unicamp.br/moodle/mod/quiz/review.php?attempt=58859)	QUIZ DA EMERGÊNCIA 35	Emergency Quiz.	00:00:21	OUTSIDE
46071	quiz view summary (http://www.ggte.unicamp.br/moodle/mod/quiz/summary.php?attempt=58859)	2125	Emergency Quiz.	00:00:05	OUTSIDE
46071	quiz close attempt (http://www.ggte.unicamp.br/moodle/mod/quiz/review.php?attempt=58859)	QUIZ DA EMERGÊNCIA 35	Emergency Quiz.	00:00:00	OUTSIDE
46071	quiz review (http://www.ggte.unicamp.br/moodle/mod/quiz/review.php?attempt=58859)	QUIZ DA EMERGÊNCIA 35	Emergency Quiz.	00:00:04	OUTSIDE
46071	course view (http://www.ggte.unicamp.br/moodle/course/view.php?id=219)	MD136 - Emergências Clínicas	Other activity	00:00:15	OUTSIDE
46071	quiz view (http://www.ggte.unicamp.br/moodle/mod/quiz/view.php?id=39687)	QUIZ DA EMERGÊNCIA 34	Emergency Quiz.	00:00:03	OUTSIDE
46071	quiz attempt (http://www.ggte.unicamp.br/moodle/mod/quiz/review.php?attempt=58860)	QUIZ DA EMERGÊNCIA 34	Emergency Quiz.	00:00:01	OUTSIDE
46071	quiz continue attempt (http://www.ggte.unicamp.br/moodle/mod/quiz/review.php?attempt=58860)	QUIZ DA EMERGÊNCIA 34	Emergency Quiz.	00:00:54	OUTSIDE
46071	quiz continue attempt (http://www.ggte.unicamp.br/moodle/mod/quiz/review.php?attempt=58860)	QUIZ DA EMERGÊNCIA 34	Emergency Quiz.	00:00:53	OUTSIDE
46071	quiz continue attempt (http://www.ggte.unicamp.br/moodle/mod/quiz/review.php?attempt=58860)	QUIZ DA EMERGÊNCIA 34	Emergency Quiz.	00:00:10	OUTSIDE
46071	quiz continue attempt (http://www.ggte.unicamp.br/moodle/mod/quiz/review.php?attempt=58860)	QUIZ DA EMERGÊNCIA 34	Emergency Quiz.	00:00:46	OUTSIDE
46071	quiz continue attempt (http://www.ggte.unicamp.br/moodle/mod/quiz/review.php?attempt=58860)	QUIZ DA EMERGÊNCIA 34	Emergency Quiz.	00:00:19	OUTSIDE
46071	quiz continue attempt (http://www.ggte.unicamp.br/moodle/mod/quiz/review.php?attempt=58860)	QUIZ DA EMERGÊNCIA 34	Emergency Quiz.	00:00:55	OUTSIDE
46071	quiz continue attempt (http://www.ggte.unicamp.br/moodle/mod/quiz/review.php?attempt=58860)	QUIZ DA EMERGÊNCIA 34	Emergency Quiz.	00:00:06	OUTSIDE
46071	quiz continue attempt (http://www.ggte.unicamp.br/moodle/mod/quiz/review.php?attempt=58860)	QUIZ DA EMERGÊNCIA 34	Emergency Quiz.	00:00:44	OUTSIDE
46071	quiz view summary (http://www.ggte.unicamp.br/moodle/mod/quiz/summary.php?attempt=58860)	2121	Emergency Quiz.	00:00:07	OUTSIDE
46071	quiz close attempt (http://www.ggte.unicamp.br/moodle/mod/quiz/review.php?attempt=58860)	QUIZ DA EMERGÊNCIA 34	Emergency Quiz.	00:00:00	OUTSIDE
46071	quiz review (http://www.ggte.unicamp.br/moodle/mod/quiz/review.php?attempt=58860)	QUIZ DA EMERGÊNCIA 34	Emergency Quiz.	00:00:05	OUTSIDE
46071	course view (http://www.ggte.unicamp.br/moodle/course/view.php?id=219)	MD136 - Emergências Clínicas	Other activity	00:00:08	OUTSIDE
46071	quiz view (http://www.ggte.unicamp.br/moodle/mod/quiz/view.php?id=39687)	QUIZ DA EMERGÊNCIA 34	Emergency Quiz.	00:00:08	OUTSIDE
46071	course view (http://www.ggte.unicamp.br/moodle/course/view.php?id=219)	MD136 - Emergências Clínicas	Other activity	00:00:06	OUTSIDE
46071	quiz view (http://www.ggte.unicamp.br/moodle/mod/quiz/view.php?id=39132)	QUIZ DA EMERGÊNCIA 33	Emergency Quiz.	00:00:04	OUTSIDE
46071	quiz attempt (http://www.ggte.unicamp.br/moodle/mod/quiz/review.php?attempt=58862)	QUIZ DA EMERGÊNCIA 33	Emergency Quiz.	00:00:00	OUTSIDE
46071	quiz continue attempt (http://www.ggte.unicamp.br/moodle/mod/quiz/review.php?attempt=58862)	QUIZ DA EMERGÊNCIA 33	Emergency Quiz.	00:08:12	OUTSIDE
46071	quiz continue attempt (http://www.ggte.unicamp.br/moodle/mod/quiz/review.php?attempt=58862)	QUIZ DA EMERGÊNCIA 33	Emergency Quiz.	00:00:21	OUTSIDE
46071	quiz continue attempt (http://www.ggte.unicamp.br/moodle/mod/quiz/review.php?attempt=58862)	QUIZ DA EMERGÊNCIA 33	Emergency Quiz.	00:00:55	OUTSIDE
46071	quiz continue attempt (http://www.ggte.unicamp.br/moodle/mod/quiz/review.php?attempt=58862)	QUIZ DA EMERGÊNCIA 33	Emergency Quiz.	00:00:20	OUTSIDE
46071	quiz continue attempt (http://www.ggte.unicamp.br/moodle/mod/quiz/review.php?attempt=58862)	QUIZ DA EMERGÊNCIA 33	Emergency Quiz.	00:00:28	OUTSIDE
46071	quiz continue attempt (http://www.ggte.unicamp.br/moodle/mod/quiz/review.php?attempt=58862)	QUIZ DA EMERGÊNCIA 33	Emergency Quiz.	00:02:14	OUTSIDE
46071	quiz continue attempt (http://www.ggte.unicamp.br/moodle/mod/quiz/review.php?attempt=58862)	QUIZ DA EMERGÊNCIA 33	Emergency Quiz.	00:00:12	OUTSIDE
46071	quiz continue attempt (http://www.ggte.unicamp.br/moodle/mod/quiz/review.php?attempt=58862)	QUIZ DA EMERGÊNCIA 33	Emergency Quiz.	00:00:48	OUTSIDE
46071	quiz view summary (http://www.ggte.unicamp.br/moodle/mod/quiz/summary.php?attempt=58862)	2062	Emergency Quiz.	00:00:05	OUTSIDE
46071	course view (http://www.ggte.unicamp.br/moodle/course/view.php?id=219)	MD136 - Emergências Clínicas	Other activity	00:00:11	OUTSIDE
46071	quiz view (http://www.ggte.unicamp.br/moodle/mod/quiz/view.php?id=38718)	QUIZ DA EMERGÊNCIA 32	Emergency Quiz.	00:00:03	OUTSIDE
46071	quiz attempt (http://www.ggte.unicamp.br/moodle/mod/quiz/review.php?attempt=58864)	QUIZ DA EMERGÊNCIA 32	Emergency Quiz.	00:00:00	OUTSIDE
46071	quiz continue attempt (http://www.ggte.unicamp.br/moodle/mod/quiz/review.php?attempt=58864)	QUIZ DA EMERGÊNCIA 32	Emergency Quiz.	00:00:37	OUTSIDE
46071	quiz continue attempt (http://www.ggte.unicamp.br/moodle/mod/quiz/review.php?attempt=58864)	QUIZ DA EMERGÊNCIA 32	Emergency Quiz.	00:00:07	OUTSIDE
46071	quiz continue attempt (http://www.ggte.unicamp.br/moodle/mod/quiz/review.php?attempt=58864)	QUIZ DA EMERGÊNCIA 32	Emergency Quiz.	00:00:19	OUTSIDE
46071	quiz continue attempt (http://www.ggte.unicamp.br/moodle/mod/quiz/review.php?attempt=58864)	QUIZ DA EMERGÊNCIA 32	Emergency Quiz.	00:01:05	OUTSIDE
46071	quiz continue attempt (http://www.ggte.unicamp.br/moodle/mod/quiz/review.php?attempt=58864)	QUIZ DA EMERGÊNCIA 32	Emergency Quiz.	00:00:10	OUTSIDE
46071	quiz continue attempt (http://www.ggte.unicamp.br/moodle/mod/quiz/review.php?attempt=58864)	QUIZ DA EMERGÊNCIA 32	Emergency Quiz.	00:00:22	OUTSIDE
46071	quiz continue attempt (http://www.ggte.unicamp.br/moodle/mod/quiz/review.php?attempt=58864)	QUIZ DA EMERGÊNCIA 32	Emergency Quiz.	00:00:53	OUTSIDE
46071	quiz continue attempt (http://www.ggte.unicamp.br/moodle/mod/quiz/review.php?attempt=58864)	QUIZ DA EMERGÊNCIA 32	Emergency Quiz.	00:00:17	OUTSIDE
46071	quiz view summary (http://www.ggte.unicamp.br/moodle/mod/quiz/summary.php?attempt=58864)	2024	Emergency Quiz.	00:00:04	OUTSIDE
46071	course view (http://www.ggte.unicamp.br/moodle/course/view.php?id=219)	MD136 - Emergências Clínicas	Other activity	00:00:09	OUTSIDE
46071	quiz view (http://www.ggte.unicamp.br/moodle/mod/quiz/view.php?id=38563)	QUIZ DA EMERGÊNCIA 31	Emergency Quiz.	00:00:04	OUTSIDE
46071	quiz attempt (http://www.ggte.unicamp.br/moodle/mod/quiz/review.php?attempt=58865)	QUIZ DA EMERGÊNCIA 31	Emergency Quiz.	00:00:00	OUTSIDE
46071	quiz continue attempt (http://www.ggte.unicamp.br/moodle/mod/quiz/review.php?attempt=58865)	QUIZ DA EMERGÊNCIA 31	Emergency Quiz.	00:00:52	OUTSIDE
46071	quiz continue attempt (http://www.ggte.unicamp.br/moodle/mod/quiz/review.php?attempt=58865)	QUIZ DA EMERGÊNCIA 31	Emergency Quiz.	00:00:29	OUTSIDE
46071	quiz continue attempt (http://www.ggte.unicamp.br/moodle/mod/quiz/review.php?attempt=58865)	QUIZ DA EMERGÊNCIA 31	Emergency Quiz.	00:00:06	OUTSIDE
46071	quiz continue attempt (http://www.ggte.unicamp.br/moodle/mod/quiz/review.php?attempt=58865)	QUIZ DA EMERGÊNCIA 31	Emergency Quiz.	00:00:23	OUTSIDE
46071	quiz continue attempt (http://www.ggte.unicamp.br/moodle/mod/quiz/review.php?attempt=58865)	QUIZ DA EMERGÊNCIA 31	Emergency Quiz.	00:00:21	OUTSIDE
46071	quiz continue attempt (http://www.ggte.unicamp.br/moodle/mod/quiz/review.php?attempt=58865)	QUIZ DA EMERGÊNCIA 31	Emergency Quiz.	00:01:09	OUTSIDE
46071	quiz continue attempt (http://www.ggte.unicamp.br/moodle/mod/quiz/review.php?attempt=58865)	QUIZ DA EMERGÊNCIA 31	Emergency Quiz.	00:00:44	OUTSIDE
46071	quiz view summary (http://www.ggte.unicamp.br/moodle/mod/quiz/summary.php?attempt=58865)	1991	Emergency Quiz.	00:00:06	OUTSIDE
46071	quiz close attempt (http://www.ggte.unicamp.br/moodle/mod/quiz/review.php?attempt=58865)	QUIZ DA EMERGÊNCIA 31	Emergency Quiz.	00:00:00	OUTSIDE
46071	quiz review (http://www.ggte.unicamp.br/moodle/mod/quiz/review.php?attempt=58865)	QUIZ DA EMERGÊNCIA 31	Emergency Quiz.	00:00:03	OUTSIDE
46071	course view (http://www.ggte.unicamp.br/moodle/course/view.php?id=219)	MD136 - Emergências Clínicas	Other activity	00:00:10	OUTSIDE
46071	quiz view (http://www.ggte.unicamp.br/moodle/mod/quiz/view.php?id=38554)	QUIZ DA EMERGÊNCIA 30	Emergency Quiz.	00:00:03	OUTSIDE
46071	quiz attempt (http://www.ggte.unicamp.br/moodle/mod/quiz/review.php?attempt=58867)	QUIZ DA EMERGÊNCIA 30	Emergency Quiz.	00:00:00	OUTSIDE
46071	quiz continue attempt (http://www.ggte.unicamp.br/moodle/mod/quiz/review.php?attempt=58867)	QUIZ DA EMERGÊNCIA 30	Emergency Quiz.		OUTSIDE
46071	course view (http://www.ggte.unicamp.br/moodle/course/view.php?id=219)	MD136 - Emergências Clínicas	Other activity	00:00:12	OUTSIDE
46071	quiz view (http://www.ggte.unicamp.br/moodle/mod/quiz/view.php?id=38554)	QUIZ DA EMERGÊNCIA 30	Emergency Quiz.	00:00:04	OUTSIDE
46071	course view (http://www.ggte.unicamp.br/moodle/course/view.php?id=219)	MD136 - Emergências Clínicas	Other activity	00:00:06	OUTSIDE
46071	quiz view (http://www.ggte.unicamp.br/moodle/mod/quiz/view.php?id=38519)	QUIZ DA EMERGÊNCIA 29	Emergency Quiz.	00:00:04	OUTSIDE
46071	course view (http://www.ggte.unicamp.br/moodle/course/view.php?id=219)	MD136 - Emergências Clínicas	Other activity	00:00:06	OUTSIDE
46071	quiz view (http://www.ggte.unicamp.br/moodle/mod/quiz/view.php?id=38483)	QUIZ DA EMERGÊNCIA 28	Emergency Quiz.	00:00:04	OUTSIDE
46071	course view (http://www.ggte.unicamp.br/moodle/course/view.php?id=219)	MD136 - Emergências Clínicas	Other activity	00:00:04	OUTSIDE
46071	quiz view (http://www.ggte.unicamp.br/moodle/mod/quiz/view.php?id=38373)	QUIZ DA EMERGÊNCIA 27	Emergency Quiz.	00:00:04	OUTSIDE
46071	course view (http://www.ggte.unicamp.br/moodle/course/view.php?id=219)	MD136 - Emergências Clínicas	Other activity	00:00:04	OUTSIDE
46071	quiz view (http://www.ggte.unicamp.br/moodle/mod/quiz/view.php?id=38372)	QUIZ DA EMERGÊNCIA 26	Emergency Quiz.	00:00:08	OUTSIDE
46071	course view (http://www.ggte.unicamp.br/moodle/course/view.php?id=219)	MD136 - Emergências Clínicas	Other activity	00:00:06	OUTSIDE
46071	quiz view (http://www.ggte.unicamp.br/moodle/mod/quiz/view.php?id=38374)	QUIZ DA EMERGÊNCIA 25	Emergency Quiz.	00:00:06	OUTSIDE
46071	course view (http://www.ggte.unicamp.br/moodle/course/view.php?id=219)	MD136 - Emergências Clínicas	Other activity	00:00:30	OUTSIDE
46071	forum view forum (http://www.ggte.unicamp.br/moodle/mod/forum/view.php?id=38518)	DESAFIO RADIOLÓGICO 01	Radiology Challenge	00:00:03	OUTSIDE
46071	forum view discussion (http://www.ggte.unicamp.br/moodle/mod/forum/discuss.php?d=4058)	DESAFIO RADIOLÓGICO 01	Radiology Challenge	00:46:39	OUTSIDE
46071	course view (http://www.ggte.unicamp.br/moodle/course/view.php?id=219)	MD136 - Emergências Clínicas	Other activity	00:00:12	OUTSIDE
46071	forum view forum (http://www.ggte.unicamp.br/moodle/mod/forum/view.php?id=38555)	DESAFIO RADIOLÓGICO 02	Radiology Challenge	00:00:03	OUTSIDE
46071	forum view discussion (http://www.ggte.unicamp.br/moodle/mod/forum/discuss.php?d=4078)	DESAFIO RADIOLÓGICO 02	Radiology Challenge	00:06:51	OUTSIDE
46071	forum view forum (http://www.ggte.unicamp.br/moodle/mod/forum/view.php?id=38564)	DESAFIO RADIOLÓGICO 03	Radiology Challenge	00:00:03	OUTSIDE
46071	forum view discussion (http://www.ggte.unicamp.br/moodle/mod/forum/discuss.php?d=4087)	DESAFIO RADIOLÓGICO 03	Radiology Challenge	00:10:55	OUTSIDE
46071	forum view forum (http://www.ggte.unicamp.br/moodle/mod/forum/view.php?id=38578)	DESAFIO RADIOLÓGICO 04	Radiology Challenge	00:00:06	OUTSIDE
46071	forum view discussion (http://www.ggte.unicamp.br/moodle/mod/forum/discuss.php?d=4097)	DESAFIO RADIOLÓGICO 04	Radiology Challenge	00:03:56	OUTSIDE
46071	course view (http://www.ggte.unicamp.br/moodle/course/view.php?id=219)	MD136 - Emergências Clínicas	Other activity	00:00:45	OUTSIDE
46071	glossary view (http://www.ggte.unicamp.br/moodle/mod/glossary/view.php?id=40458&amp;tab=-1)	DISPNÉIA	Other activity	00:00:46	OUTSIDE
46071	glossary view entry (http://www.ggte.unicamp.br/moodle/mod/glossary/showentry.php?eid=28)	DECISÕES EXTREMAS 01	Extreme Decisions	00:00:04	OUTSIDE
46071	lesson start (http://www.ggte.unicamp.br/moodle/mod/lesson/view.php?id=36629)	DECISÕES EXTREMAS 01	Extreme Decisions	00:00:22	OUTSIDE
46071	course view (http://www.ggte.unicamp.br/moodle/course/view.php?id=219)	MD136 - Emergências Clínicas	Other activity	00:00:10	OUTSIDE
46071	forum search (http://www.ggte.unicamp.br/moodle/mod/forum/search.php?id=219&amp;search=ECG+TEP)	ECG TEP	Other activity	00:00:21	OUTSIDE
46071	forum view forum (http://www.ggte.unicamp.br/moodle/mod/forum/view.php?id=45023)	ELETROCARDIOGRAMA 58	EKG Challenges	00:00:03	OUTSIDE
46071	forum view discussion (http://www.ggte.unicamp.br/moodle/mod/forum/discuss.php?d=5256)	ELETROCARDIOGRAMA 58	EKG Challenges	00:12:28	OUTSIDE
46071	lesson start (http://www.ggte.unicamp.br/moodle/mod/lesson/view.php?id=45578)	DECISÕES EXTREMAS 25	Extreme Decisions	00:00:00	OUTSIDE
46071	lesson view (http://www.ggte.unicamp.br/moodle/mod/lesson/view.php?id=45578)	DECISÕES EXTREMAS 25 - INÍCIO	Extreme Decisions	00:00:17	OUTSIDE
46071	lesson view (http://www.ggte.unicamp.br/moodle/mod/lesson/view.php?id=45578)	DECISÕES EXTREMAS 25 - QUESTÃO 1	Extreme Decisions	00:01:54	OUTSIDE
46071	lesson view (http://www.ggte.unicamp.br/moodle/mod/lesson/view.php?id=45578)	DECISÕES EXTREMAS 25 - QUESTÃO 2	Extreme Decisions	00:00:33	OUTSIDE
46071	lesson view (http://www.ggte.unicamp.br/moodle/mod/lesson/view.php?id=45578)	DECISÕES EXTREMAS 25 - QUESTÃO 3	Extreme Decisions	00:00:21	OUTSIDE
46071	lesson view (http://www.ggte.unicamp.br/moodle/mod/lesson/view.php?id=45578)	DECISÕES EXTREMAS 25 - QUESTÃO 3	Extreme Decisions	00:00:24	OUTSIDE
46071	lesson view (http://www.ggte.unicamp.br/moodle/mod/lesson/view.php?id=45578)	DECISÕES EXTREMAS 25 - QUESTÃO 4	Extreme Decisions	00:00:38	OUTSIDE
46071	lesson view (http://www.ggte.unicamp.br/moodle/mod/lesson/view.php?id=45578)	DECISÕES EXTREMAS 25 - QUESTÃO 5	Extreme Decisions	00:00:28	OUTSIDE
46071	lesson view (http://www.ggte.unicamp.br/moodle/mod/lesson/view.php?id=45578)	DECISÕES EXTREMAS 25 - QUESTÃO 5	Extreme Decisions	00:00:42	OUTSIDE
46071	lesson view (http://www.ggte.unicamp.br/moodle/mod/lesson/view.php?id=45578)	DECISÕES EXTREMAS 25 - QUESTÃO 6	Extreme Decisions	00:01:54	OUTSIDE
46071	lesson view (http://www.ggte.unicamp.br/moodle/mod/lesson/view.php?id=45578)	DECISÕES EXTREMAS 25 - QUESTÃO 7	Extreme Decisions	00:00:18	OUTSIDE
46071	lesson view (http://www.ggte.unicamp.br/moodle/mod/lesson/view.php?id=45578)	DECISÕES EXTREMAS 25 - QUESTÃO 7	Extreme Decisions	00:00:10	OUTSIDE
46071	lesson view (http://www.ggte.unicamp.br/moodle/mod/lesson/view.php?id=45578)	DECISÕES EXTREMAS 25 - QUESTÃO 7	Extreme Decisions	00:00:09	OUTSIDE
46071	lesson view (http://www.ggte.unicamp.br/moodle/mod/lesson/view.php?id=45578)	DECISÕES EXTREMAS 25 - QUESTÃO 7	Extreme Decisions	00:00:29	OUTSIDE
46071	lesson view (http://www.ggte.unicamp.br/moodle/mod/lesson/view.php?id=45578)	DECISÕES EXTREMAS 25 - QUESTÃO 8	Extreme Decisions	00:00:45	OUTSIDE
46071	lesson view (http://www.ggte.unicamp.br/moodle/mod/lesson/view.php?id=45578)	DECISÕES EXTREMAS 25 - BIBLIOGRAFIA RECOMENDADA	Extreme Decisions	00:00:05	OUTSIDE
46071	lesson view (http://www.ggte.unicamp.br/moodle/mod/lesson/view.php?id=45578)	DECISÕES EXTREMAS 25 - COMENTÁRIOS, CRÍTICAS E SUGESTÕES	Extreme Decisions	00:00:07	OUTSIDE
46071	lesson end (http://www.ggte.unicamp.br/moodle/mod/lesson/view.php?id=45578)	DECISÕES EXTREMAS 25	Extreme Decisions	00:00:08	OUTSIDE
46071	lesson start (http://www.ggte.unicamp.br/moodle/mod/lesson/view.php?id=39838)	DECISÕES EXTREMAS 24	Extreme Decisions	00:00:00	OUTSIDE
46071	lesson view (http://www.ggte.unicamp.br/moodle/mod/lesson/view.php?id=39838)	DECISÕES EXTREMAS 24 - QUESTÃO 1	Extreme Decisions	00:01:42	OUTSIDE
46071	forum view forum (http://www.ggte.unicamp.br/moodle/mod/forum/view.php?id=45632)	VISITA VIRTUAL 62	Virtual Rounds	00:00:14	OUTSIDE
46071	forum view discussion (http://www.ggte.unicamp.br/moodle/mod/forum/discuss.php?d=5347)	CASO 62 - PARTE 1	Virtual Rounds	00:07:37	OUTSIDE
46071	forum view forum (http://www.ggte.unicamp.br/moodle/mod/forum/view.php?id=44758)	DESAFIO GASOMÉTRICO 10	Gasometric Challenge	00:00:06	OUTSIDE
46071	forum view discussion (http://www.ggte.unicamp.br/moodle/mod/forum/discuss.php?d=5194)	DESAFIO GASOMÉTRICO 10	Gasometric Challenge	00:04:28	OUTSIDE
46071	forum view forum (http://www.ggte.unicamp.br/moodle/mod/forum/view.php?id=41739)	DESAFIO GASOMÉTRICO 09	Gasometric Challenge	00:00:03	OUTSIDE
46071	forum view discussion (http://www.ggte.unicamp.br/moodle/mod/forum/discuss.php?d=4885)	DESAFIO GASOMÉTRICO 09	Gasometric Challenge	00:04:18	OUTSIDE
46071	forum view forum (http://www.ggte.unicamp.br/moodle/mod/forum/view.php?id=41436)	DESAFIO GASOMÉTRICO 08	Gasometric Challenge	00:00:03	OUTSIDE
46071	forum view discussion (http://www.ggte.unicamp.br/moodle/mod/forum/discuss.php?d=4792)	DESAFIO GASOMÉTRICO 08	Gasometric Challenge	00:09:10	OUTSIDE
46071	forum view forum (http://www.ggte.unicamp.br/moodle/mod/forum/view.php?id=39134)	DESAFIO GASOMÉTRICO 01	Gasometric Challenge	00:00:03	OUTSIDE
46071	forum view discussion (http://www.ggte.unicamp.br/moodle/mod/forum/discuss.php?d=4322)	DESAFIO GASOMÉTRICO 01	Gasometric Challenge		OUTSIDE
46071	course view (http://www.ggte.unicamp.br/moodle/course/view.php?id=219)	MD136 - Emergências Clínicas	Other activity		OUTSIDE
46071	course view (http://www.ggte.unicamp.br/moodle/course/view.php?id=219)	MD136 - Emergências Clínicas	Other activity	00:00:12	OUTSIDE
46071	forum view forum (http://www.ggte.unicamp.br/moodle/mod/forum/view.php?id=45757)	VISITA VIRTUAL 63	Virtual Rounds	00:00:03	OUTSIDE
46071	forum view discussion (http://www.ggte.unicamp.br/moodle/mod/forum/discuss.php?d=5383)	CASO 63 - PARTE 1	Virtual Rounds	00:00:32	OUTSIDE
46071	forum view discussion (http://www.ggte.unicamp.br/moodle/mod/forum/discuss.php?d=5389)	CASO 63 - PARTE 2	Virtual Rounds	00:04:13	OUTSIDE
46071	forum view discussion (http://www.ggte.unicamp.br/moodle/mod/forum/discuss.php?d=5397)	CASO 63 - PARTE 3	Virtual Rounds	00:17:47	OUTSIDE
46071	forum view discussion (http://www.ggte.unicamp.br/moodle/mod/forum/discuss.php?d=5403)	CASO 63 - PARTE 4	Virtual Rounds	00:59:37	OUTSIDE
46071	forum add post (http://www.ggte.unicamp.br/moodle/mod/forum/discuss.php?d=5403&amp;parent=13477)	Re: CASO 63 - PARTE 4	Other activity	00:00:04	OUTSIDE
46071	forum view discussion (http://www.ggte.unicamp.br/moodle/mod/forum/discuss.php?d=5403)	CASO 63 - PARTE 4	Virtual Rounds	00:00:12	OUTSIDE
46071	forum view discussion (http://www.ggte.unicamp.br/moodle/mod/forum/discuss.php?d=5403)	CASO 63 - PARTE 4	Virtual Rounds	00:00:53	OUTSIDE
46071	forum update post (http://www.ggte.unicamp.br/moodle/mod/forum/discuss.php?d=5403%23p13477&amp;parent=13477)	Re: CASO 63 - PARTE 4	Other activity	00:00:03	OUTSIDE
46071	forum view discussion (http://www.ggte.unicamp.br/moodle/mod/forum/discuss.php?d=5403)	CASO 63 - PARTE 4	Virtual Rounds	00:00:00	OUTSIDE
46071	forum view discussion (http://www.ggte.unicamp.br/moodle/mod/forum/discuss.php?d=5403)	CASO 63 - PARTE 4	Virtual Rounds	00:00:12	OUTSIDE
46071	forum view discussion (http://www.ggte.unicamp.br/moodle/mod/forum/discuss.php?d=5403)	CASO 63 - PARTE 4	Virtual Rounds	00:00:00	OUTSIDE
46071	forum view discussion (http://www.ggte.unicamp.br/moodle/mod/forum/discuss.php?d=5403)	CASO 63 - PARTE 4	Virtual Rounds	00:00:10	OUTSIDE
46071	course view (http://www.ggte.unicamp.br/moodle/course/view.php?id=219)	MD136 - Emergências Clínicas	Other activity	00:00:11	OUTSIDE
46071	forum view forum (http://www.ggte.unicamp.br/moodle/mod/forum/view.php?id=45632)	VISITA VIRTUAL 62	Virtual Rounds	00:00:03	OUTSIDE
46071	forum view discussion (http://www.ggte.unicamp.br/moodle/mod/forum/discuss.php?d=5347)	CASO 62 - PARTE 1	Virtual Rounds	00:00:34	OUTSIDE
46071	forum view discussion (http://www.ggte.unicamp.br/moodle/mod/forum/discuss.php?d=5354)	CASO 62 - PARTE 2	Virtual Rounds	00:22:24	OUTSIDE
46071	forum view discussion (http://www.ggte.unicamp.br/moodle/mod/forum/discuss.php?d=5363)	CASO 62 - PARTE 3	Virtual Rounds		OUTSIDE
46071	course view (http://www.ggte.unicamp.br/moodle/course/view.php?id=219)	MD136 - Emergências Clínicas	Other activity	00:00:19	OUTSIDE
46071	forum view forum (http://www.ggte.unicamp.br/moodle/mod/forum/view.php?id=45781)	ELETROCARDIOGRAMA 61	EKG Challenges	00:00:03	OUTSIDE
46071	forum view discussion (http://www.ggte.unicamp.br/moodle/mod/forum/discuss.php?d=5398)	ELETROCARDIOGRAMA 61	EKG Challenges	00:01:27	OUTSIDE
46071	course view (http://www.ggte.unicamp.br/moodle/course/view.php?id=219)	MD136 - Emergências Clínicas	Other activity	00:00:04	OUTSIDE
46071	forum view forum (http://www.ggte.unicamp.br/moodle/mod/forum/view.php?id=45697)	ELETROCARDIOGRAMA 60	EKG Challenges	00:00:03	OUTSIDE
46071	forum view discussion (http://www.ggte.unicamp.br/moodle/mod/forum/discuss.php?d=5364)	ELETROCARDIOGRAMA 60	EKG Challenges	00:05:38	OUTSIDE
46071	course view (http://www.ggte.unicamp.br/moodle/course/view.php?id=219)	MD136 - Emergências Clínicas	Other activity	00:00:06	OUTSIDE
46071	forum view forum (http://www.ggte.unicamp.br/moodle/mod/forum/view.php?id=45586)	ELETROCARDIOGRAMA 59	EKG Challenges	00:00:03	OUTSIDE
46071	forum view discussion (http://www.ggte.unicamp.br/moodle/mod/forum/discuss.php?d=5311)	ELETROCARDIOGRAMA 59	EKG Challenges		OUTSIDE
46071	course view (http://www.ggte.unicamp.br/moodle/course/view.php?id=219)	MD136 - Emergências Clínicas	Other activity	00:00:15	OUTSIDE
46071	lesson start (http://www.ggte.unicamp.br/moodle/mod/lesson/view.php?id=46076)	DECISÕES EXTREMAS 26	Extreme Decisions	00:00:01	OUTSIDE
46071	lesson view (http://www.ggte.unicamp.br/moodle/mod/lesson/view.php?id=46076)	DECISÕES EXTREMAS 26 - QUESTÃO 1	Extreme Decisions	00:00:31	OUTSIDE
46071	lesson view (http://www.ggte.unicamp.br/moodle/mod/lesson/view.php?id=46076)	DECISÕES EXTREMAS 26 - QUESTÃO 2	Extreme Decisions	00:01:05	OUTSIDE
46071	lesson view (http://www.ggte.unicamp.br/moodle/mod/lesson/view.php?id=46076)	DECISÕES EXTREMAS 26 - QUESTÃO 3	Extreme Decisions	00:00:55	OUTSIDE
46071	lesson view (http://www.ggte.unicamp.br/moodle/mod/lesson/view.php?id=46076)	DECISÕES EXTREMAS 26 - QUESTÃO 3	Extreme Decisions	00:00:39	OUTSIDE
46071	lesson view (http://www.ggte.unicamp.br/moodle/mod/lesson/view.php?id=46076)	DECISÕES EXTREMAS 26 - QUESTÃO 4	Extreme Decisions	00:00:30	OUTSIDE
46071	lesson view (http://www.ggte.unicamp.br/moodle/mod/lesson/view.php?id=46076)	DECISÕES EXTREMAS 26 - QUESTÃO 5	Extreme Decisions	00:00:48	OUTSIDE
46071	lesson view (http://www.ggte.unicamp.br/moodle/mod/lesson/view.php?id=46076)	DECISÕES EXTREMAS 26 - QUESTÃO 5	Extreme Decisions	00:00:39	OUTSIDE
46071	lesson view (http://www.ggte.unicamp.br/moodle/mod/lesson/view.php?id=46076)	DECISÕES EXTREMAS 26 - QUESTÃO 6	Extreme Decisions	00:00:39	OUTSIDE
46071	lesson view (http://www.ggte.unicamp.br/moodle/mod/lesson/view.php?id=46076)	DECISÕES EXTREMAS 26 - QUESTÃO 7	Extreme Decisions	00:00:38	OUTSIDE
46071	lesson view (http://www.ggte.unicamp.br/moodle/mod/lesson/view.php?id=46076)	DECISÕES EXTREMAS 26 - QUESTÃO 8	Extreme Decisions	00:01:08	OUTSIDE
46071	lesson view (http://www.ggte.unicamp.br/moodle/mod/lesson/view.php?id=46076)	DECISÕES EXTREMAS 26 - QUESTÃO 8	Extreme Decisions	00:00:59	OUTSIDE
46071	lesson view (http://www.ggte.unicamp.br/moodle/mod/lesson/view.php?id=46076)	DECISÕES EXTREMAS 26 - QUESTÃO 9	Extreme Decisions	00:01:36	OUTSIDE
46071	lesson view (http://www.ggte.unicamp.br/moodle/mod/lesson/view.php?id=46076)	DECISÕES EXTREMAS 26 - QUESTÃO 9	Extreme Decisions	00:00:07	OUTSIDE
46071	lesson view (http://www.ggte.unicamp.br/moodle/mod/lesson/view.php?id=46076)	DECISÕES EXTREMAS 26 - QUESTÃO 9	Extreme Decisions	00:01:51	OUTSIDE
46071	lesson view (http://www.ggte.unicamp.br/moodle/mod/lesson/view.php?id=46076)	DECISÕES EXTREMAS 26 - QUESTÃO 10	Extreme Decisions	00:00:19	OUTSIDE
46071	lesson view (http://www.ggte.unicamp.br/moodle/mod/lesson/view.php?id=46076)	DECISÕES EXTREMAS 26 - DÚVIDAS, SUGESTÕES E CRÍTICAS	Extreme Decisions	00:00:12	OUTSIDE
46071	lesson start (http://www.ggte.unicamp.br/moodle/mod/lesson/view.php?id=45578)	DECISÕES EXTREMAS 25	Extreme Decisions	00:00:00	OUTSIDE
46071	lesson view (http://www.ggte.unicamp.br/moodle/mod/lesson/view.php?id=45578)	DECISÕES EXTREMAS 25 - INÍCIO	Extreme Decisions	00:00:33	OUTSIDE
46071	quiz view (http://www.ggte.unicamp.br/moodle/mod/quiz/view.php?id=45914)	QUIZ DA EMERGÊNCIA 48	Emergency Quiz.	00:00:06	OUTSIDE
46071	quiz attempt (http://www.ggte.unicamp.br/moodle/mod/quiz/review.php?attempt=65336)	QUIZ DA EMERGÊNCIA 48	Emergency Quiz.	00:00:00	OUTSIDE
46071	quiz continue attempt (http://www.ggte.unicamp.br/moodle/mod/quiz/review.php?attempt=65336)	QUIZ DA EMERGÊNCIA 48	Emergency Quiz.	00:13:00	OUTSIDE
46071	quiz continue attempt (http://www.ggte.unicamp.br/moodle/mod/quiz/review.php?attempt=65336)	QUIZ DA EMERGÊNCIA 48	Emergency Quiz.	00:00:28	OUTSIDE
46071	quiz continue attempt (http://www.ggte.unicamp.br/moodle/mod/quiz/review.php?attempt=65336)	QUIZ DA EMERGÊNCIA 48	Emergency Quiz.	00:01:13	OUTSIDE
46071	quiz continue attempt (http://www.ggte.unicamp.br/moodle/mod/quiz/review.php?attempt=65336)	QUIZ DA EMERGÊNCIA 48	Emergency Quiz.	00:00:13	OUTSIDE
46071	quiz continue attempt (http://www.ggte.unicamp.br/moodle/mod/quiz/review.php?attempt=65336)	QUIZ DA EMERGÊNCIA 48	Emergency Quiz.	00:03:25	OUTSIDE
46071	quiz continue attempt (http://www.ggte.unicamp.br/moodle/mod/quiz/review.php?attempt=65336)	QUIZ DA EMERGÊNCIA 48	Emergency Quiz.	00:00:13	OUTSIDE
46071	quiz continue attempt (http://www.ggte.unicamp.br/moodle/mod/quiz/review.php?attempt=65336)	QUIZ DA EMERGÊNCIA 48	Emergency Quiz.	00:00:36	OUTSIDE
46071	quiz view summary (http://www.ggte.unicamp.br/moodle/mod/quiz/summary.php?attempt=65336)	2716	Emergency Quiz.	00:00:07	OUTSIDE
46071	quiz close attempt (http://www.ggte.unicamp.br/moodle/mod/quiz/review.php?attempt=65336)	QUIZ DA EMERGÊNCIA 48	Emergency Quiz.	00:00:01	OUTSIDE
46071	quiz review (http://www.ggte.unicamp.br/moodle/mod/quiz/review.php?attempt=65336)	QUIZ DA EMERGÊNCIA 48	Emergency Quiz.	00:00:45	OUTSIDE
46071	course view (http://www.ggte.unicamp.br/moodle/course/view.php?id=219)	MD136 - Emergências Clínicas	Other activity	00:00:12	OUTSIDE
46071	quiz view (http://www.ggte.unicamp.br/moodle/mod/quiz/view.php?id=45792)	QUIZ DA EMERGÊNCIA 47	Emergency Quiz.	00:00:03	OUTSIDE
46071	quiz attempt (http://www.ggte.unicamp.br/moodle/mod/quiz/review.php?attempt=65337)	QUIZ DA EMERGÊNCIA 47	Emergency Quiz.	00:00:01	OUTSIDE
46071	quiz continue attempt (http://www.ggte.unicamp.br/moodle/mod/quiz/review.php?attempt=65337)	QUIZ DA EMERGÊNCIA 47	Emergency Quiz.	00:01:22	OUTSIDE
46071	quiz continue attempt (http://www.ggte.unicamp.br/moodle/mod/quiz/review.php?attempt=65337)	QUIZ DA EMERGÊNCIA 47	Emergency Quiz.	00:00:57	OUTSIDE
46071	quiz continue attempt (http://www.ggte.unicamp.br/moodle/mod/quiz/review.php?attempt=65337)	QUIZ DA EMERGÊNCIA 47	Emergency Quiz.	00:00:57	OUTSIDE
46071	quiz continue attempt (http://www.ggte.unicamp.br/moodle/mod/quiz/review.php?attempt=65337)	QUIZ DA EMERGÊNCIA 47	Emergency Quiz.	00:00:13	OUTSIDE
46071	quiz continue attempt (http://www.ggte.unicamp.br/moodle/mod/quiz/review.php?attempt=65337)	QUIZ DA EMERGÊNCIA 47	Emergency Quiz.	00:00:10	OUTSIDE
46071	quiz continue attempt (http://www.ggte.unicamp.br/moodle/mod/quiz/review.php?attempt=65337)	QUIZ DA EMERGÊNCIA 47	Emergency Quiz.	00:01:03	OUTSIDE
46071	quiz continue attempt (http://www.ggte.unicamp.br/moodle/mod/quiz/review.php?attempt=65337)	QUIZ DA EMERGÊNCIA 47	Emergency Quiz.	00:00:14	OUTSIDE
46071	quiz continue attempt (http://www.ggte.unicamp.br/moodle/mod/quiz/review.php?attempt=65337)	QUIZ DA EMERGÊNCIA 47	Emergency Quiz.	00:00:29	OUTSIDE
46071	quiz view summary (http://www.ggte.unicamp.br/moodle/mod/quiz/summary.php?attempt=65337)	2706	Emergency Quiz.	00:00:05	OUTSIDE
46071	quiz continue attempt (http://www.ggte.unicamp.br/moodle/mod/quiz/review.php?attempt=65337)	QUIZ DA EMERGÊNCIA 47	Emergency Quiz.	00:03:58	OUTSIDE
46071	course view (http://www.ggte.unicamp.br/moodle/course/view.php?id=219)	MD136 - Emergências Clínicas	Other activity	00:00:29	OUTSIDE
46071	quiz view (http://www.ggte.unicamp.br/moodle/mod/quiz/view.php?id=45734)	QUIZ DA EMERGÊNCIA 46	Emergency Quiz.	00:00:14	OUTSIDE
46071	forum view forum (http://www.ggte.unicamp.br/moodle/mod/forum/view.php?id=46034)	VISITA VIRTUAL 66	Virtual Rounds	00:00:08	OUTSIDE
46071	forum view discussion (http://www.ggte.unicamp.br/moodle/mod/forum/discuss.php?d=5482)	CASO 66 – PARTE 1	Virtual Rounds	00:02:29	OUTSIDE
46071	user view (http://www.ggte.unicamp.br/moodle/user/view.php?id=4339&amp;course=219)	TIAGO DE ARAUJO GUERRA GRANGEIA	Other activity	00:00:05	OUTSIDE
46071	forum view discussion (http://www.ggte.unicamp.br/moodle/mod/forum/discuss.php?d=5489)	CASO 66 - PARTE 2	Virtual Rounds	00:05:56	OUTSIDE
46071	forum view discussion (http://www.ggte.unicamp.br/moodle/mod/forum/discuss.php?d=5495)	CASO 66 - PARTE 3	Virtual Rounds	00:14:12	OUTSIDE
46071	forum view discussion (http://www.ggte.unicamp.br/moodle/mod/forum/discuss.php?d=5500)	CASO 66 - PARTE 4	Virtual Rounds	00:05:26	OUTSIDE
46071	forum view forum (http://www.ggte.unicamp.br/moodle/mod/forum/view.php?id=45894)	VISITA VIRTUAL 65	Virtual Rounds	00:00:05	OUTSIDE
46071	forum view discussion (http://www.ggte.unicamp.br/moodle/mod/forum/discuss.php?d=5452)	CASO 65 - PARTE 1	Virtual Rounds	00:09:03	OUTSIDE
46071	forum view discussion (http://www.ggte.unicamp.br/moodle/mod/forum/discuss.php?d=5456)	CASO 65 - PARTE 2	Virtual Rounds		OUTSIDE
46071	forum view discussion (http://www.ggte.unicamp.br/moodle/mod/forum/discuss.php?d=5720)	CASO 75 - PARTE 2	Virtual Rounds	00:00:31	OUTSIDE
46071	forum view forum (http://www.ggte.unicamp.br/moodle/mod/forum/view.php?id=47721)	VISITA VIRTUAL 75	Virtual Rounds	00:01:01	OUTSIDE
46071	forum view discussion (http://www.ggte.unicamp.br/moodle/mod/forum/discuss.php?d=5714)	CASO 75 - PARTE 1	Virtual Rounds	00:00:58	OUTSIDE
46071	forum view discussion (http://www.ggte.unicamp.br/moodle/mod/forum/discuss.php?d=5720)	CASO 75 - PARTE 2	Virtual Rounds	00:48:47	OUTSIDE
46071	forum add post (http://www.ggte.unicamp.br/moodle/mod/forum/discuss.php?d=5720&amp;parent=14090)	Re: CASO 75 - PARTE 2	Other activity	00:00:05	OUTSIDE
46071	forum view discussion (http://www.ggte.unicamp.br/moodle/mod/forum/discuss.php?d=5720)	CASO 75 - PARTE 2	Virtual Rounds	01:23:38	OUTSIDE
46071	forum view discussion (http://www.ggte.unicamp.br/moodle/mod/forum/discuss.php?d=5819)	CASO 78 - PARTE 4	Virtual Rounds	00:12:20	OUTSIDE
46071	course view (http://www.ggte.unicamp.br/moodle/course/view.php?id=219)	MD136 - Emergências Clínicas	Other activity	00:00:15	OUTSIDE
46071	quiz view (http://www.ggte.unicamp.br/moodle/mod/quiz/view.php?id=47898)	QUIZ DA EMERGÊNCIA 58	Emergency Quiz.	00:00:04	OUTSIDE
46071	quiz attempt (http://www.ggte.unicamp.br/moodle/mod/quiz/review.php?attempt=74528)	QUIZ DA EMERGÊNCIA 58	Emergency Quiz.	00:00:01	OUTSIDE
46071	quiz continue attempt (http://www.ggte.unicamp.br/moodle/mod/quiz/review.php?attempt=74528)	QUIZ DA EMERGÊNCIA 58	Emergency Quiz.	00:00:45	OUTSIDE
46071	quiz continue attempt (http://www.ggte.unicamp.br/moodle/mod/quiz/review.php?attempt=74528)	QUIZ DA EMERGÊNCIA 58	Emergency Quiz.	00:00:22	OUTSIDE
46071	quiz continue attempt (http://www.ggte.unicamp.br/moodle/mod/quiz/review.php?attempt=74528)	QUIZ DA EMERGÊNCIA 58	Emergency Quiz.	00:00:31	OUTSIDE
46071	quiz continue attempt (http://www.ggte.unicamp.br/moodle/mod/quiz/review.php?attempt=74528)	QUIZ DA EMERGÊNCIA 58	Emergency Quiz.	00:01:30	OUTSIDE
46071	quiz continue attempt (http://www.ggte.unicamp.br/moodle/mod/quiz/review.php?attempt=74528)	QUIZ DA EMERGÊNCIA 58	Emergency Quiz.	00:00:29	OUTSIDE
46071	quiz continue attempt (http://www.ggte.unicamp.br/moodle/mod/quiz/review.php?attempt=74528)	QUIZ DA EMERGÊNCIA 58	Emergency Quiz.	00:01:13	OUTSIDE
46071	quiz continue attempt (http://www.ggte.unicamp.br/moodle/mod/quiz/review.php?attempt=74528)	QUIZ DA EMERGÊNCIA 58	Emergency Quiz.	00:00:24	OUTSIDE
46071	quiz view summary (http://www.ggte.unicamp.br/moodle/mod/quiz/summary.php?attempt=74528)	3020	Emergency Quiz.	00:00:15	OUTSIDE
46071	quiz close attempt (http://www.ggte.unicamp.br/moodle/mod/quiz/review.php?attempt=74528)	QUIZ DA EMERGÊNCIA 58	Emergency Quiz.	00:00:01	OUTSIDE
46071	quiz review (http://www.ggte.unicamp.br/moodle/mod/quiz/review.php?attempt=74528)	QUIZ DA EMERGÊNCIA 58	Emergency Quiz.	00:00:10	OUTSIDE
46071	quiz view (http://www.ggte.unicamp.br/moodle/mod/quiz/view.php?id=47898)	QUIZ DA EMERGÊNCIA 58	Emergency Quiz.	00:00:12	OUTSIDE
46071	quiz view (http://www.ggte.unicamp.br/moodle/mod/quiz/view.php?id=47844)	QUIZ DA EMERGÊNCIA 57	Emergency Quiz.	00:00:08	OUTSIDE
46071	quiz attempt (http://www.ggte.unicamp.br/moodle/mod/quiz/review.php?attempt=74529)	QUIZ DA EMERGÊNCIA 57	Emergency Quiz.	00:00:00	OUTSIDE
46071	quiz continue attempt (http://www.ggte.unicamp.br/moodle/mod/quiz/review.php?attempt=74529)	QUIZ DA EMERGÊNCIA 57	Emergency Quiz.	00:01:08	OUTSIDE
46071	quiz continue attempt (http://www.ggte.unicamp.br/moodle/mod/quiz/review.php?attempt=74529)	QUIZ DA EMERGÊNCIA 57	Emergency Quiz.	00:01:52	OUTSIDE
46071	quiz continue attempt (http://www.ggte.unicamp.br/moodle/mod/quiz/review.php?attempt=74529)	QUIZ DA EMERGÊNCIA 57	Emergency Quiz.	00:02:20	OUTSIDE
46071	quiz continue attempt (http://www.ggte.unicamp.br/moodle/mod/quiz/review.php?attempt=74529)	QUIZ DA EMERGÊNCIA 57	Emergency Quiz.	00:00:09	OUTSIDE
46071	quiz continue attempt (http://www.ggte.unicamp.br/moodle/mod/quiz/review.php?attempt=74529)	QUIZ DA EMERGÊNCIA 57	Emergency Quiz.	00:01:28	OUTSIDE
46071	quiz continue attempt (http://www.ggte.unicamp.br/moodle/mod/quiz/review.php?attempt=74529)	QUIZ DA EMERGÊNCIA 57	Emergency Quiz.	00:00:26	OUTSIDE
46071	quiz continue attempt (http://www.ggte.unicamp.br/moodle/mod/quiz/review.php?attempt=74529)	QUIZ DA EMERGÊNCIA 57	Emergency Quiz.	00:00:35	OUTSIDE
46071	quiz continue attempt (http://www.ggte.unicamp.br/moodle/mod/quiz/review.php?attempt=74529)	QUIZ DA EMERGÊNCIA 57	Emergency Quiz.	00:01:16	OUTSIDE
46071	quiz view summary (http://www.ggte.unicamp.br/moodle/mod/quiz/summary.php?attempt=74529)	3009	Emergency Quiz.	00:00:07	OUTSIDE
46071	quiz close attempt (http://www.ggte.unicamp.br/moodle/mod/quiz/review.php?attempt=74529)	QUIZ DA EMERGÊNCIA 57	Emergency Quiz.	00:00:00	OUTSIDE
46071	quiz review (http://www.ggte.unicamp.br/moodle/mod/quiz/review.php?attempt=74529)	QUIZ DA EMERGÊNCIA 57	Emergency Quiz.	00:00:07	OUTSIDE
46071	quiz view (http://www.ggte.unicamp.br/moodle/mod/quiz/view.php?id=47844)	QUIZ DA EMERGÊNCIA 57	Emergency Quiz.	00:00:08	OUTSIDE
46071	quiz view (http://www.ggte.unicamp.br/moodle/mod/quiz/view.php?id=47754)	QUIZ DA EMERGÊNCIA 56	Emergency Quiz.	00:00:05	OUTSIDE
46071	quiz attempt (http://www.ggte.unicamp.br/moodle/mod/quiz/review.php?attempt=74531)	QUIZ DA EMERGÊNCIA 56	Emergency Quiz.	00:00:01	OUTSIDE
46071	quiz continue attempt (http://www.ggte.unicamp.br/moodle/mod/quiz/review.php?attempt=74531)	QUIZ DA EMERGÊNCIA 56	Emergency Quiz.	00:24:20	OUTSIDE
46071	quiz continue attempt (http://www.ggte.unicamp.br/moodle/mod/quiz/review.php?attempt=74531)	QUIZ DA EMERGÊNCIA 56	Emergency Quiz.	00:00:11	OUTSIDE
46071	quiz continue attempt (http://www.ggte.unicamp.br/moodle/mod/quiz/review.php?attempt=74531)	QUIZ DA EMERGÊNCIA 56	Emergency Quiz.	00:00:30	OUTSIDE
46071	quiz continue attempt (http://www.ggte.unicamp.br/moodle/mod/quiz/review.php?attempt=74531)	QUIZ DA EMERGÊNCIA 56	Emergency Quiz.	00:01:41	OUTSIDE
46071	quiz continue attempt (http://www.ggte.unicamp.br/moodle/mod/quiz/review.php?attempt=74531)	QUIZ DA EMERGÊNCIA 56	Emergency Quiz.	00:00:24	OUTSIDE
46071	quiz continue attempt (http://www.ggte.unicamp.br/moodle/mod/quiz/review.php?attempt=74531)	QUIZ DA EMERGÊNCIA 56	Emergency Quiz.	00:01:14	OUTSIDE
46071	quiz continue attempt (http://www.ggte.unicamp.br/moodle/mod/quiz/review.php?attempt=74531)	QUIZ DA EMERGÊNCIA 56	Emergency Quiz.	00:00:09	OUTSIDE
46071	quiz continue attempt (http://www.ggte.unicamp.br/moodle/mod/quiz/review.php?attempt=74531)	QUIZ DA EMERGÊNCIA 56	Emergency Quiz.	00:00:37	OUTSIDE
46071	quiz continue attempt (http://www.ggte.unicamp.br/moodle/mod/quiz/review.php?attempt=74531)	QUIZ DA EMERGÊNCIA 56	Emergency Quiz.	00:00:09	OUTSIDE
46071	quiz view summary (http://www.ggte.unicamp.br/moodle/mod/quiz/summary.php?attempt=74531)	2953	Emergency Quiz.	00:00:07	OUTSIDE
46071	quiz close attempt (http://www.ggte.unicamp.br/moodle/mod/quiz/review.php?attempt=74531)	QUIZ DA EMERGÊNCIA 56	Emergency Quiz.	00:00:00	OUTSIDE
46071	quiz review (http://www.ggte.unicamp.br/moodle/mod/quiz/review.php?attempt=74531)	QUIZ DA EMERGÊNCIA 56	Emergency Quiz.	00:00:04	OUTSIDE
46071	quiz view (http://www.ggte.unicamp.br/moodle/mod/quiz/view.php?id=47754)	QUIZ DA EMERGÊNCIA 56	Emergency Quiz.	00:00:15	OUTSIDE
46071	quiz view (http://www.ggte.unicamp.br/moodle/mod/quiz/view.php?id=47754)	QUIZ DA EMERGÊNCIA 56	Emergency Quiz.	00:00:11	OUTSIDE
46071	quiz view (http://www.ggte.unicamp.br/moodle/mod/quiz/view.php?id=47702)	QUIZ DA EMERGÊNCIA 55	Emergency Quiz.	00:00:05	OUTSIDE
46071	quiz attempt (http://www.ggte.unicamp.br/moodle/mod/quiz/review.php?attempt=74532)	QUIZ DA EMERGÊNCIA 55	Emergency Quiz.	00:00:00	OUTSIDE
46071	quiz continue attempt (http://www.ggte.unicamp.br/moodle/mod/quiz/review.php?attempt=74532)	QUIZ DA EMERGÊNCIA 55	Emergency Quiz.	00:01:52	OUTSIDE
46071	quiz continue attempt (http://www.ggte.unicamp.br/moodle/mod/quiz/review.php?attempt=74532)	QUIZ DA EMERGÊNCIA 55	Emergency Quiz.	00:00:45	OUTSIDE
46071	quiz continue attempt (http://www.ggte.unicamp.br/moodle/mod/quiz/review.php?attempt=74532)	QUIZ DA EMERGÊNCIA 55	Emergency Quiz.	00:02:23	OUTSIDE
46071	quiz continue attempt (http://www.ggte.unicamp.br/moodle/mod/quiz/review.php?attempt=74532)	QUIZ DA EMERGÊNCIA 55	Emergency Quiz.	00:00:14	OUTSIDE
46071	quiz continue attempt (http://www.ggte.unicamp.br/moodle/mod/quiz/review.php?attempt=74532)	QUIZ DA EMERGÊNCIA 55	Emergency Quiz.	00:00:31	OUTSIDE
46071	quiz continue attempt (http://www.ggte.unicamp.br/moodle/mod/quiz/review.php?attempt=74532)	QUIZ DA EMERGÊNCIA 55	Emergency Quiz.	00:01:00	OUTSIDE
46071	quiz continue attempt (http://www.ggte.unicamp.br/moodle/mod/quiz/review.php?attempt=74532)	QUIZ DA EMERGÊNCIA 55	Emergency Quiz.	00:00:16	OUTSIDE
46071	quiz continue attempt (http://www.ggte.unicamp.br/moodle/mod/quiz/review.php?attempt=74532)	QUIZ DA EMERGÊNCIA 55	Emergency Quiz.	00:00:10	OUTSIDE
46071	quiz continue attempt (http://www.ggte.unicamp.br/moodle/mod/quiz/review.php?attempt=74532)	QUIZ DA EMERGÊNCIA 55	Emergency Quiz.	00:00:26	OUTSIDE
46071	quiz view summary (http://www.ggte.unicamp.br/moodle/mod/quiz/summary.php?attempt=74532)	2948	Emergency Quiz.	00:00:08	OUTSIDE
46071	quiz close attempt (http://www.ggte.unicamp.br/moodle/mod/quiz/review.php?attempt=74532)	QUIZ DA EMERGÊNCIA 55	Emergency Quiz.	00:00:00	OUTSIDE
46071	quiz review (http://www.ggte.unicamp.br/moodle/mod/quiz/review.php?attempt=74532)	QUIZ DA EMERGÊNCIA 55	Emergency Quiz.	00:00:04	OUTSIDE
46071	quiz view (http://www.ggte.unicamp.br/moodle/mod/quiz/view.php?id=47702)	QUIZ DA EMERGÊNCIA 55	Emergency Quiz.		OUTSIDE
46071	course view (http://www.ggte.unicamp.br/moodle/course/view.php?id=219)	MD136 - Emergências Clínicas	Other activity	00:00:20	OUTSIDE
46071	quiz view (http://www.ggte.unicamp.br/moodle/mod/quiz/view.php?id=45001)	QUIZ DA EMERGÊNCIA 45	Emergency Quiz.	00:00:10	OUTSIDE
46071	quiz view (http://www.ggte.unicamp.br/moodle/mod/quiz/view.php?id=36324)	QUIZ DA EMERGÊNCIA 01	Emergency Quiz.	00:00:08	OUTSIDE
46071	quiz attempt (http://www.ggte.unicamp.br/moodle/mod/quiz/review.php?attempt=76501)	QUIZ DA EMERGÊNCIA 01	Emergency Quiz.	00:00:03	OUTSIDE
46071	quiz continue attempt (http://www.ggte.unicamp.br/moodle/mod/quiz/review.php?attempt=76501)	QUIZ DA EMERGÊNCIA 01	Emergency Quiz.	00:03:12	OUTSIDE
46071	quiz continue attempt (http://www.ggte.unicamp.br/moodle/mod/quiz/review.php?attempt=76501)	QUIZ DA EMERGÊNCIA 01	Emergency Quiz.	00:01:32	OUTSIDE
46071	quiz continue attempt (http://www.ggte.unicamp.br/moodle/mod/quiz/review.php?attempt=76501)	QUIZ DA EMERGÊNCIA 01	Emergency Quiz.	00:01:23	OUTSIDE
46071	quiz continue attempt (http://www.ggte.unicamp.br/moodle/mod/quiz/review.php?attempt=76501)	QUIZ DA EMERGÊNCIA 01	Emergency Quiz.	00:00:18	OUTSIDE
46071	quiz continue attempt (http://www.ggte.unicamp.br/moodle/mod/quiz/review.php?attempt=76501)	QUIZ DA EMERGÊNCIA 01	Emergency Quiz.	00:00:26	OUTSIDE
46071	quiz continue attempt (http://www.ggte.unicamp.br/moodle/mod/quiz/review.php?attempt=76501)	QUIZ DA EMERGÊNCIA 01	Emergency Quiz.	00:00:54	OUTSIDE
46071	quiz continue attempt (http://www.ggte.unicamp.br/moodle/mod/quiz/review.php?attempt=76501)	QUIZ DA EMERGÊNCIA 01	Emergency Quiz.	00:00:52	OUTSIDE
46071	quiz view summary (http://www.ggte.unicamp.br/moodle/mod/quiz/summary.php?attempt=76501)	1747	Emergency Quiz.	00:00:08	OUTSIDE
46071	quiz close attempt (http://www.ggte.unicamp.br/moodle/mod/quiz/review.php?attempt=76501)	QUIZ DA EMERGÊNCIA 01	Emergency Quiz.	00:00:00	OUTSIDE
46071	quiz review (http://www.ggte.unicamp.br/moodle/mod/quiz/review.php?attempt=76501)	QUIZ DA EMERGÊNCIA 01	Emergency Quiz.	00:00:08	OUTSIDE
46071	quiz view (http://www.ggte.unicamp.br/moodle/mod/quiz/view.php?id=36324)	QUIZ DA EMERGÊNCIA 01	Emergency Quiz.	00:00:04	OUTSIDE
46071	quiz view (http://www.ggte.unicamp.br/moodle/mod/quiz/view.php?id=36332)	QUIZ DA EMERGÊNCIA 02	Emergency Quiz.	00:00:13	OUTSIDE
46071	quiz attempt (http://www.ggte.unicamp.br/moodle/mod/quiz/review.php?attempt=76503)	QUIZ DA EMERGÊNCIA 02	Emergency Quiz.	00:00:00	OUTSIDE
46071	quiz continue attempt (http://www.ggte.unicamp.br/moodle/mod/quiz/review.php?attempt=76503)	QUIZ DA EMERGÊNCIA 02	Emergency Quiz.	00:01:14	OUTSIDE
46071	quiz continue attempt (http://www.ggte.unicamp.br/moodle/mod/quiz/review.php?attempt=76503)	QUIZ DA EMERGÊNCIA 02	Emergency Quiz.	00:00:06	OUTSIDE
46071	quiz continue attempt (http://www.ggte.unicamp.br/moodle/mod/quiz/review.php?attempt=76503)	QUIZ DA EMERGÊNCIA 02	Emergency Quiz.	00:00:54	OUTSIDE
46071	quiz continue attempt (http://www.ggte.unicamp.br/moodle/mod/quiz/review.php?attempt=76503)	QUIZ DA EMERGÊNCIA 02	Emergency Quiz.	00:00:28	OUTSIDE
46071	quiz continue attempt (http://www.ggte.unicamp.br/moodle/mod/quiz/review.php?attempt=76503)	QUIZ DA EMERGÊNCIA 02	Emergency Quiz.	00:00:36	OUTSIDE
46071	quiz continue attempt (http://www.ggte.unicamp.br/moodle/mod/quiz/review.php?attempt=76503)	QUIZ DA EMERGÊNCIA 02	Emergency Quiz.	00:00:50	OUTSIDE
46071	quiz continue attempt (http://www.ggte.unicamp.br/moodle/mod/quiz/review.php?attempt=76503)	QUIZ DA EMERGÊNCIA 02	Emergency Quiz.	00:01:01	OUTSIDE
46071	quiz view summary (http://www.ggte.unicamp.br/moodle/mod/quiz/summary.php?attempt=76503)	1750	Emergency Quiz.	00:00:45	OUTSIDE
46071	quiz view (http://www.ggte.unicamp.br/moodle/mod/quiz/view.php?id=36332)	QUIZ DA EMERGÊNCIA 02	Emergency Quiz.	00:00:56	OUTSIDE
46071	quiz view (http://www.ggte.unicamp.br/moodle/mod/quiz/view.php?id=36351)	QUIZ DA EMERGÊNCIA 03	Emergency Quiz.	00:00:05	OUTSIDE
46071	quiz attempt (http://www.ggte.unicamp.br/moodle/mod/quiz/review.php?attempt=76504)	QUIZ DA EMERGÊNCIA 03	Emergency Quiz.	00:00:00	OUTSIDE
46071	quiz continue attempt (http://www.ggte.unicamp.br/moodle/mod/quiz/review.php?attempt=76504)	QUIZ DA EMERGÊNCIA 03	Emergency Quiz.	00:00:49	OUTSIDE
46071	quiz continue attempt (http://www.ggte.unicamp.br/moodle/mod/quiz/review.php?attempt=76504)	QUIZ DA EMERGÊNCIA 03	Emergency Quiz.	00:03:42	OUTSIDE
46071	quiz continue attempt (http://www.ggte.unicamp.br/moodle/mod/quiz/review.php?attempt=76504)	QUIZ DA EMERGÊNCIA 03	Emergency Quiz.	00:00:22	OUTSIDE
46071	quiz continue attempt (http://www.ggte.unicamp.br/moodle/mod/quiz/review.php?attempt=76504)	QUIZ DA EMERGÊNCIA 03	Emergency Quiz.	00:08:29	OUTSIDE
46071	quiz continue attempt (http://www.ggte.unicamp.br/moodle/mod/quiz/review.php?attempt=76504)	QUIZ DA EMERGÊNCIA 03	Emergency Quiz.	00:01:19	OUTSIDE
46071	quiz continue attempt (http://www.ggte.unicamp.br/moodle/mod/quiz/review.php?attempt=76504)	QUIZ DA EMERGÊNCIA 03	Emergency Quiz.	00:00:51	OUTSIDE
46071	quiz continue attempt (http://www.ggte.unicamp.br/moodle/mod/quiz/review.php?attempt=76504)	QUIZ DA EMERGÊNCIA 03	Emergency Quiz.	00:00:18	OUTSIDE
46071	quiz continue attempt (http://www.ggte.unicamp.br/moodle/mod/quiz/review.php?attempt=76504)	QUIZ DA EMERGÊNCIA 03	Emergency Quiz.	00:00:15	OUTSIDE
46071	quiz continue attempt (http://www.ggte.unicamp.br/moodle/mod/quiz/review.php?attempt=76504)	QUIZ DA EMERGÊNCIA 03	Emergency Quiz.	00:00:05	OUTSIDE
46071	quiz continue attempt (http://www.ggte.unicamp.br/moodle/mod/quiz/review.php?attempt=76504)	QUIZ DA EMERGÊNCIA 03	Emergency Quiz.	00:03:14	OUTSIDE
46071	quiz view summary (http://www.ggte.unicamp.br/moodle/mod/quiz/summary.php?attempt=76504)	1752	Emergency Quiz.	00:00:12	OUTSIDE
46071	quiz close attempt (http://www.ggte.unicamp.br/moodle/mod/quiz/review.php?attempt=76504)	QUIZ DA EMERGÊNCIA 03	Emergency Quiz.	00:00:00	OUTSIDE
46071	quiz review (http://www.ggte.unicamp.br/moodle/mod/quiz/review.php?attempt=76504)	QUIZ DA EMERGÊNCIA 03	Emergency Quiz.	00:00:06	OUTSIDE
46071	quiz view (http://www.ggte.unicamp.br/moodle/mod/quiz/view.php?id=36351)	QUIZ DA EMERGÊNCIA 03	Emergency Quiz.	00:00:03	OUTSIDE
46071	quiz view (http://www.ggte.unicamp.br/moodle/mod/quiz/view.php?id=36367)	QUIZ DA EMERGÊNCIA 04	Emergency Quiz.	00:00:05	OUTSIDE
46071	quiz continue attempt (http://www.ggte.unicamp.br/moodle/mod/quiz/review.php?attempt=39765)	QUIZ DA EMERGÊNCIA 04	Emergency Quiz.	00:01:14	OUTSIDE
46071	quiz continue attempt (http://www.ggte.unicamp.br/moodle/mod/quiz/review.php?attempt=39765)	QUIZ DA EMERGÊNCIA 04	Emergency Quiz.	00:00:16	OUTSIDE
46071	quiz continue attempt (http://www.ggte.unicamp.br/moodle/mod/quiz/review.php?attempt=39765)	QUIZ DA EMERGÊNCIA 04	Emergency Quiz.	00:01:24	OUTSIDE
46071	quiz continue attempt (http://www.ggte.unicamp.br/moodle/mod/quiz/review.php?attempt=39765)	QUIZ DA EMERGÊNCIA 04	Emergency Quiz.	00:00:35	OUTSIDE
46071	quiz continue attempt (http://www.ggte.unicamp.br/moodle/mod/quiz/review.php?attempt=39765)	QUIZ DA EMERGÊNCIA 04	Emergency Quiz.	00:03:47	OUTSIDE
46071	quiz view summary (http://www.ggte.unicamp.br/moodle/mod/quiz/summary.php?attempt=39765)	1754	Emergency Quiz.		OUTSIDE
46071	course view (http://www.ggte.unicamp.br/moodle/course/view.php?id=219)	MD136 - Emergências Clínicas	Other activity	00:00:09	OUTSIDE
46071	quiz view (http://www.ggte.unicamp.br/moodle/mod/quiz/view.php?id=36369)	QUIZ DA EMERGÊNCIA 05	Emergency Quiz.	00:00:04	OUTSIDE
46071	quiz continue attempt (http://www.ggte.unicamp.br/moodle/mod/quiz/review.php?attempt=39766)	QUIZ DA EMERGÊNCIA 05	Emergency Quiz.	00:00:06	OUTSIDE
46071	quiz continue attempt (http://www.ggte.unicamp.br/moodle/mod/quiz/review.php?attempt=39766)	QUIZ DA EMERGÊNCIA 05	Emergency Quiz.	00:00:19	OUTSIDE
46071	quiz continue attempt (http://www.ggte.unicamp.br/moodle/mod/quiz/review.php?attempt=39766)	QUIZ DA EMERGÊNCIA 05	Emergency Quiz.	00:03:09	OUTSIDE
46071	quiz continue attempt (http://www.ggte.unicamp.br/moodle/mod/quiz/review.php?attempt=39766)	QUIZ DA EMERGÊNCIA 05	Emergency Quiz.	00:02:26	OUTSIDE
46071	quiz continue attempt (http://www.ggte.unicamp.br/moodle/mod/quiz/review.php?attempt=39766)	QUIZ DA EMERGÊNCIA 05	Emergency Quiz.	00:02:29	OUTSIDE
46071	quiz view summary (http://www.ggte.unicamp.br/moodle/mod/quiz/summary.php?attempt=39766)	1755	Emergency Quiz.	00:00:06	OUTSIDE
46071	quiz close attempt (http://www.ggte.unicamp.br/moodle/mod/quiz/review.php?attempt=39766)	QUIZ DA EMERGÊNCIA 05	Emergency Quiz.	00:00:00	OUTSIDE
46071	quiz review (http://www.ggte.unicamp.br/moodle/mod/quiz/review.php?attempt=39766)	QUIZ DA EMERGÊNCIA 05	Emergency Quiz.	00:00:05	OUTSIDE
46071	quiz view (http://www.ggte.unicamp.br/moodle/mod/quiz/view.php?id=36369)	QUIZ DA EMERGÊNCIA 05	Emergency Quiz.	00:00:06	OUTSIDE
46071	quiz view (http://www.ggte.unicamp.br/moodle/mod/quiz/view.php?id=36372)	QUIZ DA EMERGÊNCIA 06	Emergency Quiz.	00:00:05	OUTSIDE
46071	quiz continue attempt (http://www.ggte.unicamp.br/moodle/mod/quiz/review.php?attempt=39767)	QUIZ DA EMERGÊNCIA 06	Emergency Quiz.	00:01:13	OUTSIDE
46071	quiz continue attempt (http://www.ggte.unicamp.br/moodle/mod/quiz/review.php?attempt=39767)	QUIZ DA EMERGÊNCIA 06	Emergency Quiz.	00:00:34	OUTSIDE
46071	quiz continue attempt (http://www.ggte.unicamp.br/moodle/mod/quiz/review.php?attempt=39767)	QUIZ DA EMERGÊNCIA 06	Emergency Quiz.	00:00:50	OUTSIDE
46071	quiz continue attempt (http://www.ggte.unicamp.br/moodle/mod/quiz/review.php?attempt=39767)	QUIZ DA EMERGÊNCIA 06	Emergency Quiz.	00:00:56	OUTSIDE
46071	quiz continue attempt (http://www.ggte.unicamp.br/moodle/mod/quiz/review.php?attempt=39767)	QUIZ DA EMERGÊNCIA 06	Emergency Quiz.	00:00:49	OUTSIDE
46071	quiz continue attempt (http://www.ggte.unicamp.br/moodle/mod/quiz/review.php?attempt=39767)	QUIZ DA EMERGÊNCIA 06	Emergency Quiz.	00:02:24	OUTSIDE
46071	quiz continue attempt (http://www.ggte.unicamp.br/moodle/mod/quiz/review.php?attempt=39767)	QUIZ DA EMERGÊNCIA 06	Emergency Quiz.	00:00:18	OUTSIDE
46071	quiz continue attempt (http://www.ggte.unicamp.br/moodle/mod/quiz/review.php?attempt=39767)	QUIZ DA EMERGÊNCIA 06	Emergency Quiz.	00:00:58	OUTSIDE
46071	quiz view summary (http://www.ggte.unicamp.br/moodle/mod/quiz/summary.php?attempt=39767)	1756	Emergency Quiz.	00:00:10	OUTSIDE
46071	quiz close attempt (http://www.ggte.unicamp.br/moodle/mod/quiz/review.php?attempt=39767)	QUIZ DA EMERGÊNCIA 06	Emergency Quiz.	00:00:01	OUTSIDE
46071	quiz review (http://www.ggte.unicamp.br/moodle/mod/quiz/review.php?attempt=39767)	QUIZ DA EMERGÊNCIA 06	Emergency Quiz.	00:00:04	OUTSIDE
46071	quiz view (http://www.ggte.unicamp.br/moodle/mod/quiz/view.php?id=36372)	QUIZ DA EMERGÊNCIA 06	Emergency Quiz.	00:00:06	OUTSIDE
46071	quiz view (http://www.ggte.unicamp.br/moodle/mod/quiz/view.php?id=36484)	QUIZ DA EMERGÊNCIA 07	Emergency Quiz.	00:00:07	OUTSIDE
46071	quiz continue attempt (http://www.ggte.unicamp.br/moodle/mod/quiz/review.php?attempt=39769)	QUIZ DA EMERGÊNCIA 07	Emergency Quiz.	00:01:55	OUTSIDE
46071	quiz continue attempt (http://www.ggte.unicamp.br/moodle/mod/quiz/review.php?attempt=39769)	QUIZ DA EMERGÊNCIA 07	Emergency Quiz.	00:00:45	OUTSIDE
46071	quiz continue attempt (http://www.ggte.unicamp.br/moodle/mod/quiz/review.php?attempt=39769)	QUIZ DA EMERGÊNCIA 07	Emergency Quiz.	00:01:38	OUTSIDE
46071	quiz continue attempt (http://www.ggte.unicamp.br/moodle/mod/quiz/review.php?attempt=39769)	QUIZ DA EMERGÊNCIA 07	Emergency Quiz.	00:01:55	OUTSIDE
46071	quiz continue attempt (http://www.ggte.unicamp.br/moodle/mod/quiz/review.php?attempt=39769)	QUIZ DA EMERGÊNCIA 07	Emergency Quiz.	00:02:58	OUTSIDE
46071	quiz view summary (http://www.ggte.unicamp.br/moodle/mod/quiz/summary.php?attempt=39769)	1767	Emergency Quiz.	00:00:06	OUTSIDE
46071	quiz close attempt (http://www.ggte.unicamp.br/moodle/mod/quiz/review.php?attempt=39769)	QUIZ DA EMERGÊNCIA 07	Emergency Quiz.	00:00:00	OUTSIDE
46071	quiz review (http://www.ggte.unicamp.br/moodle/mod/quiz/review.php?attempt=39769)	QUIZ DA EMERGÊNCIA 07	Emergency Quiz.	00:00:03	OUTSIDE
46071	quiz view (http://www.ggte.unicamp.br/moodle/mod/quiz/view.php?id=36484)	QUIZ DA EMERGÊNCIA 07	Emergency Quiz.	00:00:07	OUTSIDE
46071	quiz view (http://www.ggte.unicamp.br/moodle/mod/quiz/view.php?id=36503)	QUIZ DA EMERGÊNCIA 08	Emergency Quiz.	00:00:11	OUTSIDE
46071	quiz continue attempt (http://www.ggte.unicamp.br/moodle/mod/quiz/review.php?attempt=47335)	QUIZ DA EMERGÊNCIA 08	Emergency Quiz.	00:01:07	OUTSIDE
46071	quiz continue attempt (http://www.ggte.unicamp.br/moodle/mod/quiz/review.php?attempt=47335)	QUIZ DA EMERGÊNCIA 08	Emergency Quiz.	00:01:01	OUTSIDE
46071	quiz continue attempt (http://www.ggte.unicamp.br/moodle/mod/quiz/review.php?attempt=47335)	QUIZ DA EMERGÊNCIA 08	Emergency Quiz.	00:00:12	OUTSIDE
46071	quiz continue attempt (http://www.ggte.unicamp.br/moodle/mod/quiz/review.php?attempt=47335)	QUIZ DA EMERGÊNCIA 08	Emergency Quiz.	00:00:52	OUTSIDE
46071	quiz continue attempt (http://www.ggte.unicamp.br/moodle/mod/quiz/review.php?attempt=47335)	QUIZ DA EMERGÊNCIA 08	Emergency Quiz.	00:05:40	OUTSIDE
46071	quiz continue attempt (http://www.ggte.unicamp.br/moodle/mod/quiz/review.php?attempt=47335)	QUIZ DA EMERGÊNCIA 08	Emergency Quiz.	00:02:21	OUTSIDE
46071	quiz view summary (http://www.ggte.unicamp.br/moodle/mod/quiz/summary.php?attempt=47335)	1769	Emergency Quiz.	00:00:07	OUTSIDE
46071	quiz close attempt (http://www.ggte.unicamp.br/moodle/mod/quiz/review.php?attempt=47335)	QUIZ DA EMERGÊNCIA 08	Emergency Quiz.	00:00:00	OUTSIDE
46071	quiz review (http://www.ggte.unicamp.br/moodle/mod/quiz/review.php?attempt=47335)	QUIZ DA EMERGÊNCIA 08	Emergency Quiz.	00:00:04	OUTSIDE
46071	quiz view (http://www.ggte.unicamp.br/moodle/mod/quiz/view.php?id=36503)	QUIZ DA EMERGÊNCIA 08	Emergency Quiz.	00:00:05	OUTSIDE
46071	quiz view (http://www.ggte.unicamp.br/moodle/mod/quiz/view.php?id=36516)	QUIZ DA EMERGÊNCIA 09	Emergency Quiz.	00:00:08	OUTSIDE
46071	quiz attempt (http://www.ggte.unicamp.br/moodle/mod/quiz/review.php?attempt=76541)	QUIZ DA EMERGÊNCIA 09	Emergency Quiz.	00:00:00	OUTSIDE
46071	quiz continue attempt (http://www.ggte.unicamp.br/moodle/mod/quiz/review.php?attempt=76541)	QUIZ DA EMERGÊNCIA 09	Emergency Quiz.	00:02:54	OUTSIDE
46071	quiz continue attempt (http://www.ggte.unicamp.br/moodle/mod/quiz/review.php?attempt=76541)	QUIZ DA EMERGÊNCIA 09	Emergency Quiz.	00:07:33	OUTSIDE
46071	quiz continue attempt (http://www.ggte.unicamp.br/moodle/mod/quiz/review.php?attempt=76541)	QUIZ DA EMERGÊNCIA 09	Emergency Quiz.	00:00:58	OUTSIDE
46071	quiz continue attempt (http://www.ggte.unicamp.br/moodle/mod/quiz/review.php?attempt=76541)	QUIZ DA EMERGÊNCIA 09	Emergency Quiz.	00:01:00	OUTSIDE
46071	quiz continue attempt (http://www.ggte.unicamp.br/moodle/mod/quiz/review.php?attempt=76541)	QUIZ DA EMERGÊNCIA 09	Emergency Quiz.	00:01:33	OUTSIDE
46071	quiz continue attempt (http://www.ggte.unicamp.br/moodle/mod/quiz/review.php?attempt=76541)	QUIZ DA EMERGÊNCIA 09	Emergency Quiz.	00:00:26	OUTSIDE
46071	quiz view summary (http://www.ggte.unicamp.br/moodle/mod/quiz/summary.php?attempt=76541)	1775	Emergency Quiz.	00:00:05	OUTSIDE
46071	quiz close attempt (http://www.ggte.unicamp.br/moodle/mod/quiz/review.php?attempt=76541)	QUIZ DA EMERGÊNCIA 09	Emergency Quiz.	00:00:00	OUTSIDE
46071	quiz review (http://www.ggte.unicamp.br/moodle/mod/quiz/review.php?attempt=76541)	QUIZ DA EMERGÊNCIA 09	Emergency Quiz.	00:00:03	OUTSIDE
46071	quiz view (http://www.ggte.unicamp.br/moodle/mod/quiz/view.php?id=36516)	QUIZ DA EMERGÊNCIA 09	Emergency Quiz.	00:00:06	OUTSIDE
46071	quiz view (http://www.ggte.unicamp.br/moodle/mod/quiz/view.php?id=36628)	QUIZ DA EMERGÊNCIA 10	Emergency Quiz.	00:00:09	OUTSIDE
46071	quiz attempt (http://www.ggte.unicamp.br/moodle/mod/quiz/review.php?attempt=76542)	QUIZ DA EMERGÊNCIA 10	Emergency Quiz.	00:00:00	OUTSIDE
46071	quiz continue attempt (http://www.ggte.unicamp.br/moodle/mod/quiz/review.php?attempt=76542)	QUIZ DA EMERGÊNCIA 10	Emergency Quiz.	00:01:24	OUTSIDE
46071	quiz continue attempt (http://www.ggte.unicamp.br/moodle/mod/quiz/review.php?attempt=76542)	QUIZ DA EMERGÊNCIA 10	Emergency Quiz.	00:01:12	OUTSIDE
46071	quiz continue attempt (http://www.ggte.unicamp.br/moodle/mod/quiz/review.php?attempt=76542)	QUIZ DA EMERGÊNCIA 10	Emergency Quiz.	00:03:17	OUTSIDE
46071	quiz continue attempt (http://www.ggte.unicamp.br/moodle/mod/quiz/review.php?attempt=76542)	QUIZ DA EMERGÊNCIA 10	Emergency Quiz.	00:16:33	OUTSIDE
46071	quiz continue attempt (http://www.ggte.unicamp.br/moodle/mod/quiz/review.php?attempt=76542)	QUIZ DA EMERGÊNCIA 10	Emergency Quiz.	00:01:19	OUTSIDE
46071	quiz continue attempt (http://www.ggte.unicamp.br/moodle/mod/quiz/review.php?attempt=76542)	QUIZ DA EMERGÊNCIA 10	Emergency Quiz.	00:00:17	OUTSIDE
46071	quiz continue attempt (http://www.ggte.unicamp.br/moodle/mod/quiz/review.php?attempt=76542)	QUIZ DA EMERGÊNCIA 10	Emergency Quiz.	00:02:47	OUTSIDE
46071	quiz view summary (http://www.ggte.unicamp.br/moodle/mod/quiz/summary.php?attempt=76542)	1784	Emergency Quiz.	00:00:05	OUTSIDE
46071	quiz close attempt (http://www.ggte.unicamp.br/moodle/mod/quiz/review.php?attempt=76542)	QUIZ DA EMERGÊNCIA 10	Emergency Quiz.	00:00:01	OUTSIDE
46071	quiz review (http://www.ggte.unicamp.br/moodle/mod/quiz/review.php?attempt=76542)	QUIZ DA EMERGÊNCIA 10	Emergency Quiz.	00:00:38	OUTSIDE
46071	quiz view (http://www.ggte.unicamp.br/moodle/mod/quiz/view.php?id=36628)	QUIZ DA EMERGÊNCIA 10	Emergency Quiz.	00:00:06	OUTSIDE
46071	quiz view (http://www.ggte.unicamp.br/moodle/mod/quiz/view.php?id=36643)	QUIZ DA EMERGÊNCIA 11	Emergency Quiz.	00:00:12	OUTSIDE
46071	quiz attempt (http://www.ggte.unicamp.br/moodle/mod/quiz/review.php?attempt=76545)	QUIZ DA EMERGÊNCIA 11	Emergency Quiz.	00:00:01	OUTSIDE
46071	quiz continue attempt (http://www.ggte.unicamp.br/moodle/mod/quiz/review.php?attempt=76545)	QUIZ DA EMERGÊNCIA 11	Emergency Quiz.	00:01:22	OUTSIDE
46071	quiz continue attempt (http://www.ggte.unicamp.br/moodle/mod/quiz/review.php?attempt=76545)	QUIZ DA EMERGÊNCIA 11	Emergency Quiz.	00:01:04	OUTSIDE
46071	quiz continue attempt (http://www.ggte.unicamp.br/moodle/mod/quiz/review.php?attempt=76545)	QUIZ DA EMERGÊNCIA 11	Emergency Quiz.	00:17:55	OUTSIDE
46071	quiz continue attempt (http://www.ggte.unicamp.br/moodle/mod/quiz/review.php?attempt=76545)	QUIZ DA EMERGÊNCIA 11	Emergency Quiz.	01:33:56	OUTSIDE
46071	quiz continue attempt (http://www.ggte.unicamp.br/moodle/mod/quiz/review.php?attempt=76545)	QUIZ DA EMERGÊNCIA 11	Emergency Quiz.	00:06:47	OUTSIDE
46071	quiz continue attempt (http://www.ggte.unicamp.br/moodle/mod/quiz/review.php?attempt=76545)	QUIZ DA EMERGÊNCIA 11	Emergency Quiz.	00:11:16	OUTSIDE
46071	quiz view summary (http://www.ggte.unicamp.br/moodle/mod/quiz/summary.php?attempt=76545)	1785	Emergency Quiz.	00:01:01	OUTSIDE
46071	quiz close attempt (http://www.ggte.unicamp.br/moodle/mod/quiz/review.php?attempt=76545)	QUIZ DA EMERGÊNCIA 11	Emergency Quiz.	00:00:00	OUTSIDE
46071	quiz review (http://www.ggte.unicamp.br/moodle/mod/quiz/review.php?attempt=76545)	QUIZ DA EMERGÊNCIA 11	Emergency Quiz.	00:00:03	OUTSIDE
46071	quiz view (http://www.ggte.unicamp.br/moodle/mod/quiz/view.php?id=36643)	QUIZ DA EMERGÊNCIA 11	Emergency Quiz.	00:00:07	OUTSIDE
46071	quiz view (http://www.ggte.unicamp.br/moodle/mod/quiz/view.php?id=36655)	QUIZ DA EMERGÊNCIA 12	Emergency Quiz.	00:00:11	OUTSIDE
46071	quiz attempt (http://www.ggte.unicamp.br/moodle/mod/quiz/review.php?attempt=76554)	QUIZ DA EMERGÊNCIA 12	Emergency Quiz.	00:00:01	OUTSIDE
46071	quiz continue attempt (http://www.ggte.unicamp.br/moodle/mod/quiz/review.php?attempt=76554)	QUIZ DA EMERGÊNCIA 12	Emergency Quiz.	00:00:40	OUTSIDE
46071	quiz continue attempt (http://www.ggte.unicamp.br/moodle/mod/quiz/review.php?attempt=76554)	QUIZ DA EMERGÊNCIA 12	Emergency Quiz.	00:02:45	OUTSIDE
46071	quiz continue attempt (http://www.ggte.unicamp.br/moodle/mod/quiz/review.php?attempt=76554)	QUIZ DA EMERGÊNCIA 12	Emergency Quiz.	00:00:26	OUTSIDE
46071	quiz continue attempt (http://www.ggte.unicamp.br/moodle/mod/quiz/review.php?attempt=76554)	QUIZ DA EMERGÊNCIA 12	Emergency Quiz.	00:00:27	OUTSIDE
46071	quiz continue attempt (http://www.ggte.unicamp.br/moodle/mod/quiz/review.php?attempt=76554)	QUIZ DA EMERGÊNCIA 12	Emergency Quiz.	00:01:22	OUTSIDE
46071	quiz continue attempt (http://www.ggte.unicamp.br/moodle/mod/quiz/review.php?attempt=76554)	QUIZ DA EMERGÊNCIA 12	Emergency Quiz.	00:00:21	OUTSIDE
46071	quiz continue attempt (http://www.ggte.unicamp.br/moodle/mod/quiz/review.php?attempt=76554)	QUIZ DA EMERGÊNCIA 12	Emergency Quiz.	00:02:08	OUTSIDE
46071	quiz view summary (http://www.ggte.unicamp.br/moodle/mod/quiz/summary.php?attempt=76554)	1788	Emergency Quiz.	00:00:05	OUTSIDE
46071	quiz close attempt (http://www.ggte.unicamp.br/moodle/mod/quiz/review.php?attempt=76554)	QUIZ DA EMERGÊNCIA 12	Emergency Quiz.	00:00:00	OUTSIDE
46071	quiz review (http://www.ggte.unicamp.br/moodle/mod/quiz/review.php?attempt=76554)	QUIZ DA EMERGÊNCIA 12	Emergency Quiz.	00:00:03	OUTSIDE
46071	quiz view (http://www.ggte.unicamp.br/moodle/mod/quiz/view.php?id=36655)	QUIZ DA EMERGÊNCIA 12	Emergency Quiz.	00:00:07	OUTSIDE
46071	quiz view (http://www.ggte.unicamp.br/moodle/mod/quiz/view.php?id=37185)	QUIZ DA EMERGÊNCIA 13	Emergency Quiz.	00:00:07	OUTSIDE
46071	quiz attempt (http://www.ggte.unicamp.br/moodle/mod/quiz/review.php?attempt=76556)	QUIZ DA EMERGÊNCIA 13	Emergency Quiz.	00:00:01	OUTSIDE
46071	quiz continue attempt (http://www.ggte.unicamp.br/moodle/mod/quiz/review.php?attempt=76556)	QUIZ DA EMERGÊNCIA 13	Emergency Quiz.	00:01:43	OUTSIDE
46071	quiz continue attempt (http://www.ggte.unicamp.br/moodle/mod/quiz/review.php?attempt=76556)	QUIZ DA EMERGÊNCIA 13	Emergency Quiz.	00:02:19	OUTSIDE
46071	quiz continue attempt (http://www.ggte.unicamp.br/moodle/mod/quiz/review.php?attempt=76556)	QUIZ DA EMERGÊNCIA 13	Emergency Quiz.	00:01:29	OUTSIDE
46071	quiz continue attempt (http://www.ggte.unicamp.br/moodle/mod/quiz/review.php?attempt=76556)	QUIZ DA EMERGÊNCIA 13	Emergency Quiz.	00:00:20	OUTSIDE
46071	quiz continue attempt (http://www.ggte.unicamp.br/moodle/mod/quiz/review.php?attempt=76556)	QUIZ DA EMERGÊNCIA 13	Emergency Quiz.	00:00:12	OUTSIDE
46071	quiz continue attempt (http://www.ggte.unicamp.br/moodle/mod/quiz/review.php?attempt=76556)	QUIZ DA EMERGÊNCIA 13	Emergency Quiz.	00:00:46	OUTSIDE
46071	quiz continue attempt (http://www.ggte.unicamp.br/moodle/mod/quiz/review.php?attempt=76556)	QUIZ DA EMERGÊNCIA 13	Emergency Quiz.	00:00:22	OUTSIDE
46071	quiz view summary (http://www.ggte.unicamp.br/moodle/mod/quiz/summary.php?attempt=76556)	1850	Emergency Quiz.	00:00:07	OUTSIDE
46071	quiz continue attempt (http://www.ggte.unicamp.br/moodle/mod/quiz/review.php?attempt=76556)	QUIZ DA EMERGÊNCIA 13	Emergency Quiz.	00:00:11	OUTSIDE
46071	quiz continue attempt (http://www.ggte.unicamp.br/moodle/mod/quiz/review.php?attempt=76556)	QUIZ DA EMERGÊNCIA 13	Emergency Quiz.	00:00:10	OUTSIDE
46071	quiz continue attempt (http://www.ggte.unicamp.br/moodle/mod/quiz/review.php?attempt=76556)	QUIZ DA EMERGÊNCIA 13	Emergency Quiz.	00:00:06	OUTSIDE
46071	quiz view summary (http://www.ggte.unicamp.br/moodle/mod/quiz/summary.php?attempt=76556)	1850	Emergency Quiz.	00:00:06	OUTSIDE
46071	quiz continue attempt (http://www.ggte.unicamp.br/moodle/mod/quiz/review.php?attempt=76556)	QUIZ DA EMERGÊNCIA 13	Emergency Quiz.	00:00:08	OUTSIDE
46071	quiz continue attempt (http://www.ggte.unicamp.br/moodle/mod/quiz/review.php?attempt=76556)	QUIZ DA EMERGÊNCIA 13	Emergency Quiz.	00:00:07	OUTSIDE
46071	quiz continue attempt (http://www.ggte.unicamp.br/moodle/mod/quiz/review.php?attempt=76556)	QUIZ DA EMERGÊNCIA 13	Emergency Quiz.	00:00:07	OUTSIDE
46071	quiz view summary (http://www.ggte.unicamp.br/moodle/mod/quiz/summary.php?attempt=76556)	1850	Emergency Quiz.	00:00:06	OUTSIDE
46071	quiz close attempt (http://www.ggte.unicamp.br/moodle/mod/quiz/review.php?attempt=76556)	QUIZ DA EMERGÊNCIA 13	Emergency Quiz.	00:00:00	OUTSIDE
46071	quiz review (http://www.ggte.unicamp.br/moodle/mod/quiz/review.php?attempt=76556)	QUIZ DA EMERGÊNCIA 13	Emergency Quiz.	00:00:03	OUTSIDE
46071	quiz view (http://www.ggte.unicamp.br/moodle/mod/quiz/view.php?id=37185)	QUIZ DA EMERGÊNCIA 13	Emergency Quiz.	00:00:10	OUTSIDE
46071	quiz view (http://www.ggte.unicamp.br/moodle/mod/quiz/view.php?id=37851)	QUIZ DA EMERGÊNCIA 14	Emergency Quiz.	00:00:08	OUTSIDE
46071	quiz continue attempt (http://www.ggte.unicamp.br/moodle/mod/quiz/review.php?attempt=50208)	QUIZ DA EMERGÊNCIA 14	Emergency Quiz.	00:00:57	OUTSIDE
46071	quiz view summary (http://www.ggte.unicamp.br/moodle/mod/quiz/summary.php?attempt=50208)	1919	Emergency Quiz.	00:00:06	OUTSIDE
46071	quiz continue attempt (http://www.ggte.unicamp.br/moodle/mod/quiz/review.php?attempt=50208)	QUIZ DA EMERGÊNCIA 14	Emergency Quiz.	00:00:09	OUTSIDE
46071	quiz continue attempt (http://www.ggte.unicamp.br/moodle/mod/quiz/review.php?attempt=50208)	QUIZ DA EMERGÊNCIA 14	Emergency Quiz.	00:00:53	OUTSIDE
46071	quiz continue attempt (http://www.ggte.unicamp.br/moodle/mod/quiz/review.php?attempt=50208)	QUIZ DA EMERGÊNCIA 14	Emergency Quiz.	00:04:15	OUTSIDE
46071	quiz continue attempt (http://www.ggte.unicamp.br/moodle/mod/quiz/review.php?attempt=50208)	QUIZ DA EMERGÊNCIA 14	Emergency Quiz.	00:00:05	OUTSIDE
46071	quiz view summary (http://www.ggte.unicamp.br/moodle/mod/quiz/summary.php?attempt=50208)	1919	Emergency Quiz.	00:00:05	OUTSIDE
46071	quiz close attempt (http://www.ggte.unicamp.br/moodle/mod/quiz/review.php?attempt=50208)	QUIZ DA EMERGÊNCIA 14	Emergency Quiz.	00:00:01	OUTSIDE
46071	quiz review (http://www.ggte.unicamp.br/moodle/mod/quiz/review.php?attempt=50208)	QUIZ DA EMERGÊNCIA 14	Emergency Quiz.	00:00:02	OUTSIDE
46071	quiz view (http://www.ggte.unicamp.br/moodle/mod/quiz/view.php?id=37851)	QUIZ DA EMERGÊNCIA 14	Emergency Quiz.	00:00:00	OUTSIDE
46071	quiz view (http://www.ggte.unicamp.br/moodle/mod/quiz/view.php?id=37851)	QUIZ DA EMERGÊNCIA 14	Emergency Quiz.	00:00:15	OUTSIDE
46071	quiz view (http://www.ggte.unicamp.br/moodle/mod/quiz/view.php?id=37891)	QUIZ DA EMERGÊNCIA 15	Emergency Quiz.	00:00:06	OUTSIDE
46071	quiz attempt (http://www.ggte.unicamp.br/moodle/mod/quiz/review.php?attempt=76557)	QUIZ DA EMERGÊNCIA 15	Emergency Quiz.	00:00:01	OUTSIDE
46071	quiz continue attempt (http://www.ggte.unicamp.br/moodle/mod/quiz/review.php?attempt=76557)	QUIZ DA EMERGÊNCIA 15	Emergency Quiz.	00:00:36	OUTSIDE
46071	quiz continue attempt (http://www.ggte.unicamp.br/moodle/mod/quiz/review.php?attempt=76557)	QUIZ DA EMERGÊNCIA 15	Emergency Quiz.	00:01:06	OUTSIDE
46071	quiz continue attempt (http://www.ggte.unicamp.br/moodle/mod/quiz/review.php?attempt=76557)	QUIZ DA EMERGÊNCIA 15	Emergency Quiz.	01:07:06	OUTSIDE
46071	quiz continue attempt (http://www.ggte.unicamp.br/moodle/mod/quiz/review.php?attempt=76557)	QUIZ DA EMERGÊNCIA 15	Emergency Quiz.	00:00:11	OUTSIDE
46071	quiz continue attempt (http://www.ggte.unicamp.br/moodle/mod/quiz/review.php?attempt=76557)	QUIZ DA EMERGÊNCIA 15	Emergency Quiz.	00:03:10	OUTSIDE
46071	quiz continue attempt (http://www.ggte.unicamp.br/moodle/mod/quiz/review.php?attempt=76557)	QUIZ DA EMERGÊNCIA 15	Emergency Quiz.	00:00:58	OUTSIDE
46071	quiz continue attempt (http://www.ggte.unicamp.br/moodle/mod/quiz/review.php?attempt=76557)	QUIZ DA EMERGÊNCIA 15	Emergency Quiz.	00:01:35	OUTSIDE
46071	quiz view summary (http://www.ggte.unicamp.br/moodle/mod/quiz/summary.php?attempt=76557)	1921	Emergency Quiz.	00:00:05	OUTSIDE
46071	quiz close attempt (http://www.ggte.unicamp.br/moodle/mod/quiz/review.php?attempt=76557)	QUIZ DA EMERGÊNCIA 15	Emergency Quiz.	00:00:01	OUTSIDE
46071	quiz review (http://www.ggte.unicamp.br/moodle/mod/quiz/review.php?attempt=76557)	QUIZ DA EMERGÊNCIA 15	Emergency Quiz.	00:00:03	OUTSIDE
46071	quiz view (http://www.ggte.unicamp.br/moodle/mod/quiz/view.php?id=37891)	QUIZ DA EMERGÊNCIA 15	Emergency Quiz.	00:00:10	OUTSIDE
46071	quiz view (http://www.ggte.unicamp.br/moodle/mod/quiz/view.php?id=37934)	QUIZ DA EMERGÊNCIA 16	Emergency Quiz.	00:00:09	OUTSIDE
46071	quiz attempt (http://www.ggte.unicamp.br/moodle/mod/quiz/review.php?attempt=76561)	QUIZ DA EMERGÊNCIA 16	Emergency Quiz.	00:00:01	OUTSIDE
46071	quiz continue attempt (http://www.ggte.unicamp.br/moodle/mod/quiz/review.php?attempt=76561)	QUIZ DA EMERGÊNCIA 16	Emergency Quiz.	00:02:01	OUTSIDE
46071	quiz continue attempt (http://www.ggte.unicamp.br/moodle/mod/quiz/review.php?attempt=76561)	QUIZ DA EMERGÊNCIA 16	Emergency Quiz.	00:00:21	OUTSIDE
46071	quiz continue attempt (http://www.ggte.unicamp.br/moodle/mod/quiz/review.php?attempt=76561)	QUIZ DA EMERGÊNCIA 16	Emergency Quiz.	00:00:03	OUTSIDE
46071	quiz continue attempt (http://www.ggte.unicamp.br/moodle/mod/quiz/review.php?attempt=76561)	QUIZ DA EMERGÊNCIA 16	Emergency Quiz.	00:00:12	OUTSIDE
46071	quiz continue attempt (http://www.ggte.unicamp.br/moodle/mod/quiz/review.php?attempt=76561)	QUIZ DA EMERGÊNCIA 16	Emergency Quiz.	00:02:22	OUTSIDE
46071	quiz continue attempt (http://www.ggte.unicamp.br/moodle/mod/quiz/review.php?attempt=76561)	QUIZ DA EMERGÊNCIA 16	Emergency Quiz.	00:01:39	OUTSIDE
46071	quiz continue attempt (http://www.ggte.unicamp.br/moodle/mod/quiz/review.php?attempt=76561)	QUIZ DA EMERGÊNCIA 16	Emergency Quiz.	00:02:29	OUTSIDE
46071	quiz continue attempt (http://www.ggte.unicamp.br/moodle/mod/quiz/review.php?attempt=76561)	QUIZ DA EMERGÊNCIA 16	Emergency Quiz.	00:00:18	OUTSIDE
46071	quiz view summary (http://www.ggte.unicamp.br/moodle/mod/quiz/summary.php?attempt=76561)	1922	Emergency Quiz.	00:00:06	OUTSIDE
46071	quiz continue attempt (http://www.ggte.unicamp.br/moodle/mod/quiz/review.php?attempt=76561)	QUIZ DA EMERGÊNCIA 16	Emergency Quiz.	00:00:12	OUTSIDE
46071	quiz view summary (http://www.ggte.unicamp.br/moodle/mod/quiz/summary.php?attempt=76561)	1922	Emergency Quiz.	00:00:06	OUTSIDE
46071	quiz close attempt (http://www.ggte.unicamp.br/moodle/mod/quiz/review.php?attempt=76561)	QUIZ DA EMERGÊNCIA 16	Emergency Quiz.	00:00:00	OUTSIDE
46071	quiz review (http://www.ggte.unicamp.br/moodle/mod/quiz/review.php?attempt=76561)	QUIZ DA EMERGÊNCIA 16	Emergency Quiz.	00:00:04	OUTSIDE
46071	quiz review (http://www.ggte.unicamp.br/moodle/mod/quiz/review.php?attempt=76561)	QUIZ DA EMERGÊNCIA 16	Emergency Quiz.	00:00:07	OUTSIDE
46071	quiz view (http://www.ggte.unicamp.br/moodle/mod/quiz/view.php?id=37934)	QUIZ DA EMERGÊNCIA 16	Emergency Quiz.	00:00:07	OUTSIDE
46071	quiz attempt (http://www.ggte.unicamp.br/moodle/mod/quiz/review.php?attempt=76562)	QUIZ DA EMERGÊNCIA 16	Emergency Quiz.	00:00:00	OUTSIDE
46071	quiz continue attempt (http://www.ggte.unicamp.br/moodle/mod/quiz/review.php?attempt=76562)	QUIZ DA EMERGÊNCIA 16	Emergency Quiz.	00:00:07	OUTSIDE
46071	quiz continue attempt (http://www.ggte.unicamp.br/moodle/mod/quiz/review.php?attempt=76562)	QUIZ DA EMERGÊNCIA 16	Emergency Quiz.	00:02:49	OUTSIDE
46071	quiz continue attempt (http://www.ggte.unicamp.br/moodle/mod/quiz/review.php?attempt=76562)	QUIZ DA EMERGÊNCIA 16	Emergency Quiz.	00:00:05	OUTSIDE
46071	quiz continue attempt (http://www.ggte.unicamp.br/moodle/mod/quiz/review.php?attempt=76562)	QUIZ DA EMERGÊNCIA 16	Emergency Quiz.	00:00:07	OUTSIDE
46071	quiz continue attempt (http://www.ggte.unicamp.br/moodle/mod/quiz/review.php?attempt=76562)	QUIZ DA EMERGÊNCIA 16	Emergency Quiz.	00:00:06	OUTSIDE
46071	quiz continue attempt (http://www.ggte.unicamp.br/moodle/mod/quiz/review.php?attempt=76562)	QUIZ DA EMERGÊNCIA 16	Emergency Quiz.	00:03:00	OUTSIDE
46071	quiz view summary (http://www.ggte.unicamp.br/moodle/mod/quiz/summary.php?attempt=76562)	1922	Emergency Quiz.	00:00:05	OUTSIDE
46071	quiz close attempt (http://www.ggte.unicamp.br/moodle/mod/quiz/review.php?attempt=76562)	QUIZ DA EMERGÊNCIA 16	Emergency Quiz.	00:00:00	OUTSIDE
46071	quiz review (http://www.ggte.unicamp.br/moodle/mod/quiz/review.php?attempt=76562)	QUIZ DA EMERGÊNCIA 16	Emergency Quiz.		OUTSIDE
46071	course view (http://www.ggte.unicamp.br/moodle/course/view.php?id=219)	MD136 - Emergências Clínicas	Other activity	00:00:15	OUTSIDE
46071	forum view forum (http://www.ggte.unicamp.br/moodle/mod/forum/view.php?id=39134)	DESAFIO GASOMÉTRICO 01	Gasometric Challenge	00:00:04	OUTSIDE
46071	forum view discussion (http://www.ggte.unicamp.br/moodle/mod/forum/discuss.php?d=4322)	DESAFIO GASOMÉTRICO 01	Gasometric Challenge	00:06:25	OUTSIDE
46071	forum view forum (http://www.ggte.unicamp.br/moodle/mod/forum/view.php?id=39134)	DESAFIO GASOMÉTRICO 01	Gasometric Challenge	00:00:07	OUTSIDE
46071	forum view forum (http://www.ggte.unicamp.br/moodle/mod/forum/view.php?id=39639)	DESAFIO GASOMÉTRICO 02	Gasometric Challenge	00:00:07	OUTSIDE
46071	forum view discussion (http://www.ggte.unicamp.br/moodle/mod/forum/discuss.php?d=4350)	DESAFIO GASOMÉTRICO 02	Gasometric Challenge	00:01:19	OUTSIDE
46071	forum view forum (http://www.ggte.unicamp.br/moodle/mod/forum/view.php?id=39688)	DESAFIO GASOMÉTRICO 03	Gasometric Challenge	00:00:08	OUTSIDE
46071	forum view discussion (http://www.ggte.unicamp.br/moodle/mod/forum/discuss.php?d=4371)	DESAFIO GASOMÉTRICO 03	Gasometric Challenge	00:00:26	OUTSIDE
46071	forum view forum (http://www.ggte.unicamp.br/moodle/mod/forum/view.php?id=39709)	DESAFIO GASOMÉTRICO 04	Gasometric Challenge	00:00:03	OUTSIDE
46071	forum view discussion (http://www.ggte.unicamp.br/moodle/mod/forum/discuss.php?d=4394)	DESAFIO GASOMÉTRICO 04	Gasometric Challenge	00:02:44	OUTSIDE
46071	forum view forum (http://www.ggte.unicamp.br/moodle/mod/forum/view.php?id=39776)	DESAFIO GASOMÉTRICO 05	Gasometric Challenge	00:00:04	OUTSIDE
46071	forum view discussion (http://www.ggte.unicamp.br/moodle/mod/forum/discuss.php?d=4467)	DESAFIO GASOMÉTRICO 05	Gasometric Challenge	00:44:38	OUTSIDE
46071	course view (http://www.ggte.unicamp.br/moodle/course/view.php?id=219)	MD136 - Emergências Clínicas	Other activity	00:01:05	OUTSIDE
46071	forum search (http://www.ggte.unicamp.br/moodle/mod/forum/search.php?id=219&amp;search=TSV+reentrada)	TSV reentrada	Other activity	00:01:04	OUTSIDE
46071	forum view forum (http://www.ggte.unicamp.br/moodle/mod/forum/view.php?id=37867)	ELETROCARDIOGRAMA 14	EKG Challenges	00:00:04	OUTSIDE
46071	forum view discussion (http://www.ggte.unicamp.br/moodle/mod/forum/discuss.php?d=3709)	ELETROCARDIOGRAMA 14	EKG Challenges		OUTSIDE
46072	user view (http://www.ggte.unicamp.br/moodle/user/view.php?id=4339&amp;course=219)	TIAGO DE ARAUJO GUERRA GRANGEIA	Other activity	00:00:08	OUTSIDE
46072	blog view (http://www.ggte.unicamp.br/moodle/blog/index.php?entryid=&amp;tagid=&amp;tag=)	view blog entry	Other activity	00:00:14	OUTSIDE
46072	forum view forum (http://www.ggte.unicamp.br/moodle/mod/forum/view.php?id=36305)	VISITA VIRTUAL 01	Virtual Rounds	00:01:36	OUTSIDE
46072	forum view discussion (http://www.ggte.unicamp.br/moodle/mod/forum/discuss.php?d=3578)	CASO 1 - PARTE 2	Virtual Rounds	00:01:51	OUTSIDE
46072	forum view discussion (http://www.ggte.unicamp.br/moodle/mod/forum/discuss.php?d=3579)	CASO 1 - PARTE 3	Virtual Rounds	00:06:05	OUTSIDE
46072	forum view discussion (http://www.ggte.unicamp.br/moodle/mod/forum/discuss.php?d=3580)	CASO 1 - PARTE 4	Virtual Rounds		OUTSIDE
46072	forum view discussion (http://www.ggte.unicamp.br/moodle/mod/forum/discuss.php?d=4889)		Other activity	00:00:09	OUTSIDE
46072	forum view discussion (http://www.ggte.unicamp.br/moodle/mod/forum/discuss.php?d=4889)		Other activity	00:00:17	OUTSIDE
46072	forum view forum (http://www.ggte.unicamp.br/moodle/mod/forum/view.php?id=38518)	DESAFIO RADIOLÓGICO 01	Radiology Challenge	00:00:07	OUTSIDE
46072	user view (http://www.ggte.unicamp.br/moodle/user/view.php?id=4339&amp;course=219)	TIAGO DE ARAUJO GUERRA GRANGEIA	Other activity	00:00:15	OUTSIDE
46072	forum view discussion (http://www.ggte.unicamp.br/moodle/mod/forum/discuss.php?d=4058)	DESAFIO RADIOLÓGICO 01	Radiology Challenge	00:07:59	OUTSIDE
46072	forum view forum (http://www.ggte.unicamp.br/moodle/mod/forum/view.php?id=38555)	DESAFIO RADIOLÓGICO 02	Radiology Challenge	00:00:03	OUTSIDE
46072	forum view discussion (http://www.ggte.unicamp.br/moodle/mod/forum/discuss.php?d=4078)	DESAFIO RADIOLÓGICO 02	Radiology Challenge	00:03:21	OUTSIDE
46072	forum view forum (http://www.ggte.unicamp.br/moodle/mod/forum/view.php?id=38564)	DESAFIO RADIOLÓGICO 03	Radiology Challenge	00:00:03	OUTSIDE
46072	forum view discussion (http://www.ggte.unicamp.br/moodle/mod/forum/discuss.php?d=4087)	DESAFIO RADIOLÓGICO 03	Radiology Challenge	00:01:48	OUTSIDE
46072	forum view forum (http://www.ggte.unicamp.br/moodle/mod/forum/view.php?id=41734)	DESAFIO RADIOLÓGICO 20	Radiology Challenge	00:00:03	OUTSIDE
46072	forum view discussion (http://www.ggte.unicamp.br/moodle/mod/forum/discuss.php?d=4880)	DESAFIO RADIOLÓGICO 20	Radiology Challenge	00:01:58	OUTSIDE
46072	forum view forum (http://www.ggte.unicamp.br/moodle/mod/forum/view.php?id=41734)	DESAFIO RADIOLÓGICO 20	Radiology Challenge	00:00:03	OUTSIDE
46072	forum view forum (http://www.ggte.unicamp.br/moodle/mod/forum/view.php?id=38555)	DESAFIO RADIOLÓGICO 02	Radiology Challenge	00:00:03	OUTSIDE
46072	forum view forum (http://www.ggte.unicamp.br/moodle/mod/forum/view.php?id=39768)	DESAFIO RADIOLÓGICO 13	Radiology Challenge	00:00:03	OUTSIDE
46072	forum view discussion (http://www.ggte.unicamp.br/moodle/mod/forum/discuss.php?d=4464)	DESAFIO RADIOLÓGICO 13	Radiology Challenge		OUTSIDE
46072	forum view discussion (http://www.ggte.unicamp.br/moodle/mod/forum/discuss.php?d=5246)	DESAFIO RADIOLÓGICO 27	Radiology Challenge	00:01:38	OUTSIDE
46072	forum view discussion (http://www.ggte.unicamp.br/moodle/mod/forum/discuss.php?d=5246)	DESAFIO RADIOLÓGICO 27	Radiology Challenge	00:00:33	OUTSIDE
46072	forum view forum (http://www.ggte.unicamp.br/moodle/mod/forum/view.php?id=45022)	DESAFIO RADIOLÓGICO 27	Radiology Challenge	00:00:04	OUTSIDE
46072	user view (http://www.ggte.unicamp.br/moodle/user/view.php?id=4339&amp;course=219)	TIAGO DE ARAUJO GUERRA GRANGEIA	Other activity	00:00:08	OUTSIDE
46072	forum view discussion (http://www.ggte.unicamp.br/moodle/mod/forum/discuss.php?d=5246)	DESAFIO RADIOLÓGICO 27	Radiology Challenge	01:41:45	OUTSIDE
46072	forum view discussion (http://www.ggte.unicamp.br/moodle/mod/forum/discuss.php?d=5246)	DESAFIO RADIOLÓGICO 27	Radiology Challenge	00:00:10	OUTSIDE
46072	forum view discussion (http://www.ggte.unicamp.br/moodle/mod/forum/discuss.php?d=5246)	DESAFIO RADIOLÓGICO 27	Radiology Challenge	00:00:11	OUTSIDE
46072	forum view forum (http://www.ggte.unicamp.br/moodle/mod/forum/view.php?id=44987)	DESAFIO RADIOLÓGICO 26	Radiology Challenge	00:00:03	OUTSIDE
46072	forum view discussion (http://www.ggte.unicamp.br/moodle/mod/forum/discuss.php?d=5212)	DESAFIO RADIOLÓGICO 26	Radiology Challenge	00:01:51	OUTSIDE
46072	forum view discussion (http://www.ggte.unicamp.br/moodle/mod/forum/discuss.php?d=5212)	DESAFIO RADIOLÓGICO 26	Radiology Challenge	00:01:12	OUTSIDE
46072	forum view discussion (http://www.ggte.unicamp.br/moodle/mod/forum/discuss.php?d=5212)	DESAFIO RADIOLÓGICO 26	Radiology Challenge	00:00:33	OUTSIDE
46072	forum view discussion (http://www.ggte.unicamp.br/moodle/mod/forum/discuss.php?d=5212)	DESAFIO RADIOLÓGICO 26	Radiology Challenge	00:00:36	OUTSIDE
46072	forum view forum (http://www.ggte.unicamp.br/moodle/mod/forum/view.php?id=44465)	DESAFIO RADIOLÓGICO 25	Radiology Challenge	00:00:03	OUTSIDE
46072	forum view discussion (http://www.ggte.unicamp.br/moodle/mod/forum/discuss.php?d=5104)	DESAFIO RADIOLÓGICO 25	Radiology Challenge	00:01:08	OUTSIDE
46072	forum view discussion (http://www.ggte.unicamp.br/moodle/mod/forum/discuss.php?d=5104)	DESAFIO RADIOLÓGICO 25	Radiology Challenge	00:01:49	OUTSIDE
46072	lesson start (http://www.ggte.unicamp.br/moodle/mod/lesson/view.php?id=36629)	DECISÕES EXTREMAS 01	Extreme Decisions	00:00:00	OUTSIDE
46072	lesson view (http://www.ggte.unicamp.br/moodle/mod/lesson/view.php?id=36629)	DECISÕES EXTREMAS 01 - QUESTÃO 1	Extreme Decisions	00:01:48	OUTSIDE
46072	forum view forum (http://www.ggte.unicamp.br/moodle/mod/forum/view.php?id=45022)	DESAFIO RADIOLÓGICO 27	Radiology Challenge	00:00:03	OUTSIDE
46072	forum view discussion (http://www.ggte.unicamp.br/moodle/mod/forum/discuss.php?d=5246)	DESAFIO RADIOLÓGICO 27	Radiology Challenge	00:02:34	OUTSIDE
46072	forum view discussion (http://www.ggte.unicamp.br/moodle/mod/forum/discuss.php?d=5246)	DESAFIO RADIOLÓGICO 27	Radiology Challenge	00:05:17	OUTSIDE
46072	forum view forum (http://www.ggte.unicamp.br/moodle/mod/forum/view.php?id=38518)	DESAFIO RADIOLÓGICO 01	Radiology Challenge	00:00:03	OUTSIDE
46072	forum view discussion (http://www.ggte.unicamp.br/moodle/mod/forum/discuss.php?d=4058)	DESAFIO RADIOLÓGICO 01	Radiology Challenge	00:01:16	OUTSIDE
46072	forum view discussion (http://www.ggte.unicamp.br/moodle/mod/forum/discuss.php?d=4058)	DESAFIO RADIOLÓGICO 01	Radiology Challenge	00:00:11	OUTSIDE
46072	forum view discussion (http://www.ggte.unicamp.br/moodle/mod/forum/discuss.php?d=4058)	DESAFIO RADIOLÓGICO 01	Radiology Challenge	00:11:13	OUTSIDE
46072	forum view discussion (http://www.ggte.unicamp.br/moodle/mod/forum/discuss.php?d=4058)	DESAFIO RADIOLÓGICO 01	Radiology Challenge	00:00:36	OUTSIDE
46072	forum view discussion (http://www.ggte.unicamp.br/moodle/mod/forum/discuss.php?d=4058)	DESAFIO RADIOLÓGICO 01	Radiology Challenge	00:00:07	OUTSIDE
46072	forum view forum (http://www.ggte.unicamp.br/moodle/mod/forum/view.php?id=38555)	DESAFIO RADIOLÓGICO 02	Radiology Challenge	00:00:03	OUTSIDE
46072	forum view discussion (http://www.ggte.unicamp.br/moodle/mod/forum/discuss.php?d=4078)	DESAFIO RADIOLÓGICO 02	Radiology Challenge	00:01:43	OUTSIDE
46072	forum view discussion (http://www.ggte.unicamp.br/moodle/mod/forum/discuss.php?d=4078)	DESAFIO RADIOLÓGICO 02	Radiology Challenge		OUTSIDE
46072	forum view discussion (http://www.ggte.unicamp.br/moodle/mod/forum/discuss.php?d=4078)	DESAFIO RADIOLÓGICO 02	Radiology Challenge	00:00:12	OUTSIDE
46072	forum view discussion (http://www.ggte.unicamp.br/moodle/mod/forum/discuss.php?d=4078)	DESAFIO RADIOLÓGICO 02	Radiology Challenge	00:00:08	OUTSIDE
46072	forum view discussion (http://www.ggte.unicamp.br/moodle/mod/forum/discuss.php?d=4078)	DESAFIO RADIOLÓGICO 02	Radiology Challenge	00:00:07	OUTSIDE
46072	forum view discussion (http://www.ggte.unicamp.br/moodle/mod/forum/discuss.php?d=4078)	DESAFIO RADIOLÓGICO 02	Radiology Challenge	00:00:09	OUTSIDE
46072	forum view discussion (http://www.ggte.unicamp.br/moodle/mod/forum/discuss.php?d=4078)	DESAFIO RADIOLÓGICO 02	Radiology Challenge	00:00:08	OUTSIDE
46072	forum view discussion (http://www.ggte.unicamp.br/moodle/mod/forum/discuss.php?d=4078)	DESAFIO RADIOLÓGICO 02	Radiology Challenge	00:00:10	OUTSIDE
46072	forum view forum (http://www.ggte.unicamp.br/moodle/mod/forum/view.php?id=39767)	DESAFIO RADIOLÓGICO 12	Radiology Challenge	00:00:03	OUTSIDE
46072	forum view discussion (http://www.ggte.unicamp.br/moodle/mod/forum/discuss.php?d=4463)	DESAFIO RADIOLÓGICO 12	Radiology Challenge	00:01:21	OUTSIDE
46072	forum view discussion (http://www.ggte.unicamp.br/moodle/mod/forum/discuss.php?d=4463)	DESAFIO RADIOLÓGICO 12	Radiology Challenge	00:00:19	OUTSIDE
46072	forum view forum (http://www.ggte.unicamp.br/moodle/mod/forum/view.php?id=39768)	DESAFIO RADIOLÓGICO 13	Radiology Challenge	00:00:02	OUTSIDE
46072	forum view discussion (http://www.ggte.unicamp.br/moodle/mod/forum/discuss.php?d=4464)	DESAFIO RADIOLÓGICO 13	Radiology Challenge	00:01:45	OUTSIDE
46072	forum view discussion (http://www.ggte.unicamp.br/moodle/mod/forum/discuss.php?d=4464)	DESAFIO RADIOLÓGICO 13	Radiology Challenge	00:01:42	OUTSIDE
46072	forum view discussion (http://www.ggte.unicamp.br/moodle/mod/forum/discuss.php?d=4464)	DESAFIO RADIOLÓGICO 13	Radiology Challenge	00:00:34	OUTSIDE
46072	forum view forum (http://www.ggte.unicamp.br/moodle/mod/forum/view.php?id=41719)	DESAFIO RADIOLÓGICO 19	Radiology Challenge	00:00:02	OUTSIDE
46072	forum view discussion (http://www.ggte.unicamp.br/moodle/mod/forum/discuss.php?d=4849)	DESAFIO RADIOLÓGICO 19	Radiology Challenge	00:02:38	OUTSIDE
46072	forum view discussion (http://www.ggte.unicamp.br/moodle/mod/forum/discuss.php?d=4849)	DESAFIO RADIOLÓGICO 19	Radiology Challenge	00:01:20	OUTSIDE
46072	forum view discussion (http://www.ggte.unicamp.br/moodle/mod/forum/discuss.php?d=4849)	DESAFIO RADIOLÓGICO 19	Radiology Challenge	00:00:14	OUTSIDE
46072	forum view discussion (http://www.ggte.unicamp.br/moodle/mod/forum/discuss.php?d=4849)	DESAFIO RADIOLÓGICO 19	Radiology Challenge	00:00:12	OUTSIDE
46072	forum view forum (http://www.ggte.unicamp.br/moodle/mod/forum/view.php?id=43857)	DESAFIO RADIOLÓGICO 23	Radiology Challenge	00:00:03	OUTSIDE
46072	forum view discussion (http://www.ggte.unicamp.br/moodle/mod/forum/discuss.php?d=4991)	DESAFIO RADIOLÓGICO 23	Radiology Challenge	00:01:17	OUTSIDE
46072	forum view discussion (http://www.ggte.unicamp.br/moodle/mod/forum/discuss.php?d=4991)	DESAFIO RADIOLÓGICO 23	Radiology Challenge	00:00:25	OUTSIDE
46072	forum view discussion (http://www.ggte.unicamp.br/moodle/mod/forum/discuss.php?d=4991)	DESAFIO RADIOLÓGICO 23	Radiology Challenge	00:00:49	OUTSIDE
46072	forum view discussion (http://www.ggte.unicamp.br/moodle/mod/forum/discuss.php?d=4991)	DESAFIO RADIOLÓGICO 23	Radiology Challenge	00:00:09	OUTSIDE
46072	forum view discussion (http://www.ggte.unicamp.br/moodle/mod/forum/discuss.php?d=4991)	DESAFIO RADIOLÓGICO 23	Radiology Challenge	00:20:44	OUTSIDE
46072	forum view discussion (http://www.ggte.unicamp.br/moodle/mod/forum/discuss.php?d=5246)	DESAFIO RADIOLÓGICO 27	Radiology Challenge	00:00:45	OUTSIDE
46072	forum view discussion (http://www.ggte.unicamp.br/moodle/mod/forum/discuss.php?d=5246)	DESAFIO RADIOLÓGICO 27	Radiology Challenge		OUTSIDE
46072	forum view discussion (http://www.ggte.unicamp.br/moodle/mod/forum/discuss.php?d=5293)	CASO 60 - PARTE 3	Virtual Rounds	00:00:27	OUTSIDE
46072	forum view forum (http://www.ggte.unicamp.br/moodle/mod/forum/view.php?id=45094)	VISITA VIRTUAL 60	Virtual Rounds	00:00:04	OUTSIDE
46072	user view (http://www.ggte.unicamp.br/moodle/user/view.php?id=4339&amp;course=219)	TIAGO DE ARAUJO GUERRA GRANGEIA	Other activity	00:00:07	OUTSIDE
46072	forum view discussion (http://www.ggte.unicamp.br/moodle/mod/forum/discuss.php?d=5274)	CASO 60 - PARTE 1	Virtual Rounds	00:00:40	OUTSIDE
46072	forum view discussion (http://www.ggte.unicamp.br/moodle/mod/forum/discuss.php?d=5274)	CASO 60 - PARTE 1	Virtual Rounds	00:00:48	OUTSIDE
46072	forum view discussion (http://www.ggte.unicamp.br/moodle/mod/forum/discuss.php?d=5274)	CASO 60 - PARTE 1	Virtual Rounds	00:00:22	OUTSIDE
46072	forum view discussion (http://www.ggte.unicamp.br/moodle/mod/forum/discuss.php?d=5274)	CASO 60 - PARTE 1	Virtual Rounds	00:00:15	OUTSIDE
46072	forum view forum (http://www.ggte.unicamp.br/moodle/mod/forum/view.php?id=45094)	VISITA VIRTUAL 60	Virtual Rounds	00:00:02	OUTSIDE
46072	forum view discussion (http://www.ggte.unicamp.br/moodle/mod/forum/discuss.php?d=5275)	CASO 60 - PARTE 2	Virtual Rounds	00:01:42	OUTSIDE
46072	forum view discussion (http://www.ggte.unicamp.br/moodle/mod/forum/discuss.php?d=5275)	CASO 60 - PARTE 2	Virtual Rounds	00:00:35	OUTSIDE
46072	forum view discussion (http://www.ggte.unicamp.br/moodle/mod/forum/discuss.php?d=5275)	CASO 60 - PARTE 2	Virtual Rounds	00:00:09	OUTSIDE
46072	forum view discussion (http://www.ggte.unicamp.br/moodle/mod/forum/discuss.php?d=5275)	CASO 60 - PARTE 2	Virtual Rounds	00:00:19	OUTSIDE
46072	forum view forum (http://www.ggte.unicamp.br/moodle/mod/forum/view.php?id=45094)	VISITA VIRTUAL 60	Virtual Rounds	00:00:06	OUTSIDE
46072	forum view discussion (http://www.ggte.unicamp.br/moodle/mod/forum/discuss.php?d=5293)	CASO 60 - PARTE 3	Virtual Rounds	00:03:04	OUTSIDE
46072	forum view discussion (http://www.ggte.unicamp.br/moodle/mod/forum/discuss.php?d=5293)	CASO 60 - PARTE 3	Virtual Rounds	00:00:03	OUTSIDE
46072	forum view discussion (http://www.ggte.unicamp.br/moodle/mod/forum/discuss.php?d=5293)	CASO 60 - PARTE 3	Virtual Rounds	00:00:06	OUTSIDE
46072	forum view forum (http://www.ggte.unicamp.br/moodle/mod/forum/view.php?id=45094)	VISITA VIRTUAL 60	Virtual Rounds	00:00:03	OUTSIDE
46072	forum view discussion (http://www.ggte.unicamp.br/moodle/mod/forum/discuss.php?d=5293)	CASO 60 - PARTE 3	Virtual Rounds		OUTSIDE
46072	forum view discussion (http://www.ggte.unicamp.br/moodle/mod/forum/discuss.php?d=5410)	CASO 64 - PARTE 1	Virtual Rounds	00:00:44	OUTSIDE
46072	forum view discussion (http://www.ggte.unicamp.br/moodle/mod/forum/discuss.php?d=5410)	CASO 64 - PARTE 1	Virtual Rounds		OUTSIDE
46072	forum view discussion (http://www.ggte.unicamp.br/moodle/mod/forum/discuss.php?d=5424)	CASO 64 - PARTE 4	Virtual Rounds	00:04:08	OUTSIDE
46072	forum view forum (http://www.ggte.unicamp.br/moodle/mod/forum/view.php?id=45821)	VISITA VIRTUAL 64	Virtual Rounds	00:00:09	OUTSIDE
46072	user view (http://www.ggte.unicamp.br/moodle/user/view.php?id=4339&amp;course=219)	TIAGO DE ARAUJO GUERRA GRANGEIA	Other activity	00:00:07	OUTSIDE
46072	forum view discussion (http://www.ggte.unicamp.br/moodle/mod/forum/discuss.php?d=5413)	CASO 64 - PARTE 2	Virtual Rounds		OUTSIDE
46072	forum view discussion (http://www.ggte.unicamp.br/moodle/mod/forum/discuss.php?d=5457)	DESAFIO RADIOLÓGICO 33	Radiology Challenge	00:01:53	OUTSIDE
46072	forum view discussion (http://www.ggte.unicamp.br/moodle/mod/forum/discuss.php?d=5457)	DESAFIO RADIOLÓGICO 33	Radiology Challenge		OUTSIDE
46072	forum view discussion (http://www.ggte.unicamp.br/moodle/mod/forum/discuss.php?d=5464)	ELETROCARDIOGRAMA 63	EKG Challenges	00:01:09	OUTSIDE
46072	forum view discussion (http://www.ggte.unicamp.br/moodle/mod/forum/discuss.php?d=5464)	ELETROCARDIOGRAMA 63	EKG Challenges	00:00:56	OUTSIDE
46072	forum view forum (http://www.ggte.unicamp.br/moodle/mod/forum/view.php?id=46060)	ELETROCARDIOGRAMA 64	EKG Challenges	00:00:03	OUTSIDE
46072	forum view discussion (http://www.ggte.unicamp.br/moodle/mod/forum/discuss.php?d=5496)	ELETROCARDIOGRAMA 64	EKG Challenges		OUTSIDE
46072	forum view discussion (http://www.ggte.unicamp.br/moodle/mod/forum/discuss.php?d=5647)	ELETROCARDIOGRAMA 70	EKG Challenges	00:02:53	OUTSIDE
46072	forum view discussion (http://www.ggte.unicamp.br/moodle/mod/forum/discuss.php?d=5647)	ELETROCARDIOGRAMA 70	EKG Challenges	00:00:10	OUTSIDE
46072	course view (http://www.ggte.unicamp.br/moodle/course/view.php?id=219)	MD136 - Emergências Clínicas	Other activity	00:00:14	OUTSIDE
46072	forum view discussion (http://www.ggte.unicamp.br/moodle/mod/forum/discuss.php?d=5647)	ELETROCARDIOGRAMA 70	EKG Challenges	00:00:06	OUTSIDE
46072	forum view forum (http://www.ggte.unicamp.br/moodle/mod/forum/view.php?id=46379)	ELETROCARDIOGRAMA 70	EKG Challenges	00:00:45	OUTSIDE
46072	forum view discussion (http://www.ggte.unicamp.br/moodle/mod/forum/discuss.php?d=5640)	ELETROCARDIOGRAMA 69	EKG Challenges		OUTSIDE
46072	forum view discussion (http://www.ggte.unicamp.br/moodle/mod/forum/discuss.php?d=5647)	ELETROCARDIOGRAMA 70	EKG Challenges	00:09:22	DURING
46072	forum view discussion (http://www.ggte.unicamp.br/moodle/mod/forum/discuss.php?d=5647)	ELETROCARDIOGRAMA 70	EKG Challenges	00:00:10	DURING
46072	forum view discussion (http://www.ggte.unicamp.br/moodle/mod/forum/discuss.php?d=5647)	ELETROCARDIOGRAMA 70	EKG Challenges	00:00:06	DURING
46072	forum view forum (http://www.ggte.unicamp.br/moodle/mod/forum/view.php?id=46379)	ELETROCARDIOGRAMA 70	EKG Challenges	00:00:06	DURING
46072	forum view discussion (http://www.ggte.unicamp.br/moodle/mod/forum/discuss.php?d=5647)	ELETROCARDIOGRAMA 70	EKG Challenges	00:00:07	DURING
46072	forum view forum (http://www.ggte.unicamp.br/moodle/mod/forum/view.php?id=36329)	ELETROCARDIOGRAMA 01	EKG Challenges	00:00:03	DURING
46072	forum view discussion (http://www.ggte.unicamp.br/moodle/mod/forum/discuss.php?d=3608)	ELETROCARDIOGRAMA 01	EKG Challenges	00:00:46	DURING
46072	forum view discussion (http://www.ggte.unicamp.br/moodle/mod/forum/discuss.php?d=3608)	ELETROCARDIOGRAMA 01	EKG Challenges	00:00:55	DURING
46072	forum view forum (http://www.ggte.unicamp.br/moodle/mod/forum/view.php?id=36339)	ELETROCARDIOGRAMA 02	EKG Challenges	00:00:02	DURING
46072	forum view discussion (http://www.ggte.unicamp.br/moodle/mod/forum/discuss.php?d=3614)	ELETROCARDIOGRAMA 02	EKG Challenges	00:00:21	DURING
46072	forum view discussion (http://www.ggte.unicamp.br/moodle/mod/forum/discuss.php?d=3608)	ELETROCARDIOGRAMA 01	EKG Challenges	00:00:03	DURING
46072	forum view discussion (http://www.ggte.unicamp.br/moodle/mod/forum/discuss.php?d=3608)	ELETROCARDIOGRAMA 01	EKG Challenges	00:00:33	DURING
46072	forum view forum (http://www.ggte.unicamp.br/moodle/mod/forum/view.php?id=36339)	ELETROCARDIOGRAMA 02	EKG Challenges	00:00:04	DURING
46072	forum view discussion (http://www.ggte.unicamp.br/moodle/mod/forum/discuss.php?d=3614)	ELETROCARDIOGRAMA 02	EKG Challenges	00:00:41	DURING
46072	forum view discussion (http://www.ggte.unicamp.br/moodle/mod/forum/discuss.php?d=3614)	ELETROCARDIOGRAMA 02	EKG Challenges	00:00:06	DURING
46072	forum view discussion (http://www.ggte.unicamp.br/moodle/mod/forum/discuss.php?d=3614)	ELETROCARDIOGRAMA 02	EKG Challenges	00:00:17	DURING
46072	forum view discussion (http://www.ggte.unicamp.br/moodle/mod/forum/discuss.php?d=3614)	ELETROCARDIOGRAMA 02	EKG Challenges	00:00:12	DURING
46072	forum view discussion (http://www.ggte.unicamp.br/moodle/mod/forum/discuss.php?d=3614)	ELETROCARDIOGRAMA 02	EKG Challenges	00:01:05	DURING
46072	forum view forum (http://www.ggte.unicamp.br/moodle/mod/forum/view.php?id=36357)	ELETROCARDIOGRAMA 03	EKG Challenges	00:00:02	DURING
46072	forum view discussion (http://www.ggte.unicamp.br/moodle/mod/forum/discuss.php?d=3637)	ELETROCARDIOGRAMA 03	EKG Challenges	00:01:02	DURING
46072	forum view discussion (http://www.ggte.unicamp.br/moodle/mod/forum/discuss.php?d=3637)	ELETROCARDIOGRAMA 03	EKG Challenges	00:00:40	DURING
46072	forum view forum (http://www.ggte.unicamp.br/moodle/mod/forum/view.php?id=36368)	ELETROCARDIOGRAMA 04	EKG Challenges	00:00:02	DURING
46072	forum view discussion (http://www.ggte.unicamp.br/moodle/mod/forum/discuss.php?d=3650)	ELETROCARDIOGRAMA 04	EKG Challenges	00:02:19	DURING
46072	forum view discussion (http://www.ggte.unicamp.br/moodle/mod/forum/discuss.php?d=3650)	ELETROCARDIOGRAMA 04	EKG Challenges	00:01:56	DURING
46072	forum view forum (http://www.ggte.unicamp.br/moodle/mod/forum/view.php?id=36370)	ELETROCARDIOGRAMA 05	EKG Challenges	00:00:02	DURING
46072	forum view discussion (http://www.ggte.unicamp.br/moodle/mod/forum/discuss.php?d=3651)	ELETROCARDIOGRAMA 05	EKG Challenges	00:03:20	DURING
46072	forum view discussion (http://www.ggte.unicamp.br/moodle/mod/forum/discuss.php?d=3651)	ELETROCARDIOGRAMA 05	EKG Challenges	00:00:08	DURING
46072	forum view discussion (http://www.ggte.unicamp.br/moodle/mod/forum/discuss.php?d=3651)	ELETROCARDIOGRAMA 05	EKG Challenges	00:00:13	DURING
46072	forum view discussion (http://www.ggte.unicamp.br/moodle/mod/forum/discuss.php?d=3651)	ELETROCARDIOGRAMA 05	EKG Challenges	00:00:33	DURING
46072	forum view discussion (http://www.ggte.unicamp.br/moodle/mod/forum/discuss.php?d=3651)	ELETROCARDIOGRAMA 05	EKG Challenges	00:01:21	DURING
46072	forum view discussion (http://www.ggte.unicamp.br/moodle/mod/forum/discuss.php?d=3651)	ELETROCARDIOGRAMA 05	EKG Challenges	00:00:53	DURING
46072	forum view forum (http://www.ggte.unicamp.br/moodle/mod/forum/view.php?id=36374)	ELETROCARDIOGRAMA 06	EKG Challenges	00:00:02	DURING
46072	forum view discussion (http://www.ggte.unicamp.br/moodle/mod/forum/discuss.php?d=3653)	ELETROCARDIOGRAMA 06	EKG Challenges	00:01:40	DURING
46072	forum view discussion (http://www.ggte.unicamp.br/moodle/mod/forum/discuss.php?d=3653)	ELETROCARDIOGRAMA 06	EKG Challenges	00:02:07	DURING
46072	forum view discussion (http://www.ggte.unicamp.br/moodle/mod/forum/discuss.php?d=3653)	ELETROCARDIOGRAMA 06	EKG Challenges	00:00:21	DURING
46072	forum view discussion (http://www.ggte.unicamp.br/moodle/mod/forum/discuss.php?d=3653)	ELETROCARDIOGRAMA 06	EKG Challenges	00:00:09	DURING
46072	forum view discussion (http://www.ggte.unicamp.br/moodle/mod/forum/discuss.php?d=3653)	ELETROCARDIOGRAMA 06	EKG Challenges	00:00:13	DURING
46072	forum view discussion (http://www.ggte.unicamp.br/moodle/mod/forum/discuss.php?d=3653)	ELETROCARDIOGRAMA 06	EKG Challenges	00:01:54	DURING
46072	forum view forum (http://www.ggte.unicamp.br/moodle/mod/forum/view.php?id=36492)	ELETROCARDIOGRAMA 07	EKG Challenges	00:00:02	DURING
46072	forum view discussion (http://www.ggte.unicamp.br/moodle/mod/forum/discuss.php?d=3666)	ELETROCARDIOGRAMA 07	EKG Challenges	00:15:42	DURING
46072	forum view forum (http://www.ggte.unicamp.br/moodle/mod/forum/view.php?id=36507)	ELETROCARDIOGRAMA 08	EKG Challenges	00:00:02	DURING
46072	forum view discussion (http://www.ggte.unicamp.br/moodle/mod/forum/discuss.php?d=3668)	ELETROCARDIOGRAMA 08	EKG Challenges		DURING
46072	forum view discussion (http://www.ggte.unicamp.br/moodle/mod/forum/discuss.php?d=3668)	ELETROCARDIOGRAMA 08	EKG Challenges	00:00:13	DURING
46072	forum view discussion (http://www.ggte.unicamp.br/moodle/mod/forum/discuss.php?d=3668)	ELETROCARDIOGRAMA 08	EKG Challenges	00:00:06	DURING
46072	forum view discussion (http://www.ggte.unicamp.br/moodle/mod/forum/discuss.php?d=3668)	ELETROCARDIOGRAMA 08	EKG Challenges	00:01:18	DURING
46072	forum view discussion (http://www.ggte.unicamp.br/moodle/mod/forum/discuss.php?d=3668)	ELETROCARDIOGRAMA 08	EKG Challenges	00:00:08	DURING
46072	forum view discussion (http://www.ggte.unicamp.br/moodle/mod/forum/discuss.php?d=3668)	ELETROCARDIOGRAMA 08	EKG Challenges	00:00:44	DURING
46072	forum view discussion (http://www.ggte.unicamp.br/moodle/mod/forum/discuss.php?d=3668)	ELETROCARDIOGRAMA 08	EKG Challenges	00:00:08	DURING
46072	forum view discussion (http://www.ggte.unicamp.br/moodle/mod/forum/discuss.php?d=3668)	ELETROCARDIOGRAMA 08	EKG Challenges	00:00:08	DURING
46072	forum view forum (http://www.ggte.unicamp.br/moodle/mod/forum/view.php?id=36533)	ELETROCARDIOGRAMA 09	EKG Challenges	00:00:02	DURING
46072	forum view discussion (http://www.ggte.unicamp.br/moodle/mod/forum/discuss.php?d=3673)	ELETROCARDIOGRAMA 09	EKG Challenges	00:01:34	DURING
46072	forum view discussion (http://www.ggte.unicamp.br/moodle/mod/forum/discuss.php?d=3673)	ELETROCARDIOGRAMA 09	EKG Challenges	00:01:54	DURING
46072	forum view forum (http://www.ggte.unicamp.br/moodle/mod/forum/view.php?id=36633)	ELETROCARDIOGRAMA 10	EKG Challenges	00:00:02	DURING
46072	forum view discussion (http://www.ggte.unicamp.br/moodle/mod/forum/discuss.php?d=3679)	ELETROCARDIOGRAMA 10	EKG Challenges	00:01:47	DURING
46072	forum view discussion (http://www.ggte.unicamp.br/moodle/mod/forum/discuss.php?d=3679)	ELETROCARDIOGRAMA 10	EKG Challenges	00:00:49	DURING
46072	forum view discussion (http://www.ggte.unicamp.br/moodle/mod/forum/discuss.php?d=3679)	ELETROCARDIOGRAMA 10	EKG Challenges		DURING
46072	forum view discussion (http://www.ggte.unicamp.br/moodle/mod/forum/discuss.php?d=5659)	CASO 73 - PARTE 2	Virtual Rounds	00:00:40	DURING
46072	forum view discussion (http://www.ggte.unicamp.br/moodle/mod/forum/discuss.php?d=5659)	CASO 73 - PARTE 2	Virtual Rounds	00:00:03	DURING
46072	forum view forum (http://www.ggte.unicamp.br/moodle/mod/forum/view.php?id=46422)	VISITA VIRTUAL 73	Virtual Rounds	00:00:03	DURING
46072	forum view discussion (http://www.ggte.unicamp.br/moodle/mod/forum/discuss.php?d=5654)	CASO 73 - PARTE 1	Virtual Rounds	00:01:18	DURING
46072	forum view forum (http://www.ggte.unicamp.br/moodle/mod/forum/view.php?id=46422)	VISITA VIRTUAL 73	Virtual Rounds	00:00:05	DURING
46072	forum view discussion (http://www.ggte.unicamp.br/moodle/mod/forum/discuss.php?d=5659)	CASO 73 - PARTE 2	Virtual Rounds	00:04:34	DURING
46072	forum view discussion (http://www.ggte.unicamp.br/moodle/mod/forum/discuss.php?d=5645)	DESAFIO RADIOLÓGICO 40	Radiology Challenge	00:01:34	DURING
46072	forum view discussion (http://www.ggte.unicamp.br/moodle/mod/forum/discuss.php?d=5645)	DESAFIO RADIOLÓGICO 40	Radiology Challenge		DURING
46072	forum view forum (http://www.ggte.unicamp.br/moodle/mod/forum/view.php?id=38518)	DESAFIO RADIOLÓGICO 01	Radiology Challenge	00:00:03	DURING
46072	forum view discussion (http://www.ggte.unicamp.br/moodle/mod/forum/discuss.php?d=4058)	DESAFIO RADIOLÓGICO 01	Radiology Challenge		DURING
46072	forum view discussion (http://www.ggte.unicamp.br/moodle/mod/forum/discuss.php?d=4058)	DESAFIO RADIOLÓGICO 01	Radiology Challenge	00:00:14	DURING
46072	forum view discussion (http://www.ggte.unicamp.br/moodle/mod/forum/discuss.php?d=4058)	DESAFIO RADIOLÓGICO 01	Radiology Challenge	00:00:08	DURING
46072	forum view discussion (http://www.ggte.unicamp.br/moodle/mod/forum/discuss.php?d=4058)	DESAFIO RADIOLÓGICO 01	Radiology Challenge	00:00:14	DURING
46072	forum view discussion (http://www.ggte.unicamp.br/moodle/mod/forum/discuss.php?d=4058)	DESAFIO RADIOLÓGICO 01	Radiology Challenge	00:00:06	DURING
46072	forum view discussion (http://www.ggte.unicamp.br/moodle/mod/forum/discuss.php?d=4058)	DESAFIO RADIOLÓGICO 01	Radiology Challenge		DURING
46072	forum view forum (http://www.ggte.unicamp.br/moodle/mod/forum/view.php?id=46422)	VISITA VIRTUAL 73	Virtual Rounds	00:00:03	DURING
46072	forum view discussion (http://www.ggte.unicamp.br/moodle/mod/forum/discuss.php?d=5659)	CASO 73 - PARTE 2	Virtual Rounds	00:01:32	DURING
46072	forum view forum (http://www.ggte.unicamp.br/moodle/mod/forum/view.php?id=46422)	VISITA VIRTUAL 73	Virtual Rounds	00:00:02	DURING
46072	forum view discussion (http://www.ggte.unicamp.br/moodle/mod/forum/discuss.php?d=5663)	CASO 73 - PARTE 3	Virtual Rounds	00:41:45	DURING
46072	forum view discussion (http://www.ggte.unicamp.br/moodle/mod/forum/discuss.php?d=5647)	ELETROCARDIOGRAMA 70	EKG Challenges	00:00:03	DURING
46072	forum view discussion (http://www.ggte.unicamp.br/moodle/mod/forum/discuss.php?d=5664)	ELETROCARDIOGRAMA 71	EKG Challenges	00:01:05	DURING
46072	forum view discussion (http://www.ggte.unicamp.br/moodle/mod/forum/discuss.php?d=5647)	ELETROCARDIOGRAMA 70	EKG Challenges	00:00:53	DURING
46072	forum view discussion (http://www.ggte.unicamp.br/moodle/mod/forum/discuss.php?d=5647)	ELETROCARDIOGRAMA 70	EKG Challenges		DURING
46072	forum view discussion (http://www.ggte.unicamp.br/moodle/mod/forum/discuss.php?d=5664)	ELETROCARDIOGRAMA 71	EKG Challenges	00:01:50	DURING
46072	forum view forum (http://www.ggte.unicamp.br/moodle/mod/forum/view.php?id=36370)	ELETROCARDIOGRAMA 05	EKG Challenges	00:00:03	DURING
46072	forum view discussion (http://www.ggte.unicamp.br/moodle/mod/forum/discuss.php?d=3651)	ELETROCARDIOGRAMA 05	EKG Challenges	00:00:19	DURING
46072	forum view discussion (http://www.ggte.unicamp.br/moodle/mod/forum/discuss.php?d=3651)	ELETROCARDIOGRAMA 05	EKG Challenges	00:00:07	DURING
46072	forum view forum (http://www.ggte.unicamp.br/moodle/mod/forum/view.php?id=38309)	ELETROCARDIOGRAMA 21	EKG Challenges	00:00:02	DURING
46072	forum view discussion (http://www.ggte.unicamp.br/moodle/mod/forum/discuss.php?d=3866)	ELETROCARDIOGRAMA 21	EKG Challenges	00:00:55	DURING
46072	forum view discussion (http://www.ggte.unicamp.br/moodle/mod/forum/discuss.php?d=3866)	ELETROCARDIOGRAMA 21	EKG Challenges	00:00:05	DURING
46072	forum view discussion (http://www.ggte.unicamp.br/moodle/mod/forum/discuss.php?d=3866)	ELETROCARDIOGRAMA 21	EKG Challenges	00:01:57	DURING
46072	forum view forum (http://www.ggte.unicamp.br/moodle/mod/forum/view.php?id=39126)	ELETROCARDIOGRAMA 33	EKG Challenges	00:00:02	DURING
46072	forum view discussion (http://www.ggte.unicamp.br/moodle/mod/forum/discuss.php?d=4317)	ELETROCARDIOGRAMA 33	EKG Challenges	00:01:25	DURING
46072	forum view discussion (http://www.ggte.unicamp.br/moodle/mod/forum/discuss.php?d=4317)	ELETROCARDIOGRAMA 33	EKG Challenges	00:01:17	DURING
46072	forum view forum (http://www.ggte.unicamp.br/moodle/mod/forum/view.php?id=39764)	ELETROCARDIOGRAMA 40	EKG Challenges	00:00:02	DURING
46072	forum view discussion (http://www.ggte.unicamp.br/moodle/mod/forum/discuss.php?d=4460)	ELETROCARDIOGRAMA 40	EKG Challenges	00:00:15	DURING
46072	forum view discussion (http://www.ggte.unicamp.br/moodle/mod/forum/discuss.php?d=4460)	ELETROCARDIOGRAMA 40	EKG Challenges	00:00:09	DURING
46072	forum view discussion (http://www.ggte.unicamp.br/moodle/mod/forum/discuss.php?d=4460)	ELETROCARDIOGRAMA 40	EKG Challenges	00:06:27	DURING
46072	forum view discussion (http://www.ggte.unicamp.br/moodle/mod/forum/discuss.php?d=5663)	CASO 73 - PARTE 3	Virtual Rounds	00:00:40	DURING
46072	forum view discussion (http://www.ggte.unicamp.br/moodle/mod/forum/discuss.php?d=5663)	CASO 73 - PARTE 3	Virtual Rounds	00:01:03	DURING
46072	forum view discussion (http://www.ggte.unicamp.br/moodle/mod/forum/discuss.php?d=5663)	CASO 73 - PARTE 3	Virtual Rounds		DURING
46072	forum view discussion (http://www.ggte.unicamp.br/moodle/mod/forum/discuss.php?d=4460)	ELETROCARDIOGRAMA 40	EKG Challenges	00:00:10	DURING
46072	forum view discussion (http://www.ggte.unicamp.br/moodle/mod/forum/discuss.php?d=4460)	ELETROCARDIOGRAMA 40	EKG Challenges		DURING
46072	forum view discussion (http://www.ggte.unicamp.br/moodle/mod/forum/discuss.php?d=5666)	CASO 73 - PARTE 4	Virtual Rounds		DURING
46072	forum view discussion (http://www.ggte.unicamp.br/moodle/mod/forum/discuss.php?d=5669)	CASO 73 - PARTE 5	Virtual Rounds		DURING
46072	forum view discussion (http://www.ggte.unicamp.br/moodle/mod/forum/discuss.php?d=5664)	ELETROCARDIOGRAMA 71	EKG Challenges	00:00:20	DURING
46072	forum view forum (http://www.ggte.unicamp.br/moodle/mod/forum/view.php?id=46561)	ELETROCARDIOGRAMA 71	EKG Challenges	00:00:04	DURING
46072	user view (http://www.ggte.unicamp.br/moodle/user/view.php?id=4339&amp;course=219)	TIAGO DE ARAUJO GUERRA GRANGEIA	Other activity	00:00:04	DURING
46072	forum view discussion (http://www.ggte.unicamp.br/moodle/mod/forum/discuss.php?d=5664)	ELETROCARDIOGRAMA 71	EKG Challenges	00:00:06	DURING
46072	forum view forum (http://www.ggte.unicamp.br/moodle/mod/forum/view.php?id=46561)	ELETROCARDIOGRAMA 71	EKG Challenges	00:00:12	DURING
46072	quiz view (http://www.ggte.unicamp.br/moodle/mod/quiz/view.php?id=46577)	QUIZ DA EMERGÊNCIA 54	Emergency Quiz.	00:00:15	DURING
46072	quiz attempt (http://www.ggte.unicamp.br/moodle/mod/quiz/review.php?attempt=67594)	QUIZ DA EMERGÊNCIA 54	Emergency Quiz.	00:00:01	DURING
46072	quiz continue attempt (http://www.ggte.unicamp.br/moodle/mod/quiz/review.php?attempt=67594)	QUIZ DA EMERGÊNCIA 54	Emergency Quiz.	00:01:39	DURING
46072	quiz continue attempt (http://www.ggte.unicamp.br/moodle/mod/quiz/review.php?attempt=67594)	QUIZ DA EMERGÊNCIA 54	Emergency Quiz.	00:00:19	DURING
46072	quiz continue attempt (http://www.ggte.unicamp.br/moodle/mod/quiz/review.php?attempt=67594)	QUIZ DA EMERGÊNCIA 54	Emergency Quiz.	00:00:08	DURING
46072	quiz continue attempt (http://www.ggte.unicamp.br/moodle/mod/quiz/review.php?attempt=67594)	QUIZ DA EMERGÊNCIA 54	Emergency Quiz.		DURING
46072	forum view discussion (http://www.ggte.unicamp.br/moodle/mod/forum/discuss.php?d=5677)	CASO 74 - PARTE 1	Virtual Rounds	00:00:11	DURING
46072	forum view discussion (http://www.ggte.unicamp.br/moodle/mod/forum/discuss.php?d=5660)	DESAFIO RADIOLÓGICO 41	Radiology Challenge	00:01:41	DURING
46072	forum view discussion (http://www.ggte.unicamp.br/moodle/mod/forum/discuss.php?d=5660)	DESAFIO RADIOLÓGICO 41	Radiology Challenge		DURING
46072	forum view discussion (http://www.ggte.unicamp.br/moodle/mod/forum/discuss.php?d=5660)	DESAFIO RADIOLÓGICO 41	Radiology Challenge	00:00:09	DURING
46072	quiz view (http://www.ggte.unicamp.br/moodle/mod/quiz/view.php?id=46577)	QUIZ DA EMERGÊNCIA 54	Emergency Quiz.	00:00:04	DURING
46072	quiz continue attempt (http://www.ggte.unicamp.br/moodle/mod/quiz/review.php?attempt=67594)	QUIZ DA EMERGÊNCIA 54	Emergency Quiz.	00:03:32	DURING
46072	quiz continue attempt (http://www.ggte.unicamp.br/moodle/mod/quiz/review.php?attempt=67594)	QUIZ DA EMERGÊNCIA 54	Emergency Quiz.	00:00:06	DURING
46072	quiz continue attempt (http://www.ggte.unicamp.br/moodle/mod/quiz/review.php?attempt=67594)	QUIZ DA EMERGÊNCIA 54	Emergency Quiz.	00:00:03	DURING
46072	quiz continue attempt (http://www.ggte.unicamp.br/moodle/mod/quiz/review.php?attempt=67594)	QUIZ DA EMERGÊNCIA 54	Emergency Quiz.	00:00:04	DURING
46072	quiz continue attempt (http://www.ggte.unicamp.br/moodle/mod/quiz/review.php?attempt=67594)	QUIZ DA EMERGÊNCIA 54	Emergency Quiz.	00:00:26	DURING
46072	quiz continue attempt (http://www.ggte.unicamp.br/moodle/mod/quiz/review.php?attempt=67594)	QUIZ DA EMERGÊNCIA 54	Emergency Quiz.	00:00:12	DURING
46072	quiz continue attempt (http://www.ggte.unicamp.br/moodle/mod/quiz/review.php?attempt=67594)	QUIZ DA EMERGÊNCIA 54	Emergency Quiz.	00:00:09	DURING
46072	quiz continue attempt (http://www.ggte.unicamp.br/moodle/mod/quiz/review.php?attempt=67594)	QUIZ DA EMERGÊNCIA 54	Emergency Quiz.	00:00:10	DURING
46072	quiz continue attempt (http://www.ggte.unicamp.br/moodle/mod/quiz/review.php?attempt=67594)	QUIZ DA EMERGÊNCIA 54	Emergency Quiz.	00:00:04	DURING
46072	quiz continue attempt (http://www.ggte.unicamp.br/moodle/mod/quiz/review.php?attempt=67594)	QUIZ DA EMERGÊNCIA 54	Emergency Quiz.	00:01:06	DURING
46072	quiz continue attempt (http://www.ggte.unicamp.br/moodle/mod/quiz/review.php?attempt=67594)	QUIZ DA EMERGÊNCIA 54	Emergency Quiz.	00:00:12	DURING
46072	quiz continue attempt (http://www.ggte.unicamp.br/moodle/mod/quiz/review.php?attempt=67594)	QUIZ DA EMERGÊNCIA 54	Emergency Quiz.	00:00:23	DURING
46072	quiz view summary (http://www.ggte.unicamp.br/moodle/mod/quiz/summary.php?attempt=67594)	2826	Emergency Quiz.	00:00:18	DURING
46072	quiz continue attempt (http://www.ggte.unicamp.br/moodle/mod/quiz/review.php?attempt=67594)	QUIZ DA EMERGÊNCIA 54	Emergency Quiz.	00:00:21	DURING
46072	course view (http://www.ggte.unicamp.br/moodle/course/view.php?id=219)	MD136 - Emergências Clínicas	Other activity	00:00:06	DURING
46072	quiz view (http://www.ggte.unicamp.br/moodle/mod/quiz/view.php?id=36324)	QUIZ DA EMERGÊNCIA 01	Emergency Quiz.	00:00:07	DURING
46072	quiz attempt (http://www.ggte.unicamp.br/moodle/mod/quiz/review.php?attempt=68519)	QUIZ DA EMERGÊNCIA 01	Emergency Quiz.	00:00:00	DURING
46072	quiz continue attempt (http://www.ggte.unicamp.br/moodle/mod/quiz/review.php?attempt=68519)	QUIZ DA EMERGÊNCIA 01	Emergency Quiz.	00:01:45	DURING
46072	quiz continue attempt (http://www.ggte.unicamp.br/moodle/mod/quiz/review.php?attempt=68519)	QUIZ DA EMERGÊNCIA 01	Emergency Quiz.	00:01:22	DURING
46072	quiz continue attempt (http://www.ggte.unicamp.br/moodle/mod/quiz/review.php?attempt=68519)	QUIZ DA EMERGÊNCIA 01	Emergency Quiz.	00:01:12	DURING
46072	quiz continue attempt (http://www.ggte.unicamp.br/moodle/mod/quiz/review.php?attempt=68519)	QUIZ DA EMERGÊNCIA 01	Emergency Quiz.	00:00:03	DURING
46072	quiz continue attempt (http://www.ggte.unicamp.br/moodle/mod/quiz/review.php?attempt=68519)	QUIZ DA EMERGÊNCIA 01	Emergency Quiz.	00:00:04	DURING
46072	quiz continue attempt (http://www.ggte.unicamp.br/moodle/mod/quiz/review.php?attempt=68519)	QUIZ DA EMERGÊNCIA 01	Emergency Quiz.	00:00:04	DURING
46072	quiz continue attempt (http://www.ggte.unicamp.br/moodle/mod/quiz/review.php?attempt=68519)	QUIZ DA EMERGÊNCIA 01	Emergency Quiz.	00:00:26	DURING
46072	quiz continue attempt (http://www.ggte.unicamp.br/moodle/mod/quiz/review.php?attempt=68519)	QUIZ DA EMERGÊNCIA 01	Emergency Quiz.	00:00:35	DURING
46072	quiz continue attempt (http://www.ggte.unicamp.br/moodle/mod/quiz/review.php?attempt=68519)	QUIZ DA EMERGÊNCIA 01	Emergency Quiz.	00:00:34	DURING
46072	quiz continue attempt (http://www.ggte.unicamp.br/moodle/mod/quiz/review.php?attempt=68519)	QUIZ DA EMERGÊNCIA 01	Emergency Quiz.	00:00:37	DURING
46072	quiz continue attempt (http://www.ggte.unicamp.br/moodle/mod/quiz/review.php?attempt=68519)	QUIZ DA EMERGÊNCIA 01	Emergency Quiz.	00:00:03	DURING
46072	quiz continue attempt (http://www.ggte.unicamp.br/moodle/mod/quiz/review.php?attempt=68519)	QUIZ DA EMERGÊNCIA 01	Emergency Quiz.	00:01:38	DURING
46072	quiz continue attempt (http://www.ggte.unicamp.br/moodle/mod/quiz/review.php?attempt=68519)	QUIZ DA EMERGÊNCIA 01	Emergency Quiz.	00:00:42	DURING
46072	quiz continue attempt (http://www.ggte.unicamp.br/moodle/mod/quiz/review.php?attempt=68519)	QUIZ DA EMERGÊNCIA 01	Emergency Quiz.	00:00:44	DURING
46072	quiz continue attempt (http://www.ggte.unicamp.br/moodle/mod/quiz/review.php?attempt=68519)	QUIZ DA EMERGÊNCIA 01	Emergency Quiz.	00:00:04	DURING
46072	quiz view summary (http://www.ggte.unicamp.br/moodle/mod/quiz/summary.php?attempt=68519)	1747	Emergency Quiz.	00:00:11	DURING
46072	quiz view (http://www.ggte.unicamp.br/moodle/mod/quiz/view.php?id=36324)	QUIZ DA EMERGÊNCIA 01	Emergency Quiz.	00:00:02	DURING
46072	quiz view (http://www.ggte.unicamp.br/moodle/mod/quiz/view.php?id=36332)	QUIZ DA EMERGÊNCIA 02	Emergency Quiz.	00:00:04	DURING
46072	quiz attempt (http://www.ggte.unicamp.br/moodle/mod/quiz/review.php?attempt=68520)	QUIZ DA EMERGÊNCIA 02	Emergency Quiz.	00:00:01	DURING
46072	quiz continue attempt (http://www.ggte.unicamp.br/moodle/mod/quiz/review.php?attempt=68520)	QUIZ DA EMERGÊNCIA 02	Emergency Quiz.	00:01:27	DURING
46072	quiz continue attempt (http://www.ggte.unicamp.br/moodle/mod/quiz/review.php?attempt=68520)	QUIZ DA EMERGÊNCIA 02	Emergency Quiz.	00:00:29	DURING
46072	quiz continue attempt (http://www.ggte.unicamp.br/moodle/mod/quiz/review.php?attempt=68520)	QUIZ DA EMERGÊNCIA 02	Emergency Quiz.	00:01:24	DURING
46072	quiz continue attempt (http://www.ggte.unicamp.br/moodle/mod/quiz/review.php?attempt=68520)	QUIZ DA EMERGÊNCIA 02	Emergency Quiz.	00:00:18	DURING
46072	quiz continue attempt (http://www.ggte.unicamp.br/moodle/mod/quiz/review.php?attempt=68520)	QUIZ DA EMERGÊNCIA 02	Emergency Quiz.	00:00:30	DURING
46072	quiz continue attempt (http://www.ggte.unicamp.br/moodle/mod/quiz/review.php?attempt=68520)	QUIZ DA EMERGÊNCIA 02	Emergency Quiz.	00:00:03	DURING
46072	quiz continue attempt (http://www.ggte.unicamp.br/moodle/mod/quiz/review.php?attempt=68520)	QUIZ DA EMERGÊNCIA 02	Emergency Quiz.	00:00:25	DURING
46072	quiz continue attempt (http://www.ggte.unicamp.br/moodle/mod/quiz/review.php?attempt=68520)	QUIZ DA EMERGÊNCIA 02	Emergency Quiz.	00:00:52	DURING
46072	quiz continue attempt (http://www.ggte.unicamp.br/moodle/mod/quiz/review.php?attempt=68520)	QUIZ DA EMERGÊNCIA 02	Emergency Quiz.	00:00:04	DURING
46072	quiz continue attempt (http://www.ggte.unicamp.br/moodle/mod/quiz/review.php?attempt=68520)	QUIZ DA EMERGÊNCIA 02	Emergency Quiz.	00:00:52	DURING
46072	quiz view summary (http://www.ggte.unicamp.br/moodle/mod/quiz/summary.php?attempt=68520)	1750	Emergency Quiz.	00:00:05	DURING
46072	quiz view (http://www.ggte.unicamp.br/moodle/mod/quiz/view.php?id=36332)	QUIZ DA EMERGÊNCIA 02	Emergency Quiz.	00:00:03	DURING
46072	quiz view (http://www.ggte.unicamp.br/moodle/mod/quiz/view.php?id=36351)	QUIZ DA EMERGÊNCIA 03	Emergency Quiz.	00:00:02	DURING
46072	quiz attempt (http://www.ggte.unicamp.br/moodle/mod/quiz/review.php?attempt=68521)	QUIZ DA EMERGÊNCIA 03	Emergency Quiz.	00:00:00	DURING
46072	quiz continue attempt (http://www.ggte.unicamp.br/moodle/mod/quiz/review.php?attempt=68521)	QUIZ DA EMERGÊNCIA 03	Emergency Quiz.	00:02:27	DURING
46072	quiz continue attempt (http://www.ggte.unicamp.br/moodle/mod/quiz/review.php?attempt=68521)	QUIZ DA EMERGÊNCIA 03	Emergency Quiz.	00:00:21	DURING
46072	quiz continue attempt (http://www.ggte.unicamp.br/moodle/mod/quiz/review.php?attempt=68521)	QUIZ DA EMERGÊNCIA 03	Emergency Quiz.	00:00:03	DURING
46072	quiz continue attempt (http://www.ggte.unicamp.br/moodle/mod/quiz/review.php?attempt=68521)	QUIZ DA EMERGÊNCIA 03	Emergency Quiz.	00:01:30	DURING
46072	quiz continue attempt (http://www.ggte.unicamp.br/moodle/mod/quiz/review.php?attempt=68521)	QUIZ DA EMERGÊNCIA 03	Emergency Quiz.	00:00:03	DURING
46072	quiz continue attempt (http://www.ggte.unicamp.br/moodle/mod/quiz/review.php?attempt=68521)	QUIZ DA EMERGÊNCIA 03	Emergency Quiz.	00:00:03	DURING
46072	quiz continue attempt (http://www.ggte.unicamp.br/moodle/mod/quiz/review.php?attempt=68521)	QUIZ DA EMERGÊNCIA 03	Emergency Quiz.	00:00:04	DURING
46072	quiz continue attempt (http://www.ggte.unicamp.br/moodle/mod/quiz/review.php?attempt=68521)	QUIZ DA EMERGÊNCIA 03	Emergency Quiz.	00:00:25	DURING
46072	quiz continue attempt (http://www.ggte.unicamp.br/moodle/mod/quiz/review.php?attempt=68521)	QUIZ DA EMERGÊNCIA 03	Emergency Quiz.	00:02:39	DURING
46072	quiz continue attempt (http://www.ggte.unicamp.br/moodle/mod/quiz/review.php?attempt=68521)	QUIZ DA EMERGÊNCIA 03	Emergency Quiz.	00:00:07	DURING
46072	quiz continue attempt (http://www.ggte.unicamp.br/moodle/mod/quiz/review.php?attempt=68521)	QUIZ DA EMERGÊNCIA 03	Emergency Quiz.	00:01:09	DURING
46072	quiz view summary (http://www.ggte.unicamp.br/moodle/mod/quiz/summary.php?attempt=68521)	1752	Emergency Quiz.	00:00:05	DURING
46072	quiz view (http://www.ggte.unicamp.br/moodle/mod/quiz/view.php?id=36351)	QUIZ DA EMERGÊNCIA 03	Emergency Quiz.	00:00:04	DURING
46072	quiz view (http://www.ggte.unicamp.br/moodle/mod/quiz/view.php?id=36367)	QUIZ DA EMERGÊNCIA 04	Emergency Quiz.	00:00:12	DURING
46072	quiz attempt (http://www.ggte.unicamp.br/moodle/mod/quiz/review.php?attempt=68524)	QUIZ DA EMERGÊNCIA 04	Emergency Quiz.	00:00:00	DURING
46072	quiz continue attempt (http://www.ggte.unicamp.br/moodle/mod/quiz/review.php?attempt=68524)	QUIZ DA EMERGÊNCIA 04	Emergency Quiz.	00:03:00	DURING
46072	quiz continue attempt (http://www.ggte.unicamp.br/moodle/mod/quiz/review.php?attempt=68524)	QUIZ DA EMERGÊNCIA 04	Emergency Quiz.	00:00:03	DURING
46072	quiz continue attempt (http://www.ggte.unicamp.br/moodle/mod/quiz/review.php?attempt=68524)	QUIZ DA EMERGÊNCIA 04	Emergency Quiz.	00:00:22	DURING
46072	quiz continue attempt (http://www.ggte.unicamp.br/moodle/mod/quiz/review.php?attempt=68524)	QUIZ DA EMERGÊNCIA 04	Emergency Quiz.	00:01:54	DURING
46072	quiz continue attempt (http://www.ggte.unicamp.br/moodle/mod/quiz/review.php?attempt=68524)	QUIZ DA EMERGÊNCIA 04	Emergency Quiz.	00:00:04	DURING
46072	quiz continue attempt (http://www.ggte.unicamp.br/moodle/mod/quiz/review.php?attempt=68524)	QUIZ DA EMERGÊNCIA 04	Emergency Quiz.	00:00:03	DURING
46072	quiz continue attempt (http://www.ggte.unicamp.br/moodle/mod/quiz/review.php?attempt=68524)	QUIZ DA EMERGÊNCIA 04	Emergency Quiz.	00:00:59	DURING
46072	quiz continue attempt (http://www.ggte.unicamp.br/moodle/mod/quiz/review.php?attempt=68524)	QUIZ DA EMERGÊNCIA 04	Emergency Quiz.	00:00:33	DURING
46072	quiz continue attempt (http://www.ggte.unicamp.br/moodle/mod/quiz/review.php?attempt=68524)	QUIZ DA EMERGÊNCIA 04	Emergency Quiz.	00:00:17	DURING
46072	quiz view summary (http://www.ggte.unicamp.br/moodle/mod/quiz/summary.php?attempt=68524)	1754	Emergency Quiz.	00:18:32	DURING
46072	quiz view (http://www.ggte.unicamp.br/moodle/mod/quiz/view.php?id=36367)	QUIZ DA EMERGÊNCIA 04	Emergency Quiz.	00:05:30	DURING
46072	quiz view (http://www.ggte.unicamp.br/moodle/mod/quiz/view.php?id=36369)	QUIZ DA EMERGÊNCIA 05	Emergency Quiz.	00:00:03	DURING
46072	quiz attempt (http://www.ggte.unicamp.br/moodle/mod/quiz/review.php?attempt=68530)	QUIZ DA EMERGÊNCIA 05	Emergency Quiz.	00:00:01	DURING
46072	quiz continue attempt (http://www.ggte.unicamp.br/moodle/mod/quiz/review.php?attempt=68530)	QUIZ DA EMERGÊNCIA 05	Emergency Quiz.	00:01:17	DURING
46072	quiz continue attempt (http://www.ggte.unicamp.br/moodle/mod/quiz/review.php?attempt=68530)	QUIZ DA EMERGÊNCIA 05	Emergency Quiz.	00:00:36	DURING
46072	quiz continue attempt (http://www.ggte.unicamp.br/moodle/mod/quiz/review.php?attempt=68530)	QUIZ DA EMERGÊNCIA 05	Emergency Quiz.	00:00:30	DURING
46072	quiz continue attempt (http://www.ggte.unicamp.br/moodle/mod/quiz/review.php?attempt=68530)	QUIZ DA EMERGÊNCIA 05	Emergency Quiz.	00:00:08	DURING
46072	quiz continue attempt (http://www.ggte.unicamp.br/moodle/mod/quiz/review.php?attempt=68530)	QUIZ DA EMERGÊNCIA 05	Emergency Quiz.	00:02:03	DURING
46072	quiz continue attempt (http://www.ggte.unicamp.br/moodle/mod/quiz/review.php?attempt=68530)	QUIZ DA EMERGÊNCIA 05	Emergency Quiz.	00:00:23	DURING
46072	quiz view summary (http://www.ggte.unicamp.br/moodle/mod/quiz/summary.php?attempt=68530)	1755	Emergency Quiz.	00:08:33	DURING
46072	lesson start (http://www.ggte.unicamp.br/moodle/mod/lesson/view.php?id=36629)	DECISÕES EXTREMAS 01	Extreme Decisions	00:00:00	DURING
46072	lesson view (http://www.ggte.unicamp.br/moodle/mod/lesson/view.php?id=36629)	DECISÕES EXTREMAS 01 - QUESTÃO 1	Extreme Decisions	00:01:54	DURING
46072	lesson view (http://www.ggte.unicamp.br/moodle/mod/lesson/view.php?id=36629)	DECISÕES EXTREMAS 01 - QUESTÃO 1	Extreme Decisions	00:00:55	DURING
46072	lesson view (http://www.ggte.unicamp.br/moodle/mod/lesson/view.php?id=36629)	DECISÕES EXTREMAS 01 - QUESTÃO 2	Extreme Decisions	00:00:55	DURING
46072	lesson view (http://www.ggte.unicamp.br/moodle/mod/lesson/view.php?id=36629)	DECISÕES EXTREMAS 01 - QUESTÃO 2	Extreme Decisions	00:00:24	DURING
46072	lesson view (http://www.ggte.unicamp.br/moodle/mod/lesson/view.php?id=36629)	DECISÕES EXTREMAS 01 - QUESTÃO 2	Extreme Decisions	00:00:16	DURING
46072	lesson view (http://www.ggte.unicamp.br/moodle/mod/lesson/view.php?id=36629)	DECISÕES EXTREMAS 01 - QUESTÃO 2	Extreme Decisions	00:00:18	DURING
46072	lesson view (http://www.ggte.unicamp.br/moodle/mod/lesson/view.php?id=36629)	DECISÕES EXTREMAS 01 - QUESTÃO 2	Extreme Decisions	00:00:05	DURING
46072	lesson view (http://www.ggte.unicamp.br/moodle/mod/lesson/view.php?id=36629)	DECISÕES EXTREMAS 01 - QUESTÃO 2	Extreme Decisions	00:00:06	DURING
46072	lesson start (http://www.ggte.unicamp.br/moodle/mod/lesson/view.php?id=36629)	DECISÕES EXTREMAS 01	Extreme Decisions	00:00:08	DURING
46072	lesson view (http://www.ggte.unicamp.br/moodle/mod/lesson/view.php?id=36629)	DECISÕES EXTREMAS 01 - QUESTÃO 1	Extreme Decisions		DURING
46072	forum view discussion (http://www.ggte.unicamp.br/moodle/mod/forum/discuss.php?d=5664)	ELETROCARDIOGRAMA 71	EKG Challenges	00:00:11	DURING
46072	forum view discussion (http://www.ggte.unicamp.br/moodle/mod/forum/discuss.php?d=5684)	DESAFIO RADIOLÓGICO 42	Radiology Challenge	00:00:01	DURING
46072	forum view discussion (http://www.ggte.unicamp.br/moodle/mod/forum/discuss.php?d=5683)	CASO 74 - PARTE 2	Virtual Rounds	00:00:01	DURING
46072	forum view discussion (http://www.ggte.unicamp.br/moodle/mod/forum/discuss.php?d=5664)	ELETROCARDIOGRAMA 71	EKG Challenges	00:00:30	DURING
46072	forum view discussion (http://www.ggte.unicamp.br/moodle/mod/forum/discuss.php?d=5664)	ELETROCARDIOGRAMA 71	EKG Challenges	00:16:11	DURING
46072	forum view forum (http://www.ggte.unicamp.br/moodle/mod/forum/view.php?id=47675)	VISITA VIRTUAL 74	Virtual Rounds	00:00:12	DURING
46072	forum view discussion (http://www.ggte.unicamp.br/moodle/mod/forum/discuss.php?d=5660)	DESAFIO RADIOLÓGICO 41	Radiology Challenge	00:07:42	DURING
46072	forum view discussion (http://www.ggte.unicamp.br/moodle/mod/forum/discuss.php?d=5660)	DESAFIO RADIOLÓGICO 41	Radiology Challenge	00:00:25	DURING
46072	forum view discussion (http://www.ggte.unicamp.br/moodle/mod/forum/discuss.php?d=5660)	DESAFIO RADIOLÓGICO 41	Radiology Challenge		DURING
46072	forum view discussion (http://www.ggte.unicamp.br/moodle/mod/forum/discuss.php?d=5664)	ELETROCARDIOGRAMA 71	EKG Challenges	00:00:13	DURING
46072	forum view discussion (http://www.ggte.unicamp.br/moodle/mod/forum/discuss.php?d=5664)	ELETROCARDIOGRAMA 71	EKG Challenges	00:02:01	DURING
46072	forum view discussion (http://www.ggte.unicamp.br/moodle/mod/forum/discuss.php?d=5693)	CASO 74 - PARTE 3	Virtual Rounds	00:00:01	DURING
46072	forum view discussion (http://www.ggte.unicamp.br/moodle/mod/forum/discuss.php?d=5664)	ELETROCARDIOGRAMA 71	EKG Challenges	00:00:04	DURING
46072	forum view forum (http://www.ggte.unicamp.br/moodle/mod/forum/view.php?id=47688)	ELETROCARDIOGRAMA 72	EKG Challenges	00:00:09	DURING
46072	forum view discussion (http://www.ggte.unicamp.br/moodle/mod/forum/discuss.php?d=5694)	ELETROCARDIOGRAMA 72	EKG Challenges	00:04:50	DURING
46072	forum view discussion (http://www.ggte.unicamp.br/moodle/mod/forum/discuss.php?d=5694)	ELETROCARDIOGRAMA 72	EKG Challenges	00:02:34	DURING
46072	forum view discussion (http://www.ggte.unicamp.br/moodle/mod/forum/discuss.php?d=5698)	CASO 74 - PARTE 4	Virtual Rounds	00:00:25	DURING
46072	forum view forum (http://www.ggte.unicamp.br/moodle/mod/forum/view.php?id=47675)	VISITA VIRTUAL 74	Virtual Rounds	00:00:03	DURING
46072	forum view discussion (http://www.ggte.unicamp.br/moodle/mod/forum/discuss.php?d=5683)	CASO 74 - PARTE 2	Virtual Rounds	00:00:27	DURING
46072	forum view forum (http://www.ggte.unicamp.br/moodle/mod/forum/view.php?id=47675)	VISITA VIRTUAL 74	Virtual Rounds	00:00:03	DURING
46072	forum view discussion (http://www.ggte.unicamp.br/moodle/mod/forum/discuss.php?d=5693)	CASO 74 - PARTE 3	Virtual Rounds	00:05:27	DURING
46072	forum view forum (http://www.ggte.unicamp.br/moodle/mod/forum/view.php?id=47675)	VISITA VIRTUAL 74	Virtual Rounds	00:00:02	DURING
46072	forum view discussion (http://www.ggte.unicamp.br/moodle/mod/forum/discuss.php?d=5698)	CASO 74 - PARTE 4	Virtual Rounds	00:48:17	DURING
46072	forum view discussion (http://www.ggte.unicamp.br/moodle/mod/forum/discuss.php?d=5694)	ELETROCARDIOGRAMA 72	EKG Challenges	00:18:01	DURING
46072	forum view forum (http://www.ggte.unicamp.br/moodle/mod/forum/view.php?id=38016)	ELETROCARDIOGRAMA 17	EKG Challenges	00:00:03	DURING
46072	forum view discussion (http://www.ggte.unicamp.br/moodle/mod/forum/discuss.php?d=3771)	ELETROCARDIOGRAMA 17	EKG Challenges	00:01:36	DURING
46072	forum view discussion (http://www.ggte.unicamp.br/moodle/mod/forum/discuss.php?d=3771)	ELETROCARDIOGRAMA 17	EKG Challenges	00:00:09	DURING
46072	forum view discussion (http://www.ggte.unicamp.br/moodle/mod/forum/discuss.php?d=3771)	ELETROCARDIOGRAMA 17	EKG Challenges	00:01:34	DURING
46072	forum view forum (http://www.ggte.unicamp.br/moodle/mod/forum/view.php?id=38334)	ELETROCARDIOGRAMA 23	EKG Challenges	00:00:02	DURING
46072	forum view discussion (http://www.ggte.unicamp.br/moodle/mod/forum/discuss.php?d=3889)	ELETROCARDIOGRAMA 23	EKG Challenges	00:02:00	DURING
46072	forum view discussion (http://www.ggte.unicamp.br/moodle/mod/forum/discuss.php?d=3889)	ELETROCARDIOGRAMA 23	EKG Challenges	00:01:13	DURING
46072	forum view discussion (http://www.ggte.unicamp.br/moodle/mod/forum/discuss.php?d=3889)	ELETROCARDIOGRAMA 23	EKG Challenges	00:00:13	DURING
46072	forum view forum (http://www.ggte.unicamp.br/moodle/mod/forum/view.php?id=38335)	ELETROCARDIOGRAMA 24	EKG Challenges	00:00:05	DURING
46072	forum view discussion (http://www.ggte.unicamp.br/moodle/mod/forum/discuss.php?d=3890)	ELETROCARDIOGRAMA 24	EKG Challenges	00:01:22	DURING
46072	forum view discussion (http://www.ggte.unicamp.br/moodle/mod/forum/discuss.php?d=3890)	ELETROCARDIOGRAMA 24	EKG Challenges	00:01:41	DURING
46072	forum view forum (http://www.ggte.unicamp.br/moodle/mod/forum/view.php?id=38336)	ELETROCARDIOGRAMA 25	EKG Challenges	00:00:04	DURING
46072	forum view discussion (http://www.ggte.unicamp.br/moodle/mod/forum/discuss.php?d=3913)	ELETROCARDIOGRAMA 25	EKG Challenges	00:02:09	DURING
46072	forum view discussion (http://www.ggte.unicamp.br/moodle/mod/forum/discuss.php?d=3913)	ELETROCARDIOGRAMA 25	EKG Challenges	00:00:35	DURING
46072	quiz view (http://www.ggte.unicamp.br/moodle/mod/quiz/view.php?id=47702)	QUIZ DA EMERGÊNCIA 55	Emergency Quiz.	00:00:06	DURING
46072	forum view discussion (http://www.ggte.unicamp.br/moodle/mod/forum/discuss.php?d=5706)	CASO 74 - PARTE 5	Virtual Rounds	00:01:56	DURING
46072	quiz attempt (http://www.ggte.unicamp.br/moodle/mod/quiz/review.php?attempt=68912)	QUIZ DA EMERGÊNCIA 55	Emergency Quiz.	00:00:00	DURING
46072	quiz continue attempt (http://www.ggte.unicamp.br/moodle/mod/quiz/review.php?attempt=68912)	QUIZ DA EMERGÊNCIA 55	Emergency Quiz.	00:00:59	DURING
46072	quiz continue attempt (http://www.ggte.unicamp.br/moodle/mod/quiz/review.php?attempt=68912)	QUIZ DA EMERGÊNCIA 55	Emergency Quiz.	00:00:40	DURING
46072	quiz continue attempt (http://www.ggte.unicamp.br/moodle/mod/quiz/review.php?attempt=68912)	QUIZ DA EMERGÊNCIA 55	Emergency Quiz.	00:01:31	DURING
46072	quiz continue attempt (http://www.ggte.unicamp.br/moodle/mod/quiz/review.php?attempt=68912)	QUIZ DA EMERGÊNCIA 55	Emergency Quiz.	00:00:20	DURING
46072	quiz continue attempt (http://www.ggte.unicamp.br/moodle/mod/quiz/review.php?attempt=68912)	QUIZ DA EMERGÊNCIA 55	Emergency Quiz.	00:00:52	DURING
46072	quiz continue attempt (http://www.ggte.unicamp.br/moodle/mod/quiz/review.php?attempt=68912)	QUIZ DA EMERGÊNCIA 55	Emergency Quiz.	00:00:03	DURING
46072	quiz continue attempt (http://www.ggte.unicamp.br/moodle/mod/quiz/review.php?attempt=68912)	QUIZ DA EMERGÊNCIA 55	Emergency Quiz.	00:00:21	DURING
46072	quiz view summary (http://www.ggte.unicamp.br/moodle/mod/quiz/summary.php?attempt=68912)	2948	Emergency Quiz.		DURING
46072	forum view discussion (http://www.ggte.unicamp.br/moodle/mod/forum/discuss.php?d=5714)	CASO 75 - PARTE 1	Virtual Rounds		DURING
46072	forum view discussion (http://www.ggte.unicamp.br/moodle/mod/forum/discuss.php?d=5720)	CASO 75 - PARTE 2	Virtual Rounds		DURING
46072	forum view discussion (http://www.ggte.unicamp.br/moodle/mod/forum/discuss.php?d=5723)	CASO 75 - PARTE 3	Virtual Rounds	00:00:10	DURING
46072	forum view discussion (http://www.ggte.unicamp.br/moodle/mod/forum/discuss.php?d=5723)	CASO 75 - PARTE 3	Virtual Rounds	00:00:02	DURING
46072	forum view forum (http://www.ggte.unicamp.br/moodle/mod/forum/view.php?id=47721)	VISITA VIRTUAL 75	Virtual Rounds	00:00:02	DURING
46072	forum view discussion (http://www.ggte.unicamp.br/moodle/mod/forum/discuss.php?d=5720)	CASO 75 - PARTE 2	Virtual Rounds	00:02:47	DURING
46072	forum view discussion (http://www.ggte.unicamp.br/moodle/mod/forum/discuss.php?d=5720)	CASO 75 - PARTE 2	Virtual Rounds	00:00:02	DURING
46072	forum view forum (http://www.ggte.unicamp.br/moodle/mod/forum/view.php?id=47721)	VISITA VIRTUAL 75	Virtual Rounds	00:00:02	DURING
46072	forum view discussion (http://www.ggte.unicamp.br/moodle/mod/forum/discuss.php?d=5723)	CASO 75 - PARTE 3	Virtual Rounds	00:03:16	DURING
46072	forum view discussion (http://www.ggte.unicamp.br/moodle/mod/forum/discuss.php?d=5723)	CASO 75 - PARTE 3	Virtual Rounds	00:00:36	DURING
46072	forum view discussion (http://www.ggte.unicamp.br/moodle/mod/forum/discuss.php?d=5723)	CASO 75 - PARTE 3	Virtual Rounds	00:00:23	DURING
46072	forum view discussion (http://www.ggte.unicamp.br/moodle/mod/forum/discuss.php?d=5723)	CASO 75 - PARTE 3	Virtual Rounds	00:00:17	DURING
46072	forum view discussion (http://www.ggte.unicamp.br/moodle/mod/forum/discuss.php?d=5723)	CASO 75 - PARTE 3	Virtual Rounds	00:02:15	DURING
46072	forum view discussion (http://www.ggte.unicamp.br/moodle/mod/forum/discuss.php?d=5720)	CASO 75 - PARTE 2	Virtual Rounds	00:00:16	DURING
46072	forum view discussion (http://www.ggte.unicamp.br/moodle/mod/forum/discuss.php?d=5723)	CASO 75 - PARTE 3	Virtual Rounds		DURING
46072	forum view discussion (http://www.ggte.unicamp.br/moodle/mod/forum/discuss.php?d=5735)	CASO 75 - PARTE 4	Virtual Rounds		DURING
46072	forum view discussion (http://www.ggte.unicamp.br/moodle/mod/forum/discuss.php?d=5764)	CASO 77 - PARTE 1	Virtual Rounds	00:00:40	DURING
46072	forum view discussion (http://www.ggte.unicamp.br/moodle/mod/forum/discuss.php?d=5764)	CASO 77 - PARTE 1	Virtual Rounds	00:01:11	DURING
46072	forum view discussion (http://www.ggte.unicamp.br/moodle/mod/forum/discuss.php?d=5721)	DESAFIO RADIOLÓGICO 43	Radiology Challenge	00:00:04	DURING
46072	forum view discussion (http://www.ggte.unicamp.br/moodle/mod/forum/discuss.php?d=5724)	ELETROCARDIOGRAMA 73	EKG Challenges	00:02:07	DURING
46072	forum view discussion (http://www.ggte.unicamp.br/moodle/mod/forum/discuss.php?d=5721)	DESAFIO RADIOLÓGICO 43	Radiology Challenge	00:00:26	DURING
46072	forum view discussion (http://www.ggte.unicamp.br/moodle/mod/forum/discuss.php?d=5721)	DESAFIO RADIOLÓGICO 43	Radiology Challenge	00:00:47	DURING
46072	forum view discussion (http://www.ggte.unicamp.br/moodle/mod/forum/discuss.php?d=5721)	DESAFIO RADIOLÓGICO 43	Radiology Challenge	00:03:44	DURING
46072	forum view discussion (http://www.ggte.unicamp.br/moodle/mod/forum/discuss.php?d=5724)	ELETROCARDIOGRAMA 73	EKG Challenges		DURING
46072	forum view discussion (http://www.ggte.unicamp.br/moodle/mod/forum/discuss.php?d=5767)	CASO 77 - PARTE 2	Virtual Rounds	00:00:04	DURING
46072	forum view discussion (http://www.ggte.unicamp.br/moodle/mod/forum/discuss.php?d=5721)	DESAFIO RADIOLÓGICO 43	Radiology Challenge	00:00:03	DURING
46072	forum view discussion (http://www.ggte.unicamp.br/moodle/mod/forum/discuss.php?d=5768)	DESAFIO RADIOLÓGICO 44	Radiology Challenge	00:05:16	DURING
46072	forum view discussion (http://www.ggte.unicamp.br/moodle/mod/forum/discuss.php?d=5721)	DESAFIO RADIOLÓGICO 43	Radiology Challenge		DURING
46072	forum view discussion (http://www.ggte.unicamp.br/moodle/mod/forum/discuss.php?d=5767)	CASO 77 - PARTE 2	Virtual Rounds	00:00:09	DURING
46072	forum view discussion (http://www.ggte.unicamp.br/moodle/mod/forum/discuss.php?d=5767)	CASO 77 - PARTE 2	Virtual Rounds	00:01:03	DURING
46072	forum view discussion (http://www.ggte.unicamp.br/moodle/mod/forum/discuss.php?d=5767)	CASO 77 - PARTE 2	Virtual Rounds	00:00:24	DURING
46072	forum view discussion (http://www.ggte.unicamp.br/moodle/mod/forum/discuss.php?d=5767)	CASO 77 - PARTE 2	Virtual Rounds		DURING
46072	forum view discussion (http://www.ggte.unicamp.br/moodle/mod/forum/discuss.php?d=5780)	CASO 77 - PARTE 3	Virtual Rounds		DURING
46072	forum view discussion (http://www.ggte.unicamp.br/moodle/mod/forum/discuss.php?d=5768)	DESAFIO RADIOLÓGICO 44	Radiology Challenge	00:00:10	DURING
46072	forum view discussion (http://www.ggte.unicamp.br/moodle/mod/forum/discuss.php?d=5795)	CASO 78 - PARTE 1	Virtual Rounds	00:00:07	DURING
46072	forum view discussion (http://www.ggte.unicamp.br/moodle/mod/forum/discuss.php?d=5768)	DESAFIO RADIOLÓGICO 44	Radiology Challenge	00:01:33	DURING
46072	forum view discussion (http://www.ggte.unicamp.br/moodle/mod/forum/discuss.php?d=5768)	DESAFIO RADIOLÓGICO 44	Radiology Challenge		DURING
46072	forum view discussion (http://www.ggte.unicamp.br/moodle/mod/forum/discuss.php?d=5795)	CASO 78 - PARTE 1	Virtual Rounds	00:02:16	DURING
46072	forum view discussion (http://www.ggte.unicamp.br/moodle/mod/forum/discuss.php?d=5795)	CASO 78 - PARTE 1	Virtual Rounds		DURING
46072	forum view discussion (http://www.ggte.unicamp.br/moodle/mod/forum/discuss.php?d=5779)	ELETROCARDIOGRAMA 74	EKG Challenges	00:01:01	DURING
46072	forum view discussion (http://www.ggte.unicamp.br/moodle/mod/forum/discuss.php?d=5813)	ELETROCARDIOGRAMA 75	EKG Challenges		DURING
46072	forum view discussion (http://www.ggte.unicamp.br/moodle/mod/forum/discuss.php?d=5809)	DESAFIO RADIOLÓGICO 45	Radiology Challenge	00:00:09	DURING
46072	forum view discussion (http://www.ggte.unicamp.br/moodle/mod/forum/discuss.php?d=5837)	CASO 79 - PARTE 1	Virtual Rounds	00:01:04	DURING
46072	forum view discussion (http://www.ggte.unicamp.br/moodle/mod/forum/discuss.php?d=5809)	DESAFIO RADIOLÓGICO 45	Radiology Challenge	00:00:31	DURING
46072	forum view discussion (http://www.ggte.unicamp.br/moodle/mod/forum/discuss.php?d=5809)	DESAFIO RADIOLÓGICO 45	Radiology Challenge	00:01:48	DURING
46072	forum view discussion (http://www.ggte.unicamp.br/moodle/mod/forum/discuss.php?d=5837)	CASO 79 - PARTE 1	Virtual Rounds	00:01:13	DURING
46072	forum view forum (http://www.ggte.unicamp.br/moodle/mod/forum/view.php?id=47907)	VISITA VIRTUAL 78	Virtual Rounds	00:00:03	DURING
46072	forum view discussion (http://www.ggte.unicamp.br/moodle/mod/forum/discuss.php?d=5795)	CASO 78 - PARTE 1	Virtual Rounds	00:00:06	DURING
46072	forum view discussion (http://www.ggte.unicamp.br/moodle/mod/forum/discuss.php?d=5808)	CASO 78 - PARTE 2	Virtual Rounds	00:01:01	DURING
46072	forum view forum (http://www.ggte.unicamp.br/moodle/mod/forum/view.php?id=47907)	VISITA VIRTUAL 78	Virtual Rounds	00:00:02	DURING
46072	forum view discussion (http://www.ggte.unicamp.br/moodle/mod/forum/discuss.php?d=5812)	CASO 78 - PARTE 3	Virtual Rounds		DURING
46072	forum view discussion (http://www.ggte.unicamp.br/moodle/mod/forum/discuss.php?d=5812)	CASO 78 - PARTE 3	Virtual Rounds	00:00:22	DURING
46072	forum view discussion (http://www.ggte.unicamp.br/moodle/mod/forum/discuss.php?d=5846)	CASO 79 - PARTE 2	Virtual Rounds	00:00:01	DURING
46072	forum view discussion (http://www.ggte.unicamp.br/moodle/mod/forum/discuss.php?d=5809)	DESAFIO RADIOLÓGICO 45	Radiology Challenge	00:00:07	DURING
46072	forum view discussion (http://www.ggte.unicamp.br/moodle/mod/forum/discuss.php?d=5847)	DESAFIO RADIOLÓGICO 46	Radiology Challenge	00:00:08	DURING
46072	forum view discussion (http://www.ggte.unicamp.br/moodle/mod/forum/discuss.php?d=5813)	ELETROCARDIOGRAMA 75	EKG Challenges	00:00:20	DURING
46072	forum view discussion (http://www.ggte.unicamp.br/moodle/mod/forum/discuss.php?d=5846)	CASO 79 - PARTE 2	Virtual Rounds	00:00:07	DURING
46072	forum view forum (http://www.ggte.unicamp.br/moodle/mod/forum/view.php?id=48009)	VISITA VIRTUAL 79	Virtual Rounds	00:00:10	DURING
46072	forum view discussion (http://www.ggte.unicamp.br/moodle/mod/forum/discuss.php?d=5837)	CASO 79 - PARTE 1	Virtual Rounds	00:02:57	DURING
46072	forum view discussion (http://www.ggte.unicamp.br/moodle/mod/forum/discuss.php?d=5837)	CASO 79 - PARTE 1	Virtual Rounds	00:00:05	DURING
46072	forum view forum (http://www.ggte.unicamp.br/moodle/mod/forum/view.php?id=48009)	VISITA VIRTUAL 79	Virtual Rounds	00:00:02	DURING
46072	forum view discussion (http://www.ggte.unicamp.br/moodle/mod/forum/discuss.php?d=5846)	CASO 79 - PARTE 2	Virtual Rounds	00:26:16	DURING
46072	forum view discussion (http://www.ggte.unicamp.br/moodle/mod/forum/discuss.php?d=5809)	DESAFIO RADIOLÓGICO 45	Radiology Challenge	00:00:04	DURING
46072	forum view discussion (http://www.ggte.unicamp.br/moodle/mod/forum/discuss.php?d=5809)	DESAFIO RADIOLÓGICO 45	Radiology Challenge		DURING
46072	forum view forum (http://www.ggte.unicamp.br/moodle/mod/forum/view.php?id=48009)	VISITA VIRTUAL 79	Virtual Rounds	00:00:06	DURING
46072	forum view discussion (http://www.ggte.unicamp.br/moodle/mod/forum/discuss.php?d=5849)	CASO 79 - PARTE 3	Virtual Rounds	00:03:54	DURING
46072	forum view discussion (http://www.ggte.unicamp.br/moodle/mod/forum/discuss.php?d=5849)	CASO 79 - PARTE 3	Virtual Rounds	00:00:10	DURING
46072	forum view forum (http://www.ggte.unicamp.br/moodle/mod/forum/view.php?id=48009)	VISITA VIRTUAL 79	Virtual Rounds	00:00:03	DURING
46072	forum view discussion (http://www.ggte.unicamp.br/moodle/mod/forum/discuss.php?d=5853)	CASO 79 - PARTE 4	Virtual Rounds	00:06:47	DURING
46072	forum view forum (http://www.ggte.unicamp.br/moodle/mod/forum/view.php?id=39134)	DESAFIO GASOMÉTRICO 01	Gasometric Challenge	00:00:03	DURING
46072	forum view discussion (http://www.ggte.unicamp.br/moodle/mod/forum/discuss.php?d=4322)	DESAFIO GASOMÉTRICO 01	Gasometric Challenge	00:03:41	DURING
46072	forum view discussion (http://www.ggte.unicamp.br/moodle/mod/forum/discuss.php?d=4322)	DESAFIO GASOMÉTRICO 01	Gasometric Challenge	00:05:15	DURING
46072	forum view discussion (http://www.ggte.unicamp.br/moodle/mod/forum/discuss.php?d=4322)	DESAFIO GASOMÉTRICO 01	Gasometric Challenge	00:00:21	DURING
46072	forum view discussion (http://www.ggte.unicamp.br/moodle/mod/forum/discuss.php?d=4322)	DESAFIO GASOMÉTRICO 01	Gasometric Challenge	00:00:17	DURING
46072	forum view discussion (http://www.ggte.unicamp.br/moodle/mod/forum/discuss.php?d=4322)	DESAFIO GASOMÉTRICO 01	Gasometric Challenge	00:00:14	DURING
46072	forum view discussion (http://www.ggte.unicamp.br/moodle/mod/forum/discuss.php?d=4322)	DESAFIO GASOMÉTRICO 01	Gasometric Challenge	00:00:17	DURING
46072	forum view forum (http://www.ggte.unicamp.br/moodle/mod/forum/view.php?id=39639)	DESAFIO GASOMÉTRICO 02	Gasometric Challenge	00:00:02	DURING
46072	forum view discussion (http://www.ggte.unicamp.br/moodle/mod/forum/discuss.php?d=4350)	DESAFIO GASOMÉTRICO 02	Gasometric Challenge	00:03:35	DURING
46072	forum view discussion (http://www.ggte.unicamp.br/moodle/mod/forum/discuss.php?d=4322)	DESAFIO GASOMÉTRICO 01	Gasometric Challenge	00:01:12	DURING
46072	forum view discussion (http://www.ggte.unicamp.br/moodle/mod/forum/discuss.php?d=4322)	DESAFIO GASOMÉTRICO 01	Gasometric Challenge	00:00:03	DURING
46072	forum view forum (http://www.ggte.unicamp.br/moodle/mod/forum/view.php?id=39134)	DESAFIO GASOMÉTRICO 01	Gasometric Challenge	00:00:03	DURING
46072	forum view forum (http://www.ggte.unicamp.br/moodle/mod/forum/view.php?id=39639)	DESAFIO GASOMÉTRICO 02	Gasometric Challenge	00:00:02	DURING
46072	forum view discussion (http://www.ggte.unicamp.br/moodle/mod/forum/discuss.php?d=4350)	DESAFIO GASOMÉTRICO 02	Gasometric Challenge	00:02:37	DURING
46072	forum view discussion (http://www.ggte.unicamp.br/moodle/mod/forum/discuss.php?d=4350)	DESAFIO GASOMÉTRICO 02	Gasometric Challenge	00:00:10	DURING
46072	forum view discussion (http://www.ggte.unicamp.br/moodle/mod/forum/discuss.php?d=4350)	DESAFIO GASOMÉTRICO 02	Gasometric Challenge	00:04:05	DURING
46072	forum view forum (http://www.ggte.unicamp.br/moodle/mod/forum/view.php?id=39688)	DESAFIO GASOMÉTRICO 03	Gasometric Challenge	00:00:03	DURING
46072	forum view discussion (http://www.ggte.unicamp.br/moodle/mod/forum/discuss.php?d=4371)	DESAFIO GASOMÉTRICO 03	Gasometric Challenge	00:02:50	DURING
46072	forum view discussion (http://www.ggte.unicamp.br/moodle/mod/forum/discuss.php?d=4350)	DESAFIO GASOMÉTRICO 02	Gasometric Challenge	00:00:17	DURING
46072	forum view forum (http://www.ggte.unicamp.br/moodle/mod/forum/view.php?id=39688)	DESAFIO GASOMÉTRICO 03	Gasometric Challenge	00:00:02	DURING
46072	forum view discussion (http://www.ggte.unicamp.br/moodle/mod/forum/discuss.php?d=4371)	DESAFIO GASOMÉTRICO 03	Gasometric Challenge	00:01:50	DURING
46072	forum view discussion (http://www.ggte.unicamp.br/moodle/mod/forum/discuss.php?d=4371)	DESAFIO GASOMÉTRICO 03	Gasometric Challenge	00:05:30	DURING
46072	forum view discussion (http://www.ggte.unicamp.br/moodle/mod/forum/discuss.php?d=4371)	DESAFIO GASOMÉTRICO 03	Gasometric Challenge	00:00:24	DURING
46072	forum view forum (http://www.ggte.unicamp.br/moodle/mod/forum/view.php?id=39709)	DESAFIO GASOMÉTRICO 04	Gasometric Challenge	00:00:03	DURING
46072	forum view discussion (http://www.ggte.unicamp.br/moodle/mod/forum/discuss.php?d=4394)	DESAFIO GASOMÉTRICO 04	Gasometric Challenge	00:04:43	DURING
46072	forum view discussion (http://www.ggte.unicamp.br/moodle/mod/forum/discuss.php?d=4394)	DESAFIO GASOMÉTRICO 04	Gasometric Challenge		DURING
46072	forum view discussion (http://www.ggte.unicamp.br/moodle/mod/forum/discuss.php?d=5809)	DESAFIO RADIOLÓGICO 45	Radiology Challenge	00:00:19	DURING
46072	lesson start (http://www.ggte.unicamp.br/moodle/mod/lesson/view.php?id=36629)	DECISÕES EXTREMAS 01	Extreme Decisions	00:00:00	DURING
46072	lesson view (http://www.ggte.unicamp.br/moodle/mod/lesson/view.php?id=36629)	DECISÕES EXTREMAS 01 - QUESTÃO 1	Extreme Decisions	00:01:30	DURING
46072	lesson view (http://www.ggte.unicamp.br/moodle/mod/lesson/view.php?id=36629)	DECISÕES EXTREMAS 01 - QUESTÃO 1	Extreme Decisions	00:00:39	DURING
46072	lesson view (http://www.ggte.unicamp.br/moodle/mod/lesson/view.php?id=36629)	DECISÕES EXTREMAS 01 - QUESTÃO 2	Extreme Decisions	00:01:25	DURING
46072	lesson view (http://www.ggte.unicamp.br/moodle/mod/lesson/view.php?id=36629)	DECISÕES EXTREMAS 01 - QUESTÃO 2	Extreme Decisions	00:00:22	DURING
46072	lesson view (http://www.ggte.unicamp.br/moodle/mod/lesson/view.php?id=36629)	DECISÕES EXTREMAS 01 - QUESTÃO 2	Extreme Decisions	00:00:05	DURING
46072	lesson view (http://www.ggte.unicamp.br/moodle/mod/lesson/view.php?id=36629)	DECISÕES EXTREMAS 01 - QUESTÃO 2	Extreme Decisions	00:00:19	DURING
46072	lesson view (http://www.ggte.unicamp.br/moodle/mod/lesson/view.php?id=36629)	DECISÕES EXTREMAS 01 - QUESTÃO 2	Extreme Decisions	00:00:13	DURING
46072	lesson view (http://www.ggte.unicamp.br/moodle/mod/lesson/view.php?id=36629)	DECISÕES EXTREMAS 01 - QUESTÃO 2	Extreme Decisions	00:00:22	DURING
46072	lesson view (http://www.ggte.unicamp.br/moodle/mod/lesson/view.php?id=36629)	DECISÕES EXTREMAS 01 - QUESTÃO 2	Extreme Decisions	00:01:02	DURING
46072	lesson view (http://www.ggte.unicamp.br/moodle/mod/lesson/view.php?id=36629)	DECISÕES EXTREMAS 01 - QUESTÃO 2	Extreme Decisions	00:00:24	DURING
46072	lesson view (http://www.ggte.unicamp.br/moodle/mod/lesson/view.php?id=36629)	DECISÕES EXTREMAS 01 - QUESTÃO 2	Extreme Decisions	00:00:09	DURING
46072	lesson view (http://www.ggte.unicamp.br/moodle/mod/lesson/view.php?id=36629)	DECISÕES EXTREMAS 01 - QUESTÃO 2	Extreme Decisions	00:00:12	DURING
46072	lesson view (http://www.ggte.unicamp.br/moodle/mod/lesson/view.php?id=36629)	DECISÕES EXTREMAS 01 - QUESTÃO 2	Extreme Decisions	00:00:42	DURING
46072	lesson view (http://www.ggte.unicamp.br/moodle/mod/lesson/view.php?id=36629)	DECISÕES EXTREMAS 01 - QUESTÃO 3	Extreme Decisions	00:00:38	DURING
46072	lesson view (http://www.ggte.unicamp.br/moodle/mod/lesson/view.php?id=36629)	DECISÕES EXTREMAS 01 - QUESTÃO 4	Extreme Decisions	00:00:59	DURING
46072	lesson view (http://www.ggte.unicamp.br/moodle/mod/lesson/view.php?id=36629)	DECISÕES EXTREMAS 01 – QUESTÃO 5	Extreme Decisions	00:01:13	DURING
46072	lesson view (http://www.ggte.unicamp.br/moodle/mod/lesson/view.php?id=36629)	DECISÕES EXTREMAS 01 – QUESTÃO 6	Extreme Decisions	00:00:54	DURING
46072	lesson view (http://www.ggte.unicamp.br/moodle/mod/lesson/view.php?id=36629)	DECISÕES EXTREMAS 01 – QUESTÃO 7	Extreme Decisions		DURING
46072	quiz view (http://www.ggte.unicamp.br/moodle/mod/quiz/view.php?id=48034)	QUIZ DA EMERGÊNCIA 60	Emergency Quiz.	00:00:33	DURING
46072	quiz attempt (http://www.ggte.unicamp.br/moodle/mod/quiz/review.php?attempt=75553)	QUIZ DA EMERGÊNCIA 60	Emergency Quiz.	00:00:02	DURING
46072	quiz continue attempt (http://www.ggte.unicamp.br/moodle/mod/quiz/review.php?attempt=75553)	QUIZ DA EMERGÊNCIA 60	Emergency Quiz.	00:00:03	DURING
46072	quiz continue attempt (http://www.ggte.unicamp.br/moodle/mod/quiz/review.php?attempt=75553)	QUIZ DA EMERGÊNCIA 60	Emergency Quiz.	00:01:06	DURING
46072	quiz continue attempt (http://www.ggte.unicamp.br/moodle/mod/quiz/review.php?attempt=75553)	QUIZ DA EMERGÊNCIA 60	Emergency Quiz.	00:00:29	DURING
46072	quiz continue attempt (http://www.ggte.unicamp.br/moodle/mod/quiz/review.php?attempt=75553)	QUIZ DA EMERGÊNCIA 60	Emergency Quiz.	00:08:51	DURING
46072	quiz continue attempt (http://www.ggte.unicamp.br/moodle/mod/quiz/review.php?attempt=75553)	QUIZ DA EMERGÊNCIA 60	Emergency Quiz.	00:00:24	DURING
46072	quiz continue attempt (http://www.ggte.unicamp.br/moodle/mod/quiz/review.php?attempt=75553)	QUIZ DA EMERGÊNCIA 60	Emergency Quiz.	00:01:37	DURING
46072	quiz continue attempt (http://www.ggte.unicamp.br/moodle/mod/quiz/review.php?attempt=75553)	QUIZ DA EMERGÊNCIA 60	Emergency Quiz.	00:00:15	DURING
46072	quiz continue attempt (http://www.ggte.unicamp.br/moodle/mod/quiz/review.php?attempt=75553)	QUIZ DA EMERGÊNCIA 60	Emergency Quiz.		DURING
46072	lesson start (http://www.ggte.unicamp.br/moodle/mod/lesson/view.php?id=36647)	DECISÕES EXTREMAS 02	Extreme Decisions	00:00:00	DURING
46072	lesson view (http://www.ggte.unicamp.br/moodle/mod/lesson/view.php?id=36647)	DECISÕES EXTREMAS 02 – QUESTÃO 1	Extreme Decisions	00:03:23	DURING
46072	lesson view (http://www.ggte.unicamp.br/moodle/mod/lesson/view.php?id=36647)	DECISÕES EXTREMAS 02 – QUESTÃO 2	Extreme Decisions	00:00:44	DURING
46072	lesson view (http://www.ggte.unicamp.br/moodle/mod/lesson/view.php?id=36647)	DECISÕES EXTREMAS 02 – QUESTÃO 3	Extreme Decisions	00:02:00	DURING
46072	lesson view (http://www.ggte.unicamp.br/moodle/mod/lesson/view.php?id=36647)	DECISÕES EXTREMAS 02 – QUESTÃO 3	Extreme Decisions	00:01:42	DURING
46072	lesson view (http://www.ggte.unicamp.br/moodle/mod/lesson/view.php?id=36647)	DECISÕES EXTREMAS 02 – QUESTÃO 4	Extreme Decisions	00:01:33	DURING
46072	lesson view (http://www.ggte.unicamp.br/moodle/mod/lesson/view.php?id=36647)	DECISÕES EXTREMAS 02 – QUESTÃO 5	Extreme Decisions	00:01:08	DURING
46072	lesson view (http://www.ggte.unicamp.br/moodle/mod/lesson/view.php?id=36647)	DECISÕES EXTREMAS 02 – QUESTÃO 6	Extreme Decisions	00:01:57	DURING
46072	lesson view (http://www.ggte.unicamp.br/moodle/mod/lesson/view.php?id=36647)	DECISÕES EXTREMAS 02 – QUESTÃO 6	Extreme Decisions	00:00:19	DURING
46072	lesson view (http://www.ggte.unicamp.br/moodle/mod/lesson/view.php?id=36647)	DECISÕES EXTREMAS 02 – QUESTÃO 6	Extreme Decisions	00:00:43	DURING
46072	lesson view (http://www.ggte.unicamp.br/moodle/mod/lesson/view.php?id=36647)	DECISÕES EXTREMAS 02 – QUESTÃO 6	Extreme Decisions	00:00:45	DURING
46072	lesson view (http://www.ggte.unicamp.br/moodle/mod/lesson/view.php?id=36647)	DECISÕES EXTREMAS 02 – QUESTÃO 7	Extreme Decisions	00:00:55	DURING
46072	lesson start (http://www.ggte.unicamp.br/moodle/mod/lesson/view.php?id=37834)	DECISÕES EXTREMAS 03	Extreme Decisions	00:00:00	DURING
46072	lesson view (http://www.ggte.unicamp.br/moodle/mod/lesson/view.php?id=37834)	DECISÕES EXTREMAS 03 – QUESTÃO 1	Extreme Decisions	00:00:05	DURING
46072	lesson view (http://www.ggte.unicamp.br/moodle/mod/lesson/view.php?id=36647)	DECISÕES EXTREMAS 02 – QUESTÃO 7	Extreme Decisions	00:00:07	DURING
46072	lesson view (http://www.ggte.unicamp.br/moodle/mod/lesson/view.php?id=36647)	DECISÕES EXTREMAS 02 – QUESTÃO 7	Extreme Decisions	00:00:07	DURING
46072	lesson view (http://www.ggte.unicamp.br/moodle/mod/lesson/view.php?id=36647)	DECISÕES EXTREMAS 02 – QUESTÃO 7	Extreme Decisions	00:00:44	DURING
46072	lesson end (http://www.ggte.unicamp.br/moodle/mod/lesson/view.php?id=36647)	DECISÕES EXTREMAS 02	Extreme Decisions	00:00:12	DURING
46072	lesson view (http://www.ggte.unicamp.br/moodle/mod/lesson/view.php?id=36647)	DECISÕES EXTREMAS 02 – QUESTÃO 1	Extreme Decisions	00:00:06	DURING
46072	lesson view (http://www.ggte.unicamp.br/moodle/mod/lesson/view.php?id=36647)	DECISÕES EXTREMAS 02 – QUESTÃO 2	Extreme Decisions	00:00:10	DURING
46072	lesson view (http://www.ggte.unicamp.br/moodle/mod/lesson/view.php?id=36647)	DECISÕES EXTREMAS 02 – QUESTÃO 3	Extreme Decisions	00:00:05	DURING
46072	lesson view (http://www.ggte.unicamp.br/moodle/mod/lesson/view.php?id=36647)	DECISÕES EXTREMAS 02 – QUESTÃO 4	Extreme Decisions	00:00:04	DURING
46072	lesson view (http://www.ggte.unicamp.br/moodle/mod/lesson/view.php?id=36647)	DECISÕES EXTREMAS 02 – QUESTÃO 5	Extreme Decisions	00:00:03	DURING
46072	lesson view (http://www.ggte.unicamp.br/moodle/mod/lesson/view.php?id=36647)	DECISÕES EXTREMAS 02 – QUESTÃO 6	Extreme Decisions	00:00:21	DURING
46072	lesson view (http://www.ggte.unicamp.br/moodle/mod/lesson/view.php?id=36647)	DECISÕES EXTREMAS 02 – QUESTÃO 7	Extreme Decisions	00:00:05	DURING
46072	lesson end (http://www.ggte.unicamp.br/moodle/mod/lesson/view.php?id=36647)	DECISÕES EXTREMAS 02	Extreme Decisions	00:00:34	DURING
46072	lesson start (http://www.ggte.unicamp.br/moodle/mod/lesson/view.php?id=37834)	DECISÕES EXTREMAS 03	Extreme Decisions	00:00:00	DURING
46072	lesson view (http://www.ggte.unicamp.br/moodle/mod/lesson/view.php?id=37834)	DECISÕES EXTREMAS 03 – QUESTÃO 1	Extreme Decisions	00:02:08	DURING
46072	lesson view (http://www.ggte.unicamp.br/moodle/mod/lesson/view.php?id=37834)	DECISÕES EXTREMAS 03 – QUESTÃO 2	Extreme Decisions	00:00:43	DURING
46072	lesson view (http://www.ggte.unicamp.br/moodle/mod/lesson/view.php?id=37834)	DECISÕES EXTREMAS 03 – QUESTÃO 3	Extreme Decisions	00:01:17	DURING
46072	lesson view (http://www.ggte.unicamp.br/moodle/mod/lesson/view.php?id=37834)	DECISÕES EXTREMAS 03 – QUESTÃO 4	Extreme Decisions	00:00:40	DURING
46072	lesson view (http://www.ggte.unicamp.br/moodle/mod/lesson/view.php?id=37834)	DECISÕES EXTREMAS 03 – QUESTÃO 4	Extreme Decisions	00:00:26	DURING
46072	lesson view (http://www.ggte.unicamp.br/moodle/mod/lesson/view.php?id=37834)	DECISÕES EXTREMAS 03 – QUESTÃO 5	Extreme Decisions	00:01:44	DURING
46072	lesson view (http://www.ggte.unicamp.br/moodle/mod/lesson/view.php?id=37834)	DECISÕES EXTREMAS 03 – QUESTÃO 6	Extreme Decisions	00:01:32	DURING
46072	lesson view (http://www.ggte.unicamp.br/moodle/mod/lesson/view.php?id=37834)	DECISÕES EXTREMAS 03 – QUESTÃO 6	Extreme Decisions	00:00:57	DURING
46072	lesson view (http://www.ggte.unicamp.br/moodle/mod/lesson/view.php?id=37834)	DECISÕES EXTREMAS 03 – QUESTÃO 7	Extreme Decisions	00:01:19	DURING
46072	lesson view (http://www.ggte.unicamp.br/moodle/mod/lesson/view.php?id=37834)	DECISÕES EXTREMAS 03 – QUESTÃO 8	Extreme Decisions	00:01:29	DURING
46072	lesson view (http://www.ggte.unicamp.br/moodle/mod/lesson/view.php?id=37834)	DECISÕES EXTREMAS 03 – QUESTÃO 9	Extreme Decisions	00:01:07	DURING
46072	lesson view (http://www.ggte.unicamp.br/moodle/mod/lesson/view.php?id=37834)	DECISÕES EXTREMAS 03 – QUESTÃO 9	Extreme Decisions	00:00:06	DURING
46072	lesson view (http://www.ggte.unicamp.br/moodle/mod/lesson/view.php?id=37834)	DECISÕES EXTREMAS 03 – QUESTÃO 9	Extreme Decisions	00:00:24	DURING
46072	lesson view (http://www.ggte.unicamp.br/moodle/mod/lesson/view.php?id=37834)	DECISÕES EXTREMAS 03 – QUESTÃO 10	Extreme Decisions	00:01:18	DURING
46072	lesson view (http://www.ggte.unicamp.br/moodle/mod/lesson/view.php?id=37834)	DECISÕES EXTREMAS 03 – QUESTÃO 10	Extreme Decisions	00:00:10	DURING
46072	lesson view (http://www.ggte.unicamp.br/moodle/mod/lesson/view.php?id=37834)	DECISÕES EXTREMAS 03 – QUESTÃO 10	Extreme Decisions	00:00:35	DURING
46072	lesson view (http://www.ggte.unicamp.br/moodle/mod/lesson/view.php?id=37834)	DECISÕES EXTREMAS 03 – QUESTÃO 11	Extreme Decisions	00:01:03	DURING
46072	lesson view (http://www.ggte.unicamp.br/moodle/mod/lesson/view.php?id=37834)	DECISÕES EXTREMAS 03 – QUESTÃO 11	Extreme Decisions	00:00:08	DURING
46072	lesson view (http://www.ggte.unicamp.br/moodle/mod/lesson/view.php?id=37834)	DECISÕES EXTREMAS 03 – QUESTÃO 11	Extreme Decisions	00:01:07	DURING
46072	lesson view (http://www.ggte.unicamp.br/moodle/mod/lesson/view.php?id=37834)	DECISÕES EXTREMAS 03 – QUESTÃO 12	Extreme Decisions	00:02:03	DURING
46072	lesson end (http://www.ggte.unicamp.br/moodle/mod/lesson/view.php?id=37834)	DECISÕES EXTREMAS 03	Extreme Decisions	00:00:12	DURING
46072	course view (http://www.ggte.unicamp.br/moodle/course/view.php?id=219)	MD136 - Emergências Clínicas	Other activity	00:00:45	DURING
46072	lesson start (http://www.ggte.unicamp.br/moodle/mod/lesson/view.php?id=37876)	DECISÕES EXTREMAS 04	Extreme Decisions	00:00:00	DURING
46072	lesson view (http://www.ggte.unicamp.br/moodle/mod/lesson/view.php?id=37876)	DECISÕES EXTREMAS 04 – QUESTÃO 1	Extreme Decisions	00:01:00	DURING
46072	lesson view (http://www.ggte.unicamp.br/moodle/mod/lesson/view.php?id=37876)	DECISÕES EXTREMAS 04 – QUESTÃO 2	Extreme Decisions	00:00:18	DURING
46072	lesson view (http://www.ggte.unicamp.br/moodle/mod/lesson/view.php?id=37876)	DECISÕES EXTREMAS 04 – QUESTÃO 3	Extreme Decisions	00:00:13	DURING
46072	lesson view (http://www.ggte.unicamp.br/moodle/mod/lesson/view.php?id=37876)	DECISÕES EXTREMAS 04 – QUESTÃO 4	Extreme Decisions	00:00:39	DURING
46072	lesson view (http://www.ggte.unicamp.br/moodle/mod/lesson/view.php?id=37876)	DECISÕES EXTREMAS 04 – QUESTÃO 5	Extreme Decisions	00:00:41	DURING
46072	lesson view (http://www.ggte.unicamp.br/moodle/mod/lesson/view.php?id=37876)	DECISÕES EXTREMAS 04 – QUESTÃO 5	Extreme Decisions	00:00:07	DURING
46072	lesson view (http://www.ggte.unicamp.br/moodle/mod/lesson/view.php?id=37876)	DECISÕES EXTREMAS 04 – QUESTÃO 5	Extreme Decisions	00:00:26	DURING
46072	lesson view (http://www.ggte.unicamp.br/moodle/mod/lesson/view.php?id=37876)	DECISÕES EXTREMAS 04 – QUESTÃO 6	Extreme Decisions	00:00:37	DURING
46072	lesson view (http://www.ggte.unicamp.br/moodle/mod/lesson/view.php?id=37876)	DECISÕES EXTREMAS 04 – QUESTÃO 7	Extreme Decisions	00:00:41	DURING
46072	lesson view (http://www.ggte.unicamp.br/moodle/mod/lesson/view.php?id=37876)	DECISÕES EXTREMAS 04 – QUESTÃO 8	Extreme Decisions	00:00:38	DURING
46072	lesson view (http://www.ggte.unicamp.br/moodle/mod/lesson/view.php?id=37876)	DECISÕES EXTREMAS 04 – QUESTÃO 9	Extreme Decisions	00:01:24	DURING
46072	lesson view (http://www.ggte.unicamp.br/moodle/mod/lesson/view.php?id=37876)	DECISÕES EXTREMAS 04 – QUESTÃO 10	Extreme Decisions	00:01:00	DURING
46072	lesson view (http://www.ggte.unicamp.br/moodle/mod/lesson/view.php?id=37876)	DECISÕES EXTREMAS 04 – QUESTÃO 11	Extreme Decisions	00:00:40	DURING
46072	lesson view (http://www.ggte.unicamp.br/moodle/mod/lesson/view.php?id=37876)	DECISÕES EXTREMAS 04 – QUESTÃO 11	Extreme Decisions	00:00:40	DURING
46072	lesson view (http://www.ggte.unicamp.br/moodle/mod/lesson/view.php?id=37876)	DECISÕES EXTREMAS 04 – QUESTÃO 12	Extreme Decisions	00:00:41	DURING
46072	lesson view (http://www.ggte.unicamp.br/moodle/mod/lesson/view.php?id=37876)	DECISÕES EXTREMAS 04 - COMENTÁRIOS E DÚVIDAS	Extreme Decisions	00:00:17	DURING
46072	lesson start (http://www.ggte.unicamp.br/moodle/mod/lesson/view.php?id=37898)	DECISÕES EXTREMAS 05	Extreme Decisions	00:00:00	DURING
46072	lesson view (http://www.ggte.unicamp.br/moodle/mod/lesson/view.php?id=37898)	DECISÕES EXTREMAS 05 – INTRODUÇÃO	Extreme Decisions	00:00:03	DURING
46072	lesson view (http://www.ggte.unicamp.br/moodle/mod/lesson/view.php?id=37898)	DECISÕES EXTREMAS 05 – QUESTÃO 1	Extreme Decisions	00:00:11	DURING
46072	lesson view (http://www.ggte.unicamp.br/moodle/mod/lesson/view.php?id=37898)	DECISÕES EXTREMAS 05 – QUESTÃO 1	Extreme Decisions	00:01:35	DURING
46072	lesson view (http://www.ggte.unicamp.br/moodle/mod/lesson/view.php?id=37898)	DECISÕES EXTREMAS 05 – QUESTÃO 2	Extreme Decisions	00:00:23	DURING
46072	lesson view (http://www.ggte.unicamp.br/moodle/mod/lesson/view.php?id=37898)	DECISÕES EXTREMAS 05 – QUESTÃO 2	Extreme Decisions	00:00:27	DURING
46072	lesson view (http://www.ggte.unicamp.br/moodle/mod/lesson/view.php?id=37898)	DECISÕES EXTREMAS 05 – QUESTÃO 3	Extreme Decisions	00:01:31	DURING
[truncated: 133,001 more rows]
