# Supplementary material for: Cognitive Load and Self-Determination Theories Applied to E-Learning: Impact on Students' Participation and Academic Performance
Source: PLoS One. 2016 Mar 31;11(3):e0152462. doi: 10.1371/journal.pone.0152462 (PMC4816554; doi:10.1371/journal.pone.0152462)
Supplement: S3 File — Excel worksheet with logs produced by students. Legend: ID = each number represents an individual student; Action: URL of activity on our Moodle platform; Information: which specific activity was accessed by student; Category = which activity was accessed by student; Hour: time spent logged on; Rotation: during = log produced during emergency rotation period; outside: log produced outside emergency rotation period. (XLSX) [file pone.0152462.s003.xlsx]

## Sheet: Course - Logs Data 3-3
ID	Action	Information	Category	Time	Rotation
47030	course view (http://www.ggte.unicamp.br/moodle/course/view.php?id=219)	MD136 - Emergências Clínicas	Other activity	00:00:13	DURING
47030	quiz view (http://www.ggte.unicamp.br/moodle/mod/quiz/view.php?id=36516)	QUIZ DA EMERGÊNCIA 09	Emergency Quiz.	00:00:04	DURING
47030	quiz attempt (http://www.ggte.unicamp.br/moodle/mod/quiz/review.php?attempt=145302)	QUIZ DA EMERGÊNCIA 09	Emergency Quiz.	00:00:01	DURING
47030	quiz continue attempt (http://www.ggte.unicamp.br/moodle/mod/quiz/review.php?attempt=145302)	QUIZ DA EMERGÊNCIA 09	Emergency Quiz.	00:01:44	DURING
47030	quiz continue attempt (http://www.ggte.unicamp.br/moodle/mod/quiz/review.php?attempt=145302)	QUIZ DA EMERGÊNCIA 09	Emergency Quiz.	00:00:18	DURING
47030	quiz continue attempt (http://www.ggte.unicamp.br/moodle/mod/quiz/review.php?attempt=145302)	QUIZ DA EMERGÊNCIA 09	Emergency Quiz.	00:01:34	DURING
47030	quiz continue attempt (http://www.ggte.unicamp.br/moodle/mod/quiz/review.php?attempt=145302)	QUIZ DA EMERGÊNCIA 09	Emergency Quiz.	00:00:16	DURING
47030	quiz continue attempt (http://www.ggte.unicamp.br/moodle/mod/quiz/review.php?attempt=145302)	QUIZ DA EMERGÊNCIA 09	Emergency Quiz.	00:00:50	DURING
47030	quiz continue attempt (http://www.ggte.unicamp.br/moodle/mod/quiz/review.php?attempt=145302)	QUIZ DA EMERGÊNCIA 09	Emergency Quiz.	00:00:22	DURING
47030	quiz view summary (http://www.ggte.unicamp.br/moodle/mod/quiz/summary.php?attempt=145302)	QUIZ DA EMERGÊNCIA 09	Emergency Quiz.	00:00:08	DURING
47030	quiz close attempt (http://www.ggte.unicamp.br/moodle/mod/quiz/review.php?attempt=145302)	QUIZ DA EMERGÊNCIA 09	Emergency Quiz.	00:00:01	DURING
47030	quiz review (http://www.ggte.unicamp.br/moodle/mod/quiz/review.php?attempt=145302)	QUIZ DA EMERGÊNCIA 09	Emergency Quiz.	00:00:05	DURING
47030	course view (http://www.ggte.unicamp.br/moodle/course/view.php?id=219)	MD136 - Emergências Clínicas	Other activity	00:00:26	DURING
47030	quiz view (http://www.ggte.unicamp.br/moodle/mod/quiz/view.php?id=36367)	QUIZ DA EMERGÊNCIA 04	Emergency Quiz.	00:00:10	DURING
47030	quiz view (http://www.ggte.unicamp.br/moodle/mod/quiz/view.php?id=36332)	QUIZ DA EMERGÊNCIA 02	Emergency Quiz.		DURING
47030	course view (http://www.ggte.unicamp.br/moodle/course/view.php?id=219)	MD136 - Emergências Clínicas	Other activity	00:00:25	DURING
47030	glossary view (http://www.ggte.unicamp.br/moodle/mod/glossary/view.php?id=40459&amp;tab=-1)	COMA	Other activity	00:00:07	DURING
47030	forum view forum (http://www.ggte.unicamp.br/moodle/mod/forum/view.php?id=38286)	VISITA VIRTUAL 18	Virtual Rounds	00:00:07	DURING
47030	glossary view (http://www.ggte.unicamp.br/moodle/mod/glossary/view.php?id=40464&amp;tab=-1)	DEFICIT NEUROLOGICO E PERDA TRANSITORIA DA CONSCIENCIA	Other activity	00:00:07	DURING
47030	forum view forum (http://www.ggte.unicamp.br/moodle/mod/forum/view.php?id=38561)	VISITA VIRTUAL 29	Virtual Rounds	00:00:08	DURING
47030	glossary view (http://www.ggte.unicamp.br/moodle/mod/glossary/view.php?id=40472&amp;tab=-1)	DIARRÉIA	Other activity	00:01:41	DURING
47030	forum view forum (http://www.ggte.unicamp.br/moodle/mod/forum/view.php?id=40151)	VISITA VIRTUAL 43	Virtual Rounds	00:00:07	DURING
47030	forum view discussion (http://www.ggte.unicamp.br/moodle/mod/forum/discuss.php?d=4745)	CASO 43 - PARTE 2	Virtual Rounds	00:00:32	DURING
47030	forum view discussion (http://www.ggte.unicamp.br/moodle/mod/forum/discuss.php?d=4088)	CASO 29 - PARTE 2	Virtual Rounds	00:00:17	DURING
47030	forum view discussion (http://www.ggte.unicamp.br/moodle/mod/forum/discuss.php?d=3833)	CASO 18 - PARTE 2	Virtual Rounds	01:39:37	DURING
47030	course view (http://www.ggte.unicamp.br/moodle/course/view.php?id=219)	MD136 - Emergências Clínicas	Other activity	00:00:47	DURING
47030	glossary view (http://www.ggte.unicamp.br/moodle/mod/glossary/view.php?id=40463&amp;tab=-1)	CEFALÉIA	Other activity	00:00:02	DURING
47030	glossary view (http://www.ggte.unicamp.br/moodle/mod/glossary/view.php?id=47714&amp;tab=-1)	ACIDENTE OFÍDICO	Other activity	00:06:17	DURING
47030	forum view forum (http://www.ggte.unicamp.br/moodle/mod/forum/view.php?id=48905)	VISITA VIRTUAL 96	Virtual Rounds	00:00:03	DURING
47030	forum view discussion (http://www.ggte.unicamp.br/moodle/mod/forum/discuss.php?d=6258)	CASO 96 - PARTE 2	Virtual Rounds	00:00:29	DURING
47030	forum view discussion (http://www.ggte.unicamp.br/moodle/mod/forum/discuss.php?d=6260)	CASO 96 - PARTE 3	Virtual Rounds	00:06:26	DURING
47030	forum view discussion (http://www.ggte.unicamp.br/moodle/mod/forum/discuss.php?d=6263)	CASO 96 - PARTE 4	Virtual Rounds	00:00:54	DURING
47030	forum view discussion (http://www.ggte.unicamp.br/moodle/mod/forum/discuss.php?d=6264)	CASO 96 - PARTE 5	Virtual Rounds	00:06:20	DURING
47030	forum view forum (http://www.ggte.unicamp.br/moodle/mod/forum/view.php?id=48439)	VISITA VIRTUAL 89	Virtual Rounds	00:00:05	DURING
47030	forum view discussion (http://www.ggte.unicamp.br/moodle/mod/forum/discuss.php?d=6178)	CASO 89 - PARTE 2	Virtual Rounds	00:03:33	DURING
47030	glossary view (http://www.ggte.unicamp.br/moodle/mod/glossary/view.php?id=40459&amp;tab=-1)	COMA	Other activity		DURING
47030	course view (http://www.ggte.unicamp.br/moodle/course/view.php?id=219)	MD136 - Emergências Clínicas	Other activity	00:00:27	DURING
47030	quiz view (http://www.ggte.unicamp.br/moodle/mod/quiz/view.php?id=36324)	QUIZ DA EMERGÊNCIA 01	Emergency Quiz.	00:00:08	DURING
47030	quiz continue attempt (http://www.ggte.unicamp.br/moodle/mod/quiz/review.php?attempt=134528)	QUIZ DA EMERGÊNCIA 01	Emergency Quiz.	00:00:05	DURING
47030	quiz view summary (http://www.ggte.unicamp.br/moodle/mod/quiz/summary.php?attempt=134528)	QUIZ DA EMERGÊNCIA 01	Emergency Quiz.	00:00:06	DURING
47030	quiz close attempt (http://www.ggte.unicamp.br/moodle/mod/quiz/review.php?attempt=134528)	QUIZ DA EMERGÊNCIA 01	Emergency Quiz.	00:00:02	DURING
47030	quiz review (http://www.ggte.unicamp.br/moodle/mod/quiz/review.php?attempt=134528)	QUIZ DA EMERGÊNCIA 01	Emergency Quiz.	00:00:03	DURING
47030	course view (http://www.ggte.unicamp.br/moodle/course/view.php?id=219)	MD136 - Emergências Clínicas	Other activity	00:00:07	DURING
47030	quiz view (http://www.ggte.unicamp.br/moodle/mod/quiz/view.php?id=36324)	QUIZ DA EMERGÊNCIA 01	Emergency Quiz.	00:00:03	DURING
47030	quiz attempt (http://www.ggte.unicamp.br/moodle/mod/quiz/review.php?attempt=146526)	QUIZ DA EMERGÊNCIA 01	Emergency Quiz.	00:00:01	DURING
47030	quiz continue attempt (http://www.ggte.unicamp.br/moodle/mod/quiz/review.php?attempt=146526)	QUIZ DA EMERGÊNCIA 01	Emergency Quiz.	00:01:21	DURING
47030	quiz continue attempt (http://www.ggte.unicamp.br/moodle/mod/quiz/review.php?attempt=146526)	QUIZ DA EMERGÊNCIA 01	Emergency Quiz.	00:01:14	DURING
47030	quiz continue attempt (http://www.ggte.unicamp.br/moodle/mod/quiz/review.php?attempt=146526)	QUIZ DA EMERGÊNCIA 01	Emergency Quiz.	00:01:32	DURING
47030	quiz continue attempt (http://www.ggte.unicamp.br/moodle/mod/quiz/review.php?attempt=146526)	QUIZ DA EMERGÊNCIA 01	Emergency Quiz.	00:00:26	DURING
47030	quiz continue attempt (http://www.ggte.unicamp.br/moodle/mod/quiz/review.php?attempt=146526)	QUIZ DA EMERGÊNCIA 01	Emergency Quiz.	00:00:47	DURING
47030	quiz continue attempt (http://www.ggte.unicamp.br/moodle/mod/quiz/review.php?attempt=146526)	QUIZ DA EMERGÊNCIA 01	Emergency Quiz.	00:00:54	DURING
47030	quiz view summary (http://www.ggte.unicamp.br/moodle/mod/quiz/summary.php?attempt=146526)	QUIZ DA EMERGÊNCIA 01	Emergency Quiz.	00:00:11	DURING
47030	quiz close attempt (http://www.ggte.unicamp.br/moodle/mod/quiz/review.php?attempt=146526)	QUIZ DA EMERGÊNCIA 01	Emergency Quiz.	00:00:00	DURING
47030	quiz review (http://www.ggte.unicamp.br/moodle/mod/quiz/review.php?attempt=146526)	QUIZ DA EMERGÊNCIA 01	Emergency Quiz.	00:00:03	DURING
47030	course view (http://www.ggte.unicamp.br/moodle/course/view.php?id=219)	MD136 - Emergências Clínicas	Other activity	00:00:20	DURING
47030	quiz view (http://www.ggte.unicamp.br/moodle/mod/quiz/view.php?id=36332)	QUIZ DA EMERGÊNCIA 02	Emergency Quiz.	00:00:03	DURING
47030	quiz attempt (http://www.ggte.unicamp.br/moodle/mod/quiz/review.php?attempt=146546)	QUIZ DA EMERGÊNCIA 02	Emergency Quiz.	00:00:01	DURING
47030	quiz continue attempt (http://www.ggte.unicamp.br/moodle/mod/quiz/review.php?attempt=146546)	QUIZ DA EMERGÊNCIA 02	Emergency Quiz.	00:01:40	DURING
47030	quiz continue attempt (http://www.ggte.unicamp.br/moodle/mod/quiz/review.php?attempt=146546)	QUIZ DA EMERGÊNCIA 02	Emergency Quiz.	00:02:06	DURING
47030	quiz continue attempt (http://www.ggte.unicamp.br/moodle/mod/quiz/review.php?attempt=146546)	QUIZ DA EMERGÊNCIA 02	Emergency Quiz.	00:00:28	DURING
47030	quiz continue attempt (http://www.ggte.unicamp.br/moodle/mod/quiz/review.php?attempt=146546)	QUIZ DA EMERGÊNCIA 02	Emergency Quiz.	00:00:39	DURING
47030	quiz continue attempt (http://www.ggte.unicamp.br/moodle/mod/quiz/review.php?attempt=146546)	QUIZ DA EMERGÊNCIA 02	Emergency Quiz.	00:01:45	DURING
47030	quiz continue attempt (http://www.ggte.unicamp.br/moodle/mod/quiz/review.php?attempt=146546)	QUIZ DA EMERGÊNCIA 02	Emergency Quiz.	00:01:25	DURING
47030	quiz view summary (http://www.ggte.unicamp.br/moodle/mod/quiz/summary.php?attempt=146546)	QUIZ DA EMERGÊNCIA 02	Emergency Quiz.	00:00:04	DURING
47030	quiz close attempt (http://www.ggte.unicamp.br/moodle/mod/quiz/review.php?attempt=146546)	QUIZ DA EMERGÊNCIA 02	Emergency Quiz.	00:00:02	DURING
47030	quiz review (http://www.ggte.unicamp.br/moodle/mod/quiz/review.php?attempt=146546)	QUIZ DA EMERGÊNCIA 02	Emergency Quiz.	00:00:03	DURING
47030	course view (http://www.ggte.unicamp.br/moodle/course/view.php?id=219)	MD136 - Emergências Clínicas	Other activity	00:00:09	DURING
47030	quiz view (http://www.ggte.unicamp.br/moodle/mod/quiz/view.php?id=36351)	QUIZ DA EMERGÊNCIA 03	Emergency Quiz.	00:00:06	DURING
47030	quiz continue attempt (http://www.ggte.unicamp.br/moodle/mod/quiz/review.php?attempt=134544)	QUIZ DA EMERGÊNCIA 03	Emergency Quiz.	00:00:07	DURING
47030	quiz continue attempt (http://www.ggte.unicamp.br/moodle/mod/quiz/review.php?attempt=134544)	QUIZ DA EMERGÊNCIA 03	Emergency Quiz.	00:00:06	DURING
47030	quiz view summary (http://www.ggte.unicamp.br/moodle/mod/quiz/summary.php?attempt=134544)	QUIZ DA EMERGÊNCIA 03	Emergency Quiz.	00:00:04	DURING
47030	quiz close attempt (http://www.ggte.unicamp.br/moodle/mod/quiz/review.php?attempt=134544)	QUIZ DA EMERGÊNCIA 03	Emergency Quiz.	00:00:01	DURING
47030	quiz review (http://www.ggte.unicamp.br/moodle/mod/quiz/review.php?attempt=134544)	QUIZ DA EMERGÊNCIA 03	Emergency Quiz.	00:00:03	DURING
47030	course view (http://www.ggte.unicamp.br/moodle/course/view.php?id=219)	MD136 - Emergências Clínicas	Other activity	00:00:09	DURING
47030	quiz view (http://www.ggte.unicamp.br/moodle/mod/quiz/view.php?id=36351)	QUIZ DA EMERGÊNCIA 03	Emergency Quiz.	00:00:03	DURING
47030	quiz attempt (http://www.ggte.unicamp.br/moodle/mod/quiz/review.php?attempt=146563)	QUIZ DA EMERGÊNCIA 03	Emergency Quiz.	00:00:00	DURING
47030	quiz continue attempt (http://www.ggte.unicamp.br/moodle/mod/quiz/review.php?attempt=146563)	QUIZ DA EMERGÊNCIA 03	Emergency Quiz.	00:00:36	DURING
47030	quiz continue attempt (http://www.ggte.unicamp.br/moodle/mod/quiz/review.php?attempt=146563)	QUIZ DA EMERGÊNCIA 03	Emergency Quiz.	00:00:25	DURING
47030	quiz continue attempt (http://www.ggte.unicamp.br/moodle/mod/quiz/review.php?attempt=146563)	QUIZ DA EMERGÊNCIA 03	Emergency Quiz.	00:01:58	DURING
47030	quiz continue attempt (http://www.ggte.unicamp.br/moodle/mod/quiz/review.php?attempt=146563)	QUIZ DA EMERGÊNCIA 03	Emergency Quiz.	00:00:45	DURING
47030	quiz continue attempt (http://www.ggte.unicamp.br/moodle/mod/quiz/review.php?attempt=146563)	QUIZ DA EMERGÊNCIA 03	Emergency Quiz.	00:00:53	DURING
47030	quiz continue attempt (http://www.ggte.unicamp.br/moodle/mod/quiz/review.php?attempt=146563)	QUIZ DA EMERGÊNCIA 03	Emergency Quiz.	00:00:26	DURING
47030	quiz continue attempt (http://www.ggte.unicamp.br/moodle/mod/quiz/review.php?attempt=146563)	QUIZ DA EMERGÊNCIA 03	Emergency Quiz.	00:01:02	DURING
47030	quiz view summary (http://www.ggte.unicamp.br/moodle/mod/quiz/summary.php?attempt=146563)	QUIZ DA EMERGÊNCIA 03	Emergency Quiz.	00:00:04	DURING
47030	quiz close attempt (http://www.ggte.unicamp.br/moodle/mod/quiz/review.php?attempt=146563)	QUIZ DA EMERGÊNCIA 03	Emergency Quiz.	00:00:01	DURING
47030	quiz review (http://www.ggte.unicamp.br/moodle/mod/quiz/review.php?attempt=146563)	QUIZ DA EMERGÊNCIA 03	Emergency Quiz.	00:00:04	DURING
47030	course view (http://www.ggte.unicamp.br/moodle/course/view.php?id=219)	MD136 - Emergências Clínicas	Other activity	00:00:10	DURING
47030	quiz view (http://www.ggte.unicamp.br/moodle/mod/quiz/view.php?id=36367)	QUIZ DA EMERGÊNCIA 04	Emergency Quiz.	00:00:04	DURING
47030	quiz continue attempt (http://www.ggte.unicamp.br/moodle/mod/quiz/review.php?attempt=123647)	QUIZ DA EMERGÊNCIA 04	Emergency Quiz.	00:00:05	DURING
47030	quiz view summary (http://www.ggte.unicamp.br/moodle/mod/quiz/summary.php?attempt=123647)	QUIZ DA EMERGÊNCIA 04	Emergency Quiz.	00:00:04	DURING
47030	quiz close attempt (http://www.ggte.unicamp.br/moodle/mod/quiz/review.php?attempt=123647)	QUIZ DA EMERGÊNCIA 04	Emergency Quiz.	00:00:01	DURING
47030	quiz review (http://www.ggte.unicamp.br/moodle/mod/quiz/review.php?attempt=123647)	QUIZ DA EMERGÊNCIA 04	Emergency Quiz.	00:00:02	DURING
47030	course view (http://www.ggte.unicamp.br/moodle/course/view.php?id=219)	MD136 - Emergências Clínicas	Other activity	00:00:07	DURING
47030	quiz view (http://www.ggte.unicamp.br/moodle/mod/quiz/view.php?id=36367)	QUIZ DA EMERGÊNCIA 04	Emergency Quiz.	00:00:03	DURING
47030	quiz attempt (http://www.ggte.unicamp.br/moodle/mod/quiz/review.php?attempt=146577)	QUIZ DA EMERGÊNCIA 04	Emergency Quiz.	00:00:00	DURING
47030	quiz continue attempt (http://www.ggte.unicamp.br/moodle/mod/quiz/review.php?attempt=146577)	QUIZ DA EMERGÊNCIA 04	Emergency Quiz.	00:01:54	DURING
47030	quiz continue attempt (http://www.ggte.unicamp.br/moodle/mod/quiz/review.php?attempt=146577)	QUIZ DA EMERGÊNCIA 04	Emergency Quiz.	00:00:15	DURING
47030	quiz continue attempt (http://www.ggte.unicamp.br/moodle/mod/quiz/review.php?attempt=146577)	QUIZ DA EMERGÊNCIA 04	Emergency Quiz.	00:00:38	DURING
47030	quiz continue attempt (http://www.ggte.unicamp.br/moodle/mod/quiz/review.php?attempt=146577)	QUIZ DA EMERGÊNCIA 04	Emergency Quiz.	00:00:25	DURING
47030	quiz continue attempt (http://www.ggte.unicamp.br/moodle/mod/quiz/review.php?attempt=146577)	QUIZ DA EMERGÊNCIA 04	Emergency Quiz.	00:01:08	DURING
47030	quiz continue attempt (http://www.ggte.unicamp.br/moodle/mod/quiz/review.php?attempt=146577)	QUIZ DA EMERGÊNCIA 04	Emergency Quiz.	00:00:37	DURING
47030	quiz continue attempt (http://www.ggte.unicamp.br/moodle/mod/quiz/review.php?attempt=146577)	QUIZ DA EMERGÊNCIA 04	Emergency Quiz.	00:00:29	DURING
47030	quiz continue attempt (http://www.ggte.unicamp.br/moodle/mod/quiz/review.php?attempt=146577)	QUIZ DA EMERGÊNCIA 04	Emergency Quiz.	00:00:23	DURING
47030	quiz view summary (http://www.ggte.unicamp.br/moodle/mod/quiz/summary.php?attempt=146577)	QUIZ DA EMERGÊNCIA 04	Emergency Quiz.	00:00:04	DURING
47030	quiz close attempt (http://www.ggte.unicamp.br/moodle/mod/quiz/review.php?attempt=146577)	QUIZ DA EMERGÊNCIA 04	Emergency Quiz.	00:00:01	DURING
47030	quiz review (http://www.ggte.unicamp.br/moodle/mod/quiz/review.php?attempt=146577)	QUIZ DA EMERGÊNCIA 04	Emergency Quiz.	00:00:08	DURING
47030	quiz review (http://www.ggte.unicamp.br/moodle/mod/quiz/review.php?attempt=146577)	QUIZ DA EMERGÊNCIA 04	Emergency Quiz.	00:00:08	DURING
47030	course view (http://www.ggte.unicamp.br/moodle/course/view.php?id=219)	MD136 - Emergências Clínicas	Other activity	00:00:09	DURING
47030	course view (http://www.ggte.unicamp.br/moodle/course/view.php?id=219)	MD136 - Emergências Clínicas	Other activity	00:00:10	DURING
47030	quiz view (http://www.ggte.unicamp.br/moodle/mod/quiz/view.php?id=36369)	QUIZ DA EMERGÊNCIA 05	Emergency Quiz.	00:00:02	DURING
47030	quiz view (http://www.ggte.unicamp.br/moodle/mod/quiz/view.php?id=36372)	QUIZ DA EMERGÊNCIA 06	Emergency Quiz.	00:00:03	DURING
47030	quiz view (http://www.ggte.unicamp.br/moodle/mod/quiz/view.php?id=36484)	QUIZ DA EMERGÊNCIA 07	Emergency Quiz.	00:00:02	DURING
47030	quiz view (http://www.ggte.unicamp.br/moodle/mod/quiz/view.php?id=36503)	QUIZ DA EMERGÊNCIA 08	Emergency Quiz.	00:00:03	DURING
47030	quiz view (http://www.ggte.unicamp.br/moodle/mod/quiz/view.php?id=36516)	QUIZ DA EMERGÊNCIA 09	Emergency Quiz.	00:00:02	DURING
47030	quiz view (http://www.ggte.unicamp.br/moodle/mod/quiz/view.php?id=36628)	QUIZ DA EMERGÊNCIA 10	Emergency Quiz.	00:00:04	DURING
47030	quiz continue attempt (http://www.ggte.unicamp.br/moodle/mod/quiz/review.php?attempt=123672)	QUIZ DA EMERGÊNCIA 05	Emergency Quiz.	00:00:04	DURING
47030	quiz view summary (http://www.ggte.unicamp.br/moodle/mod/quiz/summary.php?attempt=123672)	QUIZ DA EMERGÊNCIA 05	Emergency Quiz.	00:00:06	DURING
47030	quiz close attempt (http://www.ggte.unicamp.br/moodle/mod/quiz/review.php?attempt=123672)	QUIZ DA EMERGÊNCIA 05	Emergency Quiz.	00:00:01	DURING
47030	quiz review (http://www.ggte.unicamp.br/moodle/mod/quiz/review.php?attempt=123672)	QUIZ DA EMERGÊNCIA 05	Emergency Quiz.	00:00:03	DURING
47030	course view (http://www.ggte.unicamp.br/moodle/course/view.php?id=219)	MD136 - Emergências Clínicas	Other activity	00:00:09	DURING
47030	quiz attempt (http://www.ggte.unicamp.br/moodle/mod/quiz/review.php?attempt=146596)	QUIZ DA EMERGÊNCIA 06	Emergency Quiz.	00:00:00	DURING
47030	quiz continue attempt (http://www.ggte.unicamp.br/moodle/mod/quiz/review.php?attempt=146596)	QUIZ DA EMERGÊNCIA 06	Emergency Quiz.	00:00:05	DURING
47030	quiz view (http://www.ggte.unicamp.br/moodle/mod/quiz/view.php?id=36369)	QUIZ DA EMERGÊNCIA 05	Emergency Quiz.	00:00:03	DURING
47030	quiz attempt (http://www.ggte.unicamp.br/moodle/mod/quiz/review.php?attempt=146597)	QUIZ DA EMERGÊNCIA 07	Emergency Quiz.	00:00:01	DURING
47030	quiz continue attempt (http://www.ggte.unicamp.br/moodle/mod/quiz/review.php?attempt=146597)	QUIZ DA EMERGÊNCIA 07	Emergency Quiz.	00:00:03	DURING
47030	quiz attempt (http://www.ggte.unicamp.br/moodle/mod/quiz/review.php?attempt=146598)	QUIZ DA EMERGÊNCIA 09	Emergency Quiz.	00:00:01	DURING
47030	quiz continue attempt (http://www.ggte.unicamp.br/moodle/mod/quiz/review.php?attempt=146598)	QUIZ DA EMERGÊNCIA 09	Emergency Quiz.	00:00:02	DURING
47030	quiz attempt (http://www.ggte.unicamp.br/moodle/mod/quiz/review.php?attempt=146599)	QUIZ DA EMERGÊNCIA 10	Emergency Quiz.	00:00:01	DURING
47030	quiz continue attempt (http://www.ggte.unicamp.br/moodle/mod/quiz/review.php?attempt=146599)	QUIZ DA EMERGÊNCIA 10	Emergency Quiz.	00:00:03	DURING
47030	quiz attempt (http://www.ggte.unicamp.br/moodle/mod/quiz/review.php?attempt=146600)	QUIZ DA EMERGÊNCIA 05	Emergency Quiz.	00:00:01	DURING
47030	quiz continue attempt (http://www.ggte.unicamp.br/moodle/mod/quiz/review.php?attempt=146600)	QUIZ DA EMERGÊNCIA 05	Emergency Quiz.	00:01:14	DURING
47030	quiz continue attempt (http://www.ggte.unicamp.br/moodle/mod/quiz/review.php?attempt=146600)	QUIZ DA EMERGÊNCIA 05	Emergency Quiz.	00:01:09	DURING
47030	quiz continue attempt (http://www.ggte.unicamp.br/moodle/mod/quiz/review.php?attempt=146600)	QUIZ DA EMERGÊNCIA 05	Emergency Quiz.	00:00:56	DURING
47030	quiz continue attempt (http://www.ggte.unicamp.br/moodle/mod/quiz/review.php?attempt=146600)	QUIZ DA EMERGÊNCIA 05	Emergency Quiz.	00:00:29	DURING
47030	quiz continue attempt (http://www.ggte.unicamp.br/moodle/mod/quiz/review.php?attempt=146600)	QUIZ DA EMERGÊNCIA 05	Emergency Quiz.	00:01:18	DURING
47030	quiz continue attempt (http://www.ggte.unicamp.br/moodle/mod/quiz/review.php?attempt=146600)	QUIZ DA EMERGÊNCIA 05	Emergency Quiz.	00:00:53	DURING
47030	quiz view summary (http://www.ggte.unicamp.br/moodle/mod/quiz/summary.php?attempt=146600)	QUIZ DA EMERGÊNCIA 05	Emergency Quiz.	00:00:04	DURING
47030	quiz close attempt (http://www.ggte.unicamp.br/moodle/mod/quiz/review.php?attempt=146600)	QUIZ DA EMERGÊNCIA 05	Emergency Quiz.	00:00:01	DURING
47030	quiz review (http://www.ggte.unicamp.br/moodle/mod/quiz/review.php?attempt=146600)	QUIZ DA EMERGÊNCIA 05	Emergency Quiz.	00:00:32	DURING
47030	quiz continue attempt (http://www.ggte.unicamp.br/moodle/mod/quiz/review.php?attempt=146596)	QUIZ DA EMERGÊNCIA 06	Emergency Quiz.	00:00:30	DURING
47030	quiz continue attempt (http://www.ggte.unicamp.br/moodle/mod/quiz/review.php?attempt=146596)	QUIZ DA EMERGÊNCIA 06	Emergency Quiz.	00:01:15	DURING
47030	quiz continue attempt (http://www.ggte.unicamp.br/moodle/mod/quiz/review.php?attempt=146596)	QUIZ DA EMERGÊNCIA 06	Emergency Quiz.	00:00:26	DURING
47030	quiz continue attempt (http://www.ggte.unicamp.br/moodle/mod/quiz/review.php?attempt=146596)	QUIZ DA EMERGÊNCIA 06	Emergency Quiz.	00:01:31	DURING
47030	quiz continue attempt (http://www.ggte.unicamp.br/moodle/mod/quiz/review.php?attempt=146596)	QUIZ DA EMERGÊNCIA 06	Emergency Quiz.	00:02:07	DURING
47030	quiz continue attempt (http://www.ggte.unicamp.br/moodle/mod/quiz/review.php?attempt=146596)	QUIZ DA EMERGÊNCIA 06	Emergency Quiz.	00:00:09	DURING
47030	quiz continue attempt (http://www.ggte.unicamp.br/moodle/mod/quiz/review.php?attempt=146596)	QUIZ DA EMERGÊNCIA 06	Emergency Quiz.	00:02:30	DURING
47030	quiz view summary (http://www.ggte.unicamp.br/moodle/mod/quiz/summary.php?attempt=146596)	QUIZ DA EMERGÊNCIA 06	Emergency Quiz.	00:00:22	DURING
47030	quiz close attempt (http://www.ggte.unicamp.br/moodle/mod/quiz/review.php?attempt=146596)	QUIZ DA EMERGÊNCIA 06	Emergency Quiz.	00:00:01	DURING
47030	quiz review (http://www.ggte.unicamp.br/moodle/mod/quiz/review.php?attempt=146596)	QUIZ DA EMERGÊNCIA 06	Emergency Quiz.	00:00:06	DURING
47030	quiz review (http://www.ggte.unicamp.br/moodle/mod/quiz/review.php?attempt=146596)	QUIZ DA EMERGÊNCIA 06	Emergency Quiz.	00:00:16	DURING
47030	quiz view (http://www.ggte.unicamp.br/moodle/mod/quiz/view.php?id=36372)	QUIZ DA EMERGÊNCIA 06	Emergency Quiz.	00:00:04	DURING
47030	quiz attempt (http://www.ggte.unicamp.br/moodle/mod/quiz/review.php?attempt=146646)	QUIZ DA EMERGÊNCIA 06	Emergency Quiz.	00:00:00	DURING
47030	quiz continue attempt (http://www.ggte.unicamp.br/moodle/mod/quiz/review.php?attempt=146646)	QUIZ DA EMERGÊNCIA 06	Emergency Quiz.	00:00:04	DURING
47030	quiz continue attempt (http://www.ggte.unicamp.br/moodle/mod/quiz/review.php?attempt=146646)	QUIZ DA EMERGÊNCIA 06	Emergency Quiz.	00:00:03	DURING
47030	quiz continue attempt (http://www.ggte.unicamp.br/moodle/mod/quiz/review.php?attempt=146646)	QUIZ DA EMERGÊNCIA 06	Emergency Quiz.	00:00:06	DURING
47030	quiz continue attempt (http://www.ggte.unicamp.br/moodle/mod/quiz/review.php?attempt=146646)	QUIZ DA EMERGÊNCIA 06	Emergency Quiz.	00:01:41	DURING
47030	quiz continue attempt (http://www.ggte.unicamp.br/moodle/mod/quiz/review.php?attempt=146646)	QUIZ DA EMERGÊNCIA 06	Emergency Quiz.	00:00:50	DURING
47030	quiz continue attempt (http://www.ggte.unicamp.br/moodle/mod/quiz/review.php?attempt=146646)	QUIZ DA EMERGÊNCIA 06	Emergency Quiz.	00:00:04	DURING
47030	quiz view summary (http://www.ggte.unicamp.br/moodle/mod/quiz/summary.php?attempt=146646)	QUIZ DA EMERGÊNCIA 06	Emergency Quiz.	00:00:03	DURING
47030	quiz continue attempt (http://www.ggte.unicamp.br/moodle/mod/quiz/review.php?attempt=146646)	QUIZ DA EMERGÊNCIA 06	Emergency Quiz.	00:00:19	DURING
47030	quiz continue attempt (http://www.ggte.unicamp.br/moodle/mod/quiz/review.php?attempt=146646)	QUIZ DA EMERGÊNCIA 06	Emergency Quiz.	00:00:04	DURING
47030	quiz continue attempt (http://www.ggte.unicamp.br/moodle/mod/quiz/review.php?attempt=146646)	QUIZ DA EMERGÊNCIA 06	Emergency Quiz.	00:00:05	DURING
47030	quiz continue attempt (http://www.ggte.unicamp.br/moodle/mod/quiz/review.php?attempt=146646)	QUIZ DA EMERGÊNCIA 06	Emergency Quiz.	00:00:04	DURING
47030	quiz continue attempt (http://www.ggte.unicamp.br/moodle/mod/quiz/review.php?attempt=146646)	QUIZ DA EMERGÊNCIA 06	Emergency Quiz.	00:00:04	DURING
47030	quiz view summary (http://www.ggte.unicamp.br/moodle/mod/quiz/summary.php?attempt=146646)	QUIZ DA EMERGÊNCIA 06	Emergency Quiz.	00:00:05	DURING
47030	quiz close attempt (http://www.ggte.unicamp.br/moodle/mod/quiz/review.php?attempt=146646)	QUIZ DA EMERGÊNCIA 06	Emergency Quiz.	00:00:01	DURING
47030	quiz review (http://www.ggte.unicamp.br/moodle/mod/quiz/review.php?attempt=146646)	QUIZ DA EMERGÊNCIA 06	Emergency Quiz.	00:01:33	DURING
47030	quiz continue attempt (http://www.ggte.unicamp.br/moodle/mod/quiz/review.php?attempt=146597)	QUIZ DA EMERGÊNCIA 07	Emergency Quiz.	00:00:21	DURING
47030	quiz continue attempt (http://www.ggte.unicamp.br/moodle/mod/quiz/review.php?attempt=146597)	QUIZ DA EMERGÊNCIA 07	Emergency Quiz.	00:00:08	DURING
47030	quiz continue attempt (http://www.ggte.unicamp.br/moodle/mod/quiz/review.php?attempt=146597)	QUIZ DA EMERGÊNCIA 07	Emergency Quiz.	00:00:38	DURING
47030	quiz continue attempt (http://www.ggte.unicamp.br/moodle/mod/quiz/review.php?attempt=146597)	QUIZ DA EMERGÊNCIA 07	Emergency Quiz.	00:00:23	DURING
47030	quiz continue attempt (http://www.ggte.unicamp.br/moodle/mod/quiz/review.php?attempt=146597)	QUIZ DA EMERGÊNCIA 07	Emergency Quiz.	00:01:19	DURING
47030	quiz continue attempt (http://www.ggte.unicamp.br/moodle/mod/quiz/review.php?attempt=146597)	QUIZ DA EMERGÊNCIA 07	Emergency Quiz.	00:00:32	DURING
47030	quiz continue attempt (http://www.ggte.unicamp.br/moodle/mod/quiz/review.php?attempt=146597)	QUIZ DA EMERGÊNCIA 07	Emergency Quiz.	00:01:04	DURING
47030	quiz view summary (http://www.ggte.unicamp.br/moodle/mod/quiz/summary.php?attempt=146597)	QUIZ DA EMERGÊNCIA 07	Emergency Quiz.	00:00:06	DURING
47030	quiz close attempt (http://www.ggte.unicamp.br/moodle/mod/quiz/review.php?attempt=146597)	QUIZ DA EMERGÊNCIA 07	Emergency Quiz.	00:00:01	DURING
47030	quiz review (http://www.ggte.unicamp.br/moodle/mod/quiz/review.php?attempt=146597)	QUIZ DA EMERGÊNCIA 07	Emergency Quiz.	00:00:30	DURING
47030	quiz attempt (http://www.ggte.unicamp.br/moodle/mod/quiz/review.php?attempt=146679)	QUIZ DA EMERGÊNCIA 08	Emergency Quiz.	00:00:01	DURING
47030	quiz continue attempt (http://www.ggte.unicamp.br/moodle/mod/quiz/review.php?attempt=146679)	QUIZ DA EMERGÊNCIA 08	Emergency Quiz.	00:01:41	DURING
47030	quiz continue attempt (http://www.ggte.unicamp.br/moodle/mod/quiz/review.php?attempt=146679)	QUIZ DA EMERGÊNCIA 08	Emergency Quiz.	00:00:10	DURING
47030	quiz continue attempt (http://www.ggte.unicamp.br/moodle/mod/quiz/review.php?attempt=146679)	QUIZ DA EMERGÊNCIA 08	Emergency Quiz.	00:00:20	DURING
47030	quiz continue attempt (http://www.ggte.unicamp.br/moodle/mod/quiz/review.php?attempt=146679)	QUIZ DA EMERGÊNCIA 08	Emergency Quiz.	00:00:14	DURING
47030	quiz continue attempt (http://www.ggte.unicamp.br/moodle/mod/quiz/review.php?attempt=146679)	QUIZ DA EMERGÊNCIA 08	Emergency Quiz.	00:00:52	DURING
47030	quiz continue attempt (http://www.ggte.unicamp.br/moodle/mod/quiz/review.php?attempt=146679)	QUIZ DA EMERGÊNCIA 08	Emergency Quiz.	00:00:24	DURING
47030	quiz continue attempt (http://www.ggte.unicamp.br/moodle/mod/quiz/review.php?attempt=146679)	QUIZ DA EMERGÊNCIA 08	Emergency Quiz.	00:00:47	DURING
47030	quiz continue attempt (http://www.ggte.unicamp.br/moodle/mod/quiz/review.php?attempt=146679)	QUIZ DA EMERGÊNCIA 08	Emergency Quiz.	00:01:15	DURING
47030	quiz view summary (http://www.ggte.unicamp.br/moodle/mod/quiz/summary.php?attempt=146679)	QUIZ DA EMERGÊNCIA 08	Emergency Quiz.	00:00:05	DURING
47030	quiz close attempt (http://www.ggte.unicamp.br/moodle/mod/quiz/review.php?attempt=146679)	QUIZ DA EMERGÊNCIA 08	Emergency Quiz.	00:00:01	DURING
47030	quiz review (http://www.ggte.unicamp.br/moodle/mod/quiz/review.php?attempt=146679)	QUIZ DA EMERGÊNCIA 08	Emergency Quiz.	00:01:31	DURING
47030	quiz continue attempt (http://www.ggte.unicamp.br/moodle/mod/quiz/review.php?attempt=146598)	QUIZ DA EMERGÊNCIA 09	Emergency Quiz.	00:00:21	DURING
47030	quiz continue attempt (http://www.ggte.unicamp.br/moodle/mod/quiz/review.php?attempt=146598)	QUIZ DA EMERGÊNCIA 09	Emergency Quiz.	00:00:12	DURING
47030	quiz continue attempt (http://www.ggte.unicamp.br/moodle/mod/quiz/review.php?attempt=146598)	QUIZ DA EMERGÊNCIA 09	Emergency Quiz.	00:00:11	DURING
47030	quiz continue attempt (http://www.ggte.unicamp.br/moodle/mod/quiz/review.php?attempt=146598)	QUIZ DA EMERGÊNCIA 09	Emergency Quiz.	00:00:04	DURING
47030	quiz continue attempt (http://www.ggte.unicamp.br/moodle/mod/quiz/review.php?attempt=146598)	QUIZ DA EMERGÊNCIA 09	Emergency Quiz.	00:00:24	DURING
47030	quiz continue attempt (http://www.ggte.unicamp.br/moodle/mod/quiz/review.php?attempt=146598)	QUIZ DA EMERGÊNCIA 09	Emergency Quiz.	00:00:04	DURING
47030	quiz continue attempt (http://www.ggte.unicamp.br/moodle/mod/quiz/review.php?attempt=146598)	QUIZ DA EMERGÊNCIA 09	Emergency Quiz.	00:00:15	DURING
47030	quiz view summary (http://www.ggte.unicamp.br/moodle/mod/quiz/summary.php?attempt=146598)	QUIZ DA EMERGÊNCIA 09	Emergency Quiz.	00:00:06	DURING
47030	quiz close attempt (http://www.ggte.unicamp.br/moodle/mod/quiz/review.php?attempt=146598)	QUIZ DA EMERGÊNCIA 09	Emergency Quiz.	00:00:00	DURING
47030	quiz review (http://www.ggte.unicamp.br/moodle/mod/quiz/review.php?attempt=146598)	QUIZ DA EMERGÊNCIA 09	Emergency Quiz.	00:01:36	DURING
47030	quiz continue attempt (http://www.ggte.unicamp.br/moodle/mod/quiz/review.php?attempt=146599)	QUIZ DA EMERGÊNCIA 10	Emergency Quiz.	00:00:22	DURING
47030	quiz continue attempt (http://www.ggte.unicamp.br/moodle/mod/quiz/review.php?attempt=146599)	QUIZ DA EMERGÊNCIA 10	Emergency Quiz.	00:00:35	DURING
47030	quiz continue attempt (http://www.ggte.unicamp.br/moodle/mod/quiz/review.php?attempt=146599)	QUIZ DA EMERGÊNCIA 10	Emergency Quiz.	00:01:04	DURING
47030	quiz continue attempt (http://www.ggte.unicamp.br/moodle/mod/quiz/review.php?attempt=146599)	QUIZ DA EMERGÊNCIA 10	Emergency Quiz.	00:00:45	DURING
47030	quiz continue attempt (http://www.ggte.unicamp.br/moodle/mod/quiz/review.php?attempt=146599)	QUIZ DA EMERGÊNCIA 10	Emergency Quiz.	00:00:49	DURING
47030	quiz continue attempt (http://www.ggte.unicamp.br/moodle/mod/quiz/review.php?attempt=146599)	QUIZ DA EMERGÊNCIA 10	Emergency Quiz.	00:01:36	DURING
47030	quiz view summary (http://www.ggte.unicamp.br/moodle/mod/quiz/summary.php?attempt=146599)	QUIZ DA EMERGÊNCIA 10	Emergency Quiz.	00:00:05	DURING
47030	quiz close attempt (http://www.ggte.unicamp.br/moodle/mod/quiz/review.php?attempt=146599)	QUIZ DA EMERGÊNCIA 10	Emergency Quiz.	00:00:01	DURING
47030	quiz review (http://www.ggte.unicamp.br/moodle/mod/quiz/review.php?attempt=146599)	QUIZ DA EMERGÊNCIA 10	Emergency Quiz.	00:00:09	DURING
47030	quiz view (http://www.ggte.unicamp.br/moodle/mod/quiz/view.php?id=36643)	QUIZ DA EMERGÊNCIA 11	Emergency Quiz.	00:00:02	DURING
47030	quiz view (http://www.ggte.unicamp.br/moodle/mod/quiz/view.php?id=36655)	QUIZ DA EMERGÊNCIA 12	Emergency Quiz.	00:00:03	DURING
47030	quiz view (http://www.ggte.unicamp.br/moodle/mod/quiz/view.php?id=37185)	QUIZ DA EMERGÊNCIA 13	Emergency Quiz.	00:00:02	DURING
47030	quiz view (http://www.ggte.unicamp.br/moodle/mod/quiz/view.php?id=37851)	QUIZ DA EMERGÊNCIA 14	Emergency Quiz.	00:00:03	DURING
47030	quiz view (http://www.ggte.unicamp.br/moodle/mod/quiz/view.php?id=37891)	QUIZ DA EMERGÊNCIA 15	Emergency Quiz.	00:00:03	DURING
47030	quiz attempt (http://www.ggte.unicamp.br/moodle/mod/quiz/review.php?attempt=146727)	QUIZ DA EMERGÊNCIA 11	Emergency Quiz.	00:00:00	DURING
47030	quiz continue attempt (http://www.ggte.unicamp.br/moodle/mod/quiz/review.php?attempt=146727)	QUIZ DA EMERGÊNCIA 11	Emergency Quiz.	00:00:02	DURING
47030	quiz attempt (http://www.ggte.unicamp.br/moodle/mod/quiz/review.php?attempt=146728)	QUIZ DA EMERGÊNCIA 12	Emergency Quiz.	00:00:00	DURING
47030	quiz continue attempt (http://www.ggte.unicamp.br/moodle/mod/quiz/review.php?attempt=146728)	QUIZ DA EMERGÊNCIA 12	Emergency Quiz.	00:00:02	DURING
47030	quiz attempt (http://www.ggte.unicamp.br/moodle/mod/quiz/review.php?attempt=146730)	QUIZ DA EMERGÊNCIA 13	Emergency Quiz.	00:00:00	DURING
47030	quiz continue attempt (http://www.ggte.unicamp.br/moodle/mod/quiz/review.php?attempt=146730)	QUIZ DA EMERGÊNCIA 13	Emergency Quiz.	00:00:02	DURING
47030	quiz attempt (http://www.ggte.unicamp.br/moodle/mod/quiz/review.php?attempt=146731)	QUIZ DA EMERGÊNCIA 14	Emergency Quiz.	00:00:00	DURING
47030	quiz continue attempt (http://www.ggte.unicamp.br/moodle/mod/quiz/review.php?attempt=146731)	QUIZ DA EMERGÊNCIA 14	Emergency Quiz.	00:00:02	DURING
47030	quiz continue attempt (http://www.ggte.unicamp.br/moodle/mod/quiz/review.php?attempt=139577)	QUIZ DA EMERGÊNCIA 15	Emergency Quiz.	00:00:08	DURING
47030	quiz view summary (http://www.ggte.unicamp.br/moodle/mod/quiz/summary.php?attempt=139577)	QUIZ DA EMERGÊNCIA 15	Emergency Quiz.	00:00:04	DURING
47030	quiz close attempt (http://www.ggte.unicamp.br/moodle/mod/quiz/review.php?attempt=139577)	QUIZ DA EMERGÊNCIA 15	Emergency Quiz.	00:00:00	DURING
47030	quiz review (http://www.ggte.unicamp.br/moodle/mod/quiz/review.php?attempt=139577)	QUIZ DA EMERGÊNCIA 15	Emergency Quiz.	00:00:08	DURING
47030	quiz review (http://www.ggte.unicamp.br/moodle/mod/quiz/review.php?attempt=139577)	QUIZ DA EMERGÊNCIA 15	Emergency Quiz.	00:00:04	DURING
47030	course view (http://www.ggte.unicamp.br/moodle/course/view.php?id=219)	MD136 - Emergências Clínicas	Other activity	00:00:10	DURING
47030	quiz view (http://www.ggte.unicamp.br/moodle/mod/quiz/view.php?id=37891)	QUIZ DA EMERGÊNCIA 15	Emergency Quiz.	00:01:11	DURING
47030	quiz continue attempt (http://www.ggte.unicamp.br/moodle/mod/quiz/review.php?attempt=146727)	QUIZ DA EMERGÊNCIA 11	Emergency Quiz.	00:01:24	DURING
47030	quiz continue attempt (http://www.ggte.unicamp.br/moodle/mod/quiz/review.php?attempt=146727)	QUIZ DA EMERGÊNCIA 11	Emergency Quiz.	00:01:21	DURING
47030	quiz continue attempt (http://www.ggte.unicamp.br/moodle/mod/quiz/review.php?attempt=146727)	QUIZ DA EMERGÊNCIA 11	Emergency Quiz.	00:02:49	DURING
47030	quiz continue attempt (http://www.ggte.unicamp.br/moodle/mod/quiz/review.php?attempt=146727)	QUIZ DA EMERGÊNCIA 11	Emergency Quiz.	00:00:36	DURING
47030	quiz continue attempt (http://www.ggte.unicamp.br/moodle/mod/quiz/review.php?attempt=146727)	QUIZ DA EMERGÊNCIA 11	Emergency Quiz.	00:00:41	DURING
47030	quiz view summary (http://www.ggte.unicamp.br/moodle/mod/quiz/summary.php?attempt=146727)	QUIZ DA EMERGÊNCIA 11	Emergency Quiz.	00:00:06	DURING
47030	quiz close attempt (http://www.ggte.unicamp.br/moodle/mod/quiz/review.php?attempt=146727)	QUIZ DA EMERGÊNCIA 11	Emergency Quiz.	00:00:01	DURING
47030	quiz review (http://www.ggte.unicamp.br/moodle/mod/quiz/review.php?attempt=146727)	QUIZ DA EMERGÊNCIA 11	Emergency Quiz.	00:01:02	DURING
47030	quiz continue attempt (http://www.ggte.unicamp.br/moodle/mod/quiz/review.php?attempt=146728)	QUIZ DA EMERGÊNCIA 12	Emergency Quiz.	00:01:08	DURING
47030	quiz continue attempt (http://www.ggte.unicamp.br/moodle/mod/quiz/review.php?attempt=146728)	QUIZ DA EMERGÊNCIA 12	Emergency Quiz.	00:01:23	DURING
47030	quiz continue attempt (http://www.ggte.unicamp.br/moodle/mod/quiz/review.php?attempt=146728)	QUIZ DA EMERGÊNCIA 12	Emergency Quiz.	00:00:36	DURING
47030	quiz continue attempt (http://www.ggte.unicamp.br/moodle/mod/quiz/review.php?attempt=146728)	QUIZ DA EMERGÊNCIA 12	Emergency Quiz.	00:01:13	DURING
47030	quiz continue attempt (http://www.ggte.unicamp.br/moodle/mod/quiz/review.php?attempt=146728)	QUIZ DA EMERGÊNCIA 12	Emergency Quiz.	00:00:25	DURING
47030	quiz continue attempt (http://www.ggte.unicamp.br/moodle/mod/quiz/review.php?attempt=146728)	QUIZ DA EMERGÊNCIA 12	Emergency Quiz.	00:00:27	DURING
47030	quiz view summary (http://www.ggte.unicamp.br/moodle/mod/quiz/summary.php?attempt=146728)	QUIZ DA EMERGÊNCIA 12	Emergency Quiz.	00:00:05	DURING
47030	quiz close attempt (http://www.ggte.unicamp.br/moodle/mod/quiz/review.php?attempt=146728)	QUIZ DA EMERGÊNCIA 12	Emergency Quiz.	00:00:01	DURING
47030	quiz review (http://www.ggte.unicamp.br/moodle/mod/quiz/review.php?attempt=146728)	QUIZ DA EMERGÊNCIA 12	Emergency Quiz.	00:06:38	DURING
47030	quiz continue attempt (http://www.ggte.unicamp.br/moodle/mod/quiz/review.php?attempt=146730)	QUIZ DA EMERGÊNCIA 13	Emergency Quiz.	00:00:49	DURING
47030	quiz continue attempt (http://www.ggte.unicamp.br/moodle/mod/quiz/review.php?attempt=146730)	QUIZ DA EMERGÊNCIA 13	Emergency Quiz.	00:00:42	DURING
47030	quiz continue attempt (http://www.ggte.unicamp.br/moodle/mod/quiz/review.php?attempt=146730)	QUIZ DA EMERGÊNCIA 13	Emergency Quiz.	00:00:28	DURING
47030	quiz continue attempt (http://www.ggte.unicamp.br/moodle/mod/quiz/review.php?attempt=146730)	QUIZ DA EMERGÊNCIA 13	Emergency Quiz.	00:01:17	DURING
47030	quiz continue attempt (http://www.ggte.unicamp.br/moodle/mod/quiz/review.php?attempt=146730)	QUIZ DA EMERGÊNCIA 13	Emergency Quiz.	00:00:41	DURING
47030	quiz view summary (http://www.ggte.unicamp.br/moodle/mod/quiz/summary.php?attempt=146730)	QUIZ DA EMERGÊNCIA 13	Emergency Quiz.	00:00:44	DURING
47030	quiz close attempt (http://www.ggte.unicamp.br/moodle/mod/quiz/review.php?attempt=146730)	QUIZ DA EMERGÊNCIA 13	Emergency Quiz.	00:00:02	DURING
47030	quiz review (http://www.ggte.unicamp.br/moodle/mod/quiz/review.php?attempt=146730)	QUIZ DA EMERGÊNCIA 13	Emergency Quiz.	00:01:00	DURING
47030	quiz continue attempt (http://www.ggte.unicamp.br/moodle/mod/quiz/review.php?attempt=146731)	QUIZ DA EMERGÊNCIA 14	Emergency Quiz.	00:00:34	DURING
47030	quiz continue attempt (http://www.ggte.unicamp.br/moodle/mod/quiz/review.php?attempt=146731)	QUIZ DA EMERGÊNCIA 14	Emergency Quiz.	00:02:32	DURING
47030	quiz continue attempt (http://www.ggte.unicamp.br/moodle/mod/quiz/review.php?attempt=146731)	QUIZ DA EMERGÊNCIA 14	Emergency Quiz.	00:01:19	DURING
47030	quiz continue attempt (http://www.ggte.unicamp.br/moodle/mod/quiz/review.php?attempt=146731)	QUIZ DA EMERGÊNCIA 14	Emergency Quiz.	00:01:15	DURING
47030	quiz continue attempt (http://www.ggte.unicamp.br/moodle/mod/quiz/review.php?attempt=146731)	QUIZ DA EMERGÊNCIA 14	Emergency Quiz.	00:00:30	DURING
47030	quiz view summary (http://www.ggte.unicamp.br/moodle/mod/quiz/summary.php?attempt=146731)	QUIZ DA EMERGÊNCIA 14	Emergency Quiz.	00:00:05	DURING
47030	quiz close attempt (http://www.ggte.unicamp.br/moodle/mod/quiz/review.php?attempt=146731)	QUIZ DA EMERGÊNCIA 14	Emergency Quiz.	00:00:01	DURING
47030	quiz review (http://www.ggte.unicamp.br/moodle/mod/quiz/review.php?attempt=146731)	QUIZ DA EMERGÊNCIA 14	Emergency Quiz.	00:00:07	DURING
47030	quiz attempt (http://www.ggte.unicamp.br/moodle/mod/quiz/review.php?attempt=146837)	QUIZ DA EMERGÊNCIA 15	Emergency Quiz.	00:00:01	DURING
47030	quiz continue attempt (http://www.ggte.unicamp.br/moodle/mod/quiz/review.php?attempt=146837)	QUIZ DA EMERGÊNCIA 15	Emergency Quiz.	00:00:45	DURING
47030	quiz continue attempt (http://www.ggte.unicamp.br/moodle/mod/quiz/review.php?attempt=146837)	QUIZ DA EMERGÊNCIA 15	Emergency Quiz.	00:00:25	DURING
47030	quiz continue attempt (http://www.ggte.unicamp.br/moodle/mod/quiz/review.php?attempt=146837)	QUIZ DA EMERGÊNCIA 15	Emergency Quiz.	00:02:18	DURING
47030	quiz continue attempt (http://www.ggte.unicamp.br/moodle/mod/quiz/review.php?attempt=146837)	QUIZ DA EMERGÊNCIA 15	Emergency Quiz.	00:00:59	DURING
47030	quiz continue attempt (http://www.ggte.unicamp.br/moodle/mod/quiz/review.php?attempt=146837)	QUIZ DA EMERGÊNCIA 15	Emergency Quiz.	00:01:09	DURING
47030	quiz continue attempt (http://www.ggte.unicamp.br/moodle/mod/quiz/review.php?attempt=146837)	QUIZ DA EMERGÊNCIA 15	Emergency Quiz.	00:00:50	DURING
47030	quiz view summary (http://www.ggte.unicamp.br/moodle/mod/quiz/summary.php?attempt=146837)	QUIZ DA EMERGÊNCIA 15	Emergency Quiz.	00:00:07	DURING
47030	quiz close attempt (http://www.ggte.unicamp.br/moodle/mod/quiz/review.php?attempt=146837)	QUIZ DA EMERGÊNCIA 15	Emergency Quiz.	00:00:00	DURING
47030	quiz review (http://www.ggte.unicamp.br/moodle/mod/quiz/review.php?attempt=146837)	QUIZ DA EMERGÊNCIA 15	Emergency Quiz.	00:00:11	DURING
47030	quiz view (http://www.ggte.unicamp.br/moodle/mod/quiz/view.php?id=37934)	QUIZ DA EMERGÊNCIA 16	Emergency Quiz.	00:00:02	DURING
47030	quiz view (http://www.ggte.unicamp.br/moodle/mod/quiz/view.php?id=38011)	QUIZ DA EMERGÊNCIA 17	Emergency Quiz.	00:00:02	DURING
47030	quiz view (http://www.ggte.unicamp.br/moodle/mod/quiz/view.php?id=38218)	QUIZ DA EMERGÊNCIA 18	Emergency Quiz.	00:00:03	DURING
47030	quiz view (http://www.ggte.unicamp.br/moodle/mod/quiz/view.php?id=38242)	QUIZ DA EMERGÊNCIA 19	Emergency Quiz.	00:00:03	DURING
47030	quiz view (http://www.ggte.unicamp.br/moodle/mod/quiz/view.php?id=38288)	QUIZ DA EMERGÊNCIA 20	Emergency Quiz.	00:00:02	DURING
47030	quiz attempt (http://www.ggte.unicamp.br/moodle/mod/quiz/review.php?attempt=146863)	QUIZ DA EMERGÊNCIA 16	Emergency Quiz.	00:00:01	DURING
47030	quiz continue attempt (http://www.ggte.unicamp.br/moodle/mod/quiz/review.php?attempt=146863)	QUIZ DA EMERGÊNCIA 16	Emergency Quiz.	00:00:02	DURING
47030	quiz continue attempt (http://www.ggte.unicamp.br/moodle/mod/quiz/review.php?attempt=135015)	QUIZ DA EMERGÊNCIA 17	Emergency Quiz.	00:00:02	DURING
47030	quiz attempt (http://www.ggte.unicamp.br/moodle/mod/quiz/review.php?attempt=146864)	QUIZ DA EMERGÊNCIA 18	Emergency Quiz.	00:00:00	DURING
47030	quiz continue attempt (http://www.ggte.unicamp.br/moodle/mod/quiz/review.php?attempt=146864)	QUIZ DA EMERGÊNCIA 18	Emergency Quiz.	00:00:02	DURING
47030	quiz attempt (http://www.ggte.unicamp.br/moodle/mod/quiz/review.php?attempt=146865)	QUIZ DA EMERGÊNCIA 19	Emergency Quiz.	00:00:00	DURING
47030	quiz continue attempt (http://www.ggte.unicamp.br/moodle/mod/quiz/review.php?attempt=146865)	QUIZ DA EMERGÊNCIA 19	Emergency Quiz.	00:00:03	DURING
47030	quiz attempt (http://www.ggte.unicamp.br/moodle/mod/quiz/review.php?attempt=146866)	QUIZ DA EMERGÊNCIA 20	Emergency Quiz.	00:00:00	DURING
47030	quiz continue attempt (http://www.ggte.unicamp.br/moodle/mod/quiz/review.php?attempt=146866)	QUIZ DA EMERGÊNCIA 20	Emergency Quiz.	00:02:09	DURING
47030	quiz continue attempt (http://www.ggte.unicamp.br/moodle/mod/quiz/review.php?attempt=146863)	QUIZ DA EMERGÊNCIA 16	Emergency Quiz.	00:00:52	DURING
47030	quiz continue attempt (http://www.ggte.unicamp.br/moodle/mod/quiz/review.php?attempt=146863)	QUIZ DA EMERGÊNCIA 16	Emergency Quiz.	00:02:20	DURING
47030	quiz continue attempt (http://www.ggte.unicamp.br/moodle/mod/quiz/review.php?attempt=146863)	QUIZ DA EMERGÊNCIA 16	Emergency Quiz.	00:00:16	DURING
47030	quiz continue attempt (http://www.ggte.unicamp.br/moodle/mod/quiz/review.php?attempt=146863)	QUIZ DA EMERGÊNCIA 16	Emergency Quiz.	00:00:58	DURING
47030	quiz continue attempt (http://www.ggte.unicamp.br/moodle/mod/quiz/review.php?attempt=146863)	QUIZ DA EMERGÊNCIA 16	Emergency Quiz.	00:00:38	DURING
47030	quiz view summary (http://www.ggte.unicamp.br/moodle/mod/quiz/summary.php?attempt=146863)	QUIZ DA EMERGÊNCIA 16	Emergency Quiz.	00:00:05	DURING
47030	quiz close attempt (http://www.ggte.unicamp.br/moodle/mod/quiz/review.php?attempt=146863)	QUIZ DA EMERGÊNCIA 16	Emergency Quiz.	00:00:01	DURING
47030	quiz review (http://www.ggte.unicamp.br/moodle/mod/quiz/review.php?attempt=146863)	QUIZ DA EMERGÊNCIA 16	Emergency Quiz.	00:00:38	DURING
47030	quiz view summary (http://www.ggte.unicamp.br/moodle/mod/quiz/summary.php?attempt=135015)	QUIZ DA EMERGÊNCIA 17	Emergency Quiz.	00:00:05	DURING
47030	quiz close attempt (http://www.ggte.unicamp.br/moodle/mod/quiz/review.php?attempt=135015)	QUIZ DA EMERGÊNCIA 17	Emergency Quiz.	00:00:00	DURING
47030	quiz review (http://www.ggte.unicamp.br/moodle/mod/quiz/review.php?attempt=135015)	QUIZ DA EMERGÊNCIA 17	Emergency Quiz.	00:00:09	DURING
47030	quiz view (http://www.ggte.unicamp.br/moodle/mod/quiz/view.php?id=38011)	QUIZ DA EMERGÊNCIA 17	Emergency Quiz.	00:01:00	DURING
47030	quiz continue attempt (http://www.ggte.unicamp.br/moodle/mod/quiz/review.php?attempt=146864)	QUIZ DA EMERGÊNCIA 18	Emergency Quiz.	00:00:07	DURING
47030	quiz continue attempt (http://www.ggte.unicamp.br/moodle/mod/quiz/review.php?attempt=146864)	QUIZ DA EMERGÊNCIA 18	Emergency Quiz.	00:00:47	DURING
47030	quiz continue attempt (http://www.ggte.unicamp.br/moodle/mod/quiz/review.php?attempt=146864)	QUIZ DA EMERGÊNCIA 18	Emergency Quiz.	00:00:33	DURING
47030	quiz continue attempt (http://www.ggte.unicamp.br/moodle/mod/quiz/review.php?attempt=146864)	QUIZ DA EMERGÊNCIA 18	Emergency Quiz.	00:00:30	DURING
47030	quiz continue attempt (http://www.ggte.unicamp.br/moodle/mod/quiz/review.php?attempt=146864)	QUIZ DA EMERGÊNCIA 18	Emergency Quiz.	00:00:42	DURING
47030	quiz continue attempt (http://www.ggte.unicamp.br/moodle/mod/quiz/review.php?attempt=146864)	QUIZ DA EMERGÊNCIA 18	Emergency Quiz.	00:00:32	DURING
47030	quiz view summary (http://www.ggte.unicamp.br/moodle/mod/quiz/summary.php?attempt=146864)	QUIZ DA EMERGÊNCIA 18	Emergency Quiz.	00:00:06	DURING
47030	quiz close attempt (http://www.ggte.unicamp.br/moodle/mod/quiz/review.php?attempt=146864)	QUIZ DA EMERGÊNCIA 18	Emergency Quiz.	00:00:01	DURING
47030	quiz review (http://www.ggte.unicamp.br/moodle/mod/quiz/review.php?attempt=146864)	QUIZ DA EMERGÊNCIA 18	Emergency Quiz.	00:07:03	DURING
47030	quiz continue attempt (http://www.ggte.unicamp.br/moodle/mod/quiz/review.php?attempt=146865)	QUIZ DA EMERGÊNCIA 19	Emergency Quiz.	00:00:26	DURING
47030	quiz continue attempt (http://www.ggte.unicamp.br/moodle/mod/quiz/review.php?attempt=146865)	QUIZ DA EMERGÊNCIA 19	Emergency Quiz.	00:01:50	DURING
47030	quiz continue attempt (http://www.ggte.unicamp.br/moodle/mod/quiz/review.php?attempt=146865)	QUIZ DA EMERGÊNCIA 19	Emergency Quiz.	00:00:41	DURING
47030	quiz continue attempt (http://www.ggte.unicamp.br/moodle/mod/quiz/review.php?attempt=146865)	QUIZ DA EMERGÊNCIA 19	Emergency Quiz.	00:00:32	DURING
47030	quiz continue attempt (http://www.ggte.unicamp.br/moodle/mod/quiz/review.php?attempt=146865)	QUIZ DA EMERGÊNCIA 19	Emergency Quiz.	00:03:00	DURING
47030	quiz continue attempt (http://www.ggte.unicamp.br/moodle/mod/quiz/review.php?attempt=146865)	QUIZ DA EMERGÊNCIA 19	Emergency Quiz.	00:01:25	DURING
47030	quiz view summary (http://www.ggte.unicamp.br/moodle/mod/quiz/summary.php?attempt=146865)	QUIZ DA EMERGÊNCIA 19	Emergency Quiz.	00:00:05	DURING
47030	quiz close attempt (http://www.ggte.unicamp.br/moodle/mod/quiz/review.php?attempt=146865)	QUIZ DA EMERGÊNCIA 19	Emergency Quiz.	00:00:03	DURING
47030	quiz review (http://www.ggte.unicamp.br/moodle/mod/quiz/review.php?attempt=146865)	QUIZ DA EMERGÊNCIA 19	Emergency Quiz.	00:01:41	DURING
47030	quiz review (http://www.ggte.unicamp.br/moodle/mod/quiz/review.php?attempt=146865)	QUIZ DA EMERGÊNCIA 19	Emergency Quiz.	00:00:06	DURING
47030	quiz review (http://www.ggte.unicamp.br/moodle/mod/quiz/review.php?attempt=146865)	QUIZ DA EMERGÊNCIA 19	Emergency Quiz.	00:00:05	DURING
47030	quiz view (http://www.ggte.unicamp.br/moodle/mod/quiz/view.php?id=38242)	QUIZ DA EMERGÊNCIA 19	Emergency Quiz.	00:00:03	DURING
47030	quiz attempt (http://www.ggte.unicamp.br/moodle/mod/quiz/review.php?attempt=146938)	QUIZ DA EMERGÊNCIA 19	Emergency Quiz.	00:00:02	DURING
47030	quiz continue attempt (http://www.ggte.unicamp.br/moodle/mod/quiz/review.php?attempt=146938)	QUIZ DA EMERGÊNCIA 19	Emergency Quiz.	00:01:19	DURING
47030	quiz continue attempt (http://www.ggte.unicamp.br/moodle/mod/quiz/review.php?attempt=146866)	QUIZ DA EMERGÊNCIA 20	Emergency Quiz.	00:00:26	DURING
47030	quiz continue attempt (http://www.ggte.unicamp.br/moodle/mod/quiz/review.php?attempt=146866)	QUIZ DA EMERGÊNCIA 20	Emergency Quiz.	00:01:12	DURING
47030	quiz continue attempt (http://www.ggte.unicamp.br/moodle/mod/quiz/review.php?attempt=146866)	QUIZ DA EMERGÊNCIA 20	Emergency Quiz.	00:00:20	DURING
47030	quiz continue attempt (http://www.ggte.unicamp.br/moodle/mod/quiz/review.php?attempt=146866)	QUIZ DA EMERGÊNCIA 20	Emergency Quiz.	00:00:56	DURING
47030	quiz continue attempt (http://www.ggte.unicamp.br/moodle/mod/quiz/review.php?attempt=146866)	QUIZ DA EMERGÊNCIA 20	Emergency Quiz.	00:00:19	DURING
47030	quiz continue attempt (http://www.ggte.unicamp.br/moodle/mod/quiz/review.php?attempt=146866)	QUIZ DA EMERGÊNCIA 20	Emergency Quiz.	00:00:13	DURING
47030	quiz view summary (http://www.ggte.unicamp.br/moodle/mod/quiz/summary.php?attempt=146866)	QUIZ DA EMERGÊNCIA 20	Emergency Quiz.	00:00:08	DURING
47030	quiz close attempt (http://www.ggte.unicamp.br/moodle/mod/quiz/review.php?attempt=146866)	QUIZ DA EMERGÊNCIA 20	Emergency Quiz.	00:00:01	DURING
47030	quiz review (http://www.ggte.unicamp.br/moodle/mod/quiz/review.php?attempt=146866)	QUIZ DA EMERGÊNCIA 20	Emergency Quiz.	00:00:17	DURING
47030	quiz attempt (http://www.ggte.unicamp.br/moodle/mod/quiz/review.php?attempt=146949)	QUIZ DA EMERGÊNCIA 17	Emergency Quiz.	00:00:00	DURING
47030	quiz continue attempt (http://www.ggte.unicamp.br/moodle/mod/quiz/review.php?attempt=146949)	QUIZ DA EMERGÊNCIA 17	Emergency Quiz.	00:00:29	DURING
47030	quiz continue attempt (http://www.ggte.unicamp.br/moodle/mod/quiz/review.php?attempt=146949)	QUIZ DA EMERGÊNCIA 17	Emergency Quiz.	00:00:20	DURING
47030	quiz continue attempt (http://www.ggte.unicamp.br/moodle/mod/quiz/review.php?attempt=146949)	QUIZ DA EMERGÊNCIA 17	Emergency Quiz.	00:00:14	DURING
47030	quiz continue attempt (http://www.ggte.unicamp.br/moodle/mod/quiz/review.php?attempt=146949)	QUIZ DA EMERGÊNCIA 17	Emergency Quiz.	00:02:57	DURING
47030	quiz continue attempt (http://www.ggte.unicamp.br/moodle/mod/quiz/review.php?attempt=146949)	QUIZ DA EMERGÊNCIA 17	Emergency Quiz.	00:02:28	DURING
47030	quiz continue attempt (http://www.ggte.unicamp.br/moodle/mod/quiz/review.php?attempt=146949)	QUIZ DA EMERGÊNCIA 17	Emergency Quiz.	00:00:51	DURING
47030	quiz continue attempt (http://www.ggte.unicamp.br/moodle/mod/quiz/review.php?attempt=146949)	QUIZ DA EMERGÊNCIA 17	Emergency Quiz.	00:01:53	DURING
47030	quiz view summary (http://www.ggte.unicamp.br/moodle/mod/quiz/summary.php?attempt=146949)	QUIZ DA EMERGÊNCIA 17	Emergency Quiz.	00:00:06	DURING
47030	quiz close attempt (http://www.ggte.unicamp.br/moodle/mod/quiz/review.php?attempt=146949)	QUIZ DA EMERGÊNCIA 17	Emergency Quiz.	00:00:01	DURING
47030	quiz review (http://www.ggte.unicamp.br/moodle/mod/quiz/review.php?attempt=146949)	QUIZ DA EMERGÊNCIA 17	Emergency Quiz.	00:00:05	DURING
47030	quiz view (http://www.ggte.unicamp.br/moodle/mod/quiz/view.php?id=38011)	QUIZ DA EMERGÊNCIA 17	Emergency Quiz.	00:00:03	DURING
47030	quiz attempt (http://www.ggte.unicamp.br/moodle/mod/quiz/review.php?attempt=146976)	QUIZ DA EMERGÊNCIA 17	Emergency Quiz.	00:00:00	DURING
47030	quiz continue attempt (http://www.ggte.unicamp.br/moodle/mod/quiz/review.php?attempt=146976)	QUIZ DA EMERGÊNCIA 17	Emergency Quiz.	00:00:06	DURING
47030	quiz continue attempt (http://www.ggte.unicamp.br/moodle/mod/quiz/review.php?attempt=146976)	QUIZ DA EMERGÊNCIA 17	Emergency Quiz.	00:00:08	DURING
47030	quiz continue attempt (http://www.ggte.unicamp.br/moodle/mod/quiz/review.php?attempt=146976)	QUIZ DA EMERGÊNCIA 17	Emergency Quiz.	00:00:08	DURING
47030	quiz continue attempt (http://www.ggte.unicamp.br/moodle/mod/quiz/review.php?attempt=146976)	QUIZ DA EMERGÊNCIA 17	Emergency Quiz.	00:00:06	DURING
47030	quiz continue attempt (http://www.ggte.unicamp.br/moodle/mod/quiz/review.php?attempt=146976)	QUIZ DA EMERGÊNCIA 17	Emergency Quiz.	00:00:07	DURING
47030	quiz continue attempt (http://www.ggte.unicamp.br/moodle/mod/quiz/review.php?attempt=146976)	QUIZ DA EMERGÊNCIA 17	Emergency Quiz.	00:00:04	DURING
47030	quiz view summary (http://www.ggte.unicamp.br/moodle/mod/quiz/summary.php?attempt=146976)	QUIZ DA EMERGÊNCIA 17	Emergency Quiz.	00:00:07	DURING
47030	quiz close attempt (http://www.ggte.unicamp.br/moodle/mod/quiz/review.php?attempt=146976)	QUIZ DA EMERGÊNCIA 17	Emergency Quiz.	00:00:01	DURING
47030	quiz review (http://www.ggte.unicamp.br/moodle/mod/quiz/review.php?attempt=146976)	QUIZ DA EMERGÊNCIA 17	Emergency Quiz.	00:00:10	DURING
47030	quiz view (http://www.ggte.unicamp.br/moodle/mod/quiz/view.php?id=38302)	QUIZ DA EMERGÊNCIA 21	Emergency Quiz.	00:00:03	DURING
47030	quiz view (http://www.ggte.unicamp.br/moodle/mod/quiz/view.php?id=38347)	QUIZ DA EMERGÊNCIA 22	Emergency Quiz.	00:00:02	DURING
47030	quiz view (http://www.ggte.unicamp.br/moodle/mod/quiz/view.php?id=38368)	QUIZ DA EMERGÊNCIA 23	Emergency Quiz.	00:00:03	DURING
47030	quiz view (http://www.ggte.unicamp.br/moodle/mod/quiz/view.php?id=38369)	QUIZ DA EMERGÊNCIA 24	Emergency Quiz.	00:00:04	DURING
47030	quiz view (http://www.ggte.unicamp.br/moodle/mod/quiz/view.php?id=38374)	QUIZ DA EMERGÊNCIA 25	Emergency Quiz.	00:00:02	DURING
47030	quiz attempt (http://www.ggte.unicamp.br/moodle/mod/quiz/review.php?attempt=146982)	QUIZ DA EMERGÊNCIA 21	Emergency Quiz.	00:00:01	DURING
47030	quiz continue attempt (http://www.ggte.unicamp.br/moodle/mod/quiz/review.php?attempt=146982)	QUIZ DA EMERGÊNCIA 21	Emergency Quiz.	00:00:03	DURING
47030	quiz attempt (http://www.ggte.unicamp.br/moodle/mod/quiz/review.php?attempt=146983)	QUIZ DA EMERGÊNCIA 22	Emergency Quiz.	00:00:00	DURING
47030	quiz continue attempt (http://www.ggte.unicamp.br/moodle/mod/quiz/review.php?attempt=146983)	QUIZ DA EMERGÊNCIA 22	Emergency Quiz.	00:00:02	DURING
47030	quiz attempt (http://www.ggte.unicamp.br/moodle/mod/quiz/review.php?attempt=146984)	QUIZ DA EMERGÊNCIA 23	Emergency Quiz.	00:00:00	DURING
47030	quiz continue attempt (http://www.ggte.unicamp.br/moodle/mod/quiz/review.php?attempt=146984)	QUIZ DA EMERGÊNCIA 23	Emergency Quiz.	00:00:03	DURING
47030	quiz attempt (http://www.ggte.unicamp.br/moodle/mod/quiz/review.php?attempt=146985)	QUIZ DA EMERGÊNCIA 24	Emergency Quiz.	00:00:00	DURING
47030	quiz continue attempt (http://www.ggte.unicamp.br/moodle/mod/quiz/review.php?attempt=146985)	QUIZ DA EMERGÊNCIA 24	Emergency Quiz.	00:00:02	DURING
47030	quiz attempt (http://www.ggte.unicamp.br/moodle/mod/quiz/review.php?attempt=146986)	QUIZ DA EMERGÊNCIA 25	Emergency Quiz.	00:00:01	DURING
47030	quiz continue attempt (http://www.ggte.unicamp.br/moodle/mod/quiz/review.php?attempt=146986)	QUIZ DA EMERGÊNCIA 25	Emergency Quiz.	00:00:21	DURING
47030	quiz continue attempt (http://www.ggte.unicamp.br/moodle/mod/quiz/review.php?attempt=146982)	QUIZ DA EMERGÊNCIA 21	Emergency Quiz.	00:00:12	DURING
47030	quiz continue attempt (http://www.ggte.unicamp.br/moodle/mod/quiz/review.php?attempt=146982)	QUIZ DA EMERGÊNCIA 21	Emergency Quiz.	00:01:52	DURING
47030	quiz continue attempt (http://www.ggte.unicamp.br/moodle/mod/quiz/review.php?attempt=146982)	QUIZ DA EMERGÊNCIA 21	Emergency Quiz.	00:00:33	DURING
47030	quiz continue attempt (http://www.ggte.unicamp.br/moodle/mod/quiz/review.php?attempt=146982)	QUIZ DA EMERGÊNCIA 21	Emergency Quiz.	00:03:58	DURING
47030	quiz continue attempt (http://www.ggte.unicamp.br/moodle/mod/quiz/review.php?attempt=146982)	QUIZ DA EMERGÊNCIA 21	Emergency Quiz.	00:00:10	DURING
47030	quiz continue attempt (http://www.ggte.unicamp.br/moodle/mod/quiz/review.php?attempt=146982)	QUIZ DA EMERGÊNCIA 21	Emergency Quiz.	00:01:42	DURING
47030	quiz view summary (http://www.ggte.unicamp.br/moodle/mod/quiz/summary.php?attempt=146982)	QUIZ DA EMERGÊNCIA 21	Emergency Quiz.	00:00:06	DURING
47030	quiz close attempt (http://www.ggte.unicamp.br/moodle/mod/quiz/review.php?attempt=146982)	QUIZ DA EMERGÊNCIA 21	Emergency Quiz.	00:00:01	DURING
47030	quiz review (http://www.ggte.unicamp.br/moodle/mod/quiz/review.php?attempt=146982)	QUIZ DA EMERGÊNCIA 21	Emergency Quiz.	00:00:03	DURING
47030	quiz view (http://www.ggte.unicamp.br/moodle/mod/quiz/view.php?id=38302)	QUIZ DA EMERGÊNCIA 21	Emergency Quiz.	00:00:35	DURING
47030	quiz continue attempt (http://www.ggte.unicamp.br/moodle/mod/quiz/review.php?attempt=146983)	QUIZ DA EMERGÊNCIA 22	Emergency Quiz.	00:00:07	DURING
47030	quiz continue attempt (http://www.ggte.unicamp.br/moodle/mod/quiz/review.php?attempt=146983)	QUIZ DA EMERGÊNCIA 22	Emergency Quiz.	00:01:24	DURING
47030	quiz continue attempt (http://www.ggte.unicamp.br/moodle/mod/quiz/review.php?attempt=146983)	QUIZ DA EMERGÊNCIA 22	Emergency Quiz.	00:01:12	DURING
47030	quiz continue attempt (http://www.ggte.unicamp.br/moodle/mod/quiz/review.php?attempt=146983)	QUIZ DA EMERGÊNCIA 22	Emergency Quiz.	00:00:56	DURING
47030	quiz continue attempt (http://www.ggte.unicamp.br/moodle/mod/quiz/review.php?attempt=146983)	QUIZ DA EMERGÊNCIA 22	Emergency Quiz.	00:00:35	DURING
47030	quiz view summary (http://www.ggte.unicamp.br/moodle/mod/quiz/summary.php?attempt=146983)	QUIZ DA EMERGÊNCIA 22	Emergency Quiz.	00:00:07	DURING
47030	quiz close attempt (http://www.ggte.unicamp.br/moodle/mod/quiz/review.php?attempt=146983)	QUIZ DA EMERGÊNCIA 22	Emergency Quiz.	00:00:00	DURING
47030	quiz review (http://www.ggte.unicamp.br/moodle/mod/quiz/review.php?attempt=146983)	QUIZ DA EMERGÊNCIA 22	Emergency Quiz.	00:01:07	DURING
47030	quiz continue attempt (http://www.ggte.unicamp.br/moodle/mod/quiz/review.php?attempt=146984)	QUIZ DA EMERGÊNCIA 23	Emergency Quiz.	00:00:07	DURING
47030	quiz continue attempt (http://www.ggte.unicamp.br/moodle/mod/quiz/review.php?attempt=146984)	QUIZ DA EMERGÊNCIA 23	Emergency Quiz.	00:00:22	DURING
47030	quiz continue attempt (http://www.ggte.unicamp.br/moodle/mod/quiz/review.php?attempt=146984)	QUIZ DA EMERGÊNCIA 23	Emergency Quiz.	00:00:03	DURING
47030	quiz view summary (http://www.ggte.unicamp.br/moodle/mod/quiz/summary.php?attempt=146984)	QUIZ DA EMERGÊNCIA 23	Emergency Quiz.	00:00:06	DURING
47030	quiz close attempt (http://www.ggte.unicamp.br/moodle/mod/quiz/review.php?attempt=146984)	QUIZ DA EMERGÊNCIA 23	Emergency Quiz.	00:00:01	DURING
47030	quiz review (http://www.ggte.unicamp.br/moodle/mod/quiz/review.php?attempt=146984)	QUIZ DA EMERGÊNCIA 23	Emergency Quiz.	00:00:04	DURING
47030	quiz view (http://www.ggte.unicamp.br/moodle/mod/quiz/view.php?id=38368)	QUIZ DA EMERGÊNCIA 23	Emergency Quiz.	00:00:04	DURING
47030	quiz attempt (http://www.ggte.unicamp.br/moodle/mod/quiz/review.php?attempt=147033)	QUIZ DA EMERGÊNCIA 23	Emergency Quiz.	00:00:01	DURING
47030	quiz continue attempt (http://www.ggte.unicamp.br/moodle/mod/quiz/review.php?attempt=147033)	QUIZ DA EMERGÊNCIA 23	Emergency Quiz.	00:00:09	DURING
47030	quiz continue attempt (http://www.ggte.unicamp.br/moodle/mod/quiz/review.php?attempt=147033)	QUIZ DA EMERGÊNCIA 23	Emergency Quiz.	00:00:07	DURING
47030	quiz continue attempt (http://www.ggte.unicamp.br/moodle/mod/quiz/review.php?attempt=147033)	QUIZ DA EMERGÊNCIA 23	Emergency Quiz.	00:01:48	DURING
47030	quiz continue attempt (http://www.ggte.unicamp.br/moodle/mod/quiz/review.php?attempt=147033)	QUIZ DA EMERGÊNCIA 23	Emergency Quiz.	00:00:44	DURING
47030	quiz continue attempt (http://www.ggte.unicamp.br/moodle/mod/quiz/review.php?attempt=147033)	QUIZ DA EMERGÊNCIA 23	Emergency Quiz.	00:01:12	DURING
47030	quiz continue attempt (http://www.ggte.unicamp.br/moodle/mod/quiz/review.php?attempt=147033)	QUIZ DA EMERGÊNCIA 23	Emergency Quiz.	00:00:45	DURING
47030	quiz view summary (http://www.ggte.unicamp.br/moodle/mod/quiz/summary.php?attempt=147033)	QUIZ DA EMERGÊNCIA 23	Emergency Quiz.	00:02:04	DURING
47030	quiz continue attempt (http://www.ggte.unicamp.br/moodle/mod/quiz/review.php?attempt=146985)	QUIZ DA EMERGÊNCIA 24	Emergency Quiz.	00:02:17	DURING
47030	quiz continue attempt (http://www.ggte.unicamp.br/moodle/mod/quiz/review.php?attempt=146985)	QUIZ DA EMERGÊNCIA 24	Emergency Quiz.	00:00:32	DURING
47030	quiz continue attempt (http://www.ggte.unicamp.br/moodle/mod/quiz/review.php?attempt=146985)	QUIZ DA EMERGÊNCIA 24	Emergency Quiz.	00:00:07	DURING
47030	quiz continue attempt (http://www.ggte.unicamp.br/moodle/mod/quiz/review.php?attempt=146985)	QUIZ DA EMERGÊNCIA 24	Emergency Quiz.	00:00:32	DURING
47030	quiz continue attempt (http://www.ggte.unicamp.br/moodle/mod/quiz/review.php?attempt=146985)	QUIZ DA EMERGÊNCIA 24	Emergency Quiz.	00:00:21	DURING
47030	quiz continue attempt (http://www.ggte.unicamp.br/moodle/mod/quiz/review.php?attempt=146985)	QUIZ DA EMERGÊNCIA 24	Emergency Quiz.	00:00:22	DURING
47030	quiz view summary (http://www.ggte.unicamp.br/moodle/mod/quiz/summary.php?attempt=146985)	QUIZ DA EMERGÊNCIA 24	Emergency Quiz.	00:00:07	DURING
47030	quiz close attempt (http://www.ggte.unicamp.br/moodle/mod/quiz/review.php?attempt=146985)	QUIZ DA EMERGÊNCIA 24	Emergency Quiz.	00:00:01	DURING
47030	quiz review (http://www.ggte.unicamp.br/moodle/mod/quiz/review.php?attempt=146985)	QUIZ DA EMERGÊNCIA 24	Emergency Quiz.	00:00:07	DURING
47030	quiz view (http://www.ggte.unicamp.br/moodle/mod/quiz/view.php?id=38369)	QUIZ DA EMERGÊNCIA 24	Emergency Quiz.	00:02:51	DURING
47030	quiz continue attempt (http://www.ggte.unicamp.br/moodle/mod/quiz/review.php?attempt=146986)	QUIZ DA EMERGÊNCIA 25	Emergency Quiz.	00:00:20	DURING
47030	quiz view summary (http://www.ggte.unicamp.br/moodle/mod/quiz/summary.php?attempt=146986)	QUIZ DA EMERGÊNCIA 25	Emergency Quiz.	00:00:06	DURING
47030	quiz close attempt (http://www.ggte.unicamp.br/moodle/mod/quiz/review.php?attempt=146986)	QUIZ DA EMERGÊNCIA 25	Emergency Quiz.	00:00:01	DURING
47030	quiz review (http://www.ggte.unicamp.br/moodle/mod/quiz/review.php?attempt=146986)	QUIZ DA EMERGÊNCIA 25	Emergency Quiz.	00:00:03	DURING
47030	quiz view (http://www.ggte.unicamp.br/moodle/mod/quiz/view.php?id=38374)	QUIZ DA EMERGÊNCIA 25	Emergency Quiz.	00:00:04	DURING
47030	quiz attempt (http://www.ggte.unicamp.br/moodle/mod/quiz/review.php?attempt=147079)	QUIZ DA EMERGÊNCIA 25	Emergency Quiz.	00:00:00	DURING
47030	quiz continue attempt (http://www.ggte.unicamp.br/moodle/mod/quiz/review.php?attempt=147079)	QUIZ DA EMERGÊNCIA 25	Emergency Quiz.	00:01:32	DURING
47030	quiz continue attempt (http://www.ggte.unicamp.br/moodle/mod/quiz/review.php?attempt=147079)	QUIZ DA EMERGÊNCIA 25	Emergency Quiz.	00:00:10	DURING
47030	quiz continue attempt (http://www.ggte.unicamp.br/moodle/mod/quiz/review.php?attempt=147079)	QUIZ DA EMERGÊNCIA 25	Emergency Quiz.	00:02:01	DURING
47030	quiz continue attempt (http://www.ggte.unicamp.br/moodle/mod/quiz/review.php?attempt=147079)	QUIZ DA EMERGÊNCIA 25	Emergency Quiz.	00:00:27	DURING
47030	quiz continue attempt (http://www.ggte.unicamp.br/moodle/mod/quiz/review.php?attempt=147079)	QUIZ DA EMERGÊNCIA 25	Emergency Quiz.	00:01:06	DURING
47030	quiz continue attempt (http://www.ggte.unicamp.br/moodle/mod/quiz/review.php?attempt=147079)	QUIZ DA EMERGÊNCIA 25	Emergency Quiz.	00:00:13	DURING
47030	quiz continue attempt (http://www.ggte.unicamp.br/moodle/mod/quiz/review.php?attempt=147079)	QUIZ DA EMERGÊNCIA 25	Emergency Quiz.	00:01:05	DURING
47030	quiz view summary (http://www.ggte.unicamp.br/moodle/mod/quiz/summary.php?attempt=147079)	QUIZ DA EMERGÊNCIA 25	Emergency Quiz.	00:00:15	DURING
47030	quiz close attempt (http://www.ggte.unicamp.br/moodle/mod/quiz/review.php?attempt=147079)	QUIZ DA EMERGÊNCIA 25	Emergency Quiz.	00:00:00	DURING
47030	quiz review (http://www.ggte.unicamp.br/moodle/mod/quiz/review.php?attempt=147079)	QUIZ DA EMERGÊNCIA 25	Emergency Quiz.	00:00:06	DURING
47030	quiz view (http://www.ggte.unicamp.br/moodle/mod/quiz/view.php?id=38374)	QUIZ DA EMERGÊNCIA 25	Emergency Quiz.	00:00:37	DURING
47030	quiz view (http://www.ggte.unicamp.br/moodle/mod/quiz/view.php?id=38372)	QUIZ DA EMERGÊNCIA 26	Emergency Quiz.	00:00:03	DURING
47030	quiz view (http://www.ggte.unicamp.br/moodle/mod/quiz/view.php?id=38373)	QUIZ DA EMERGÊNCIA 27	Emergency Quiz.	00:00:03	DURING
47030	quiz view (http://www.ggte.unicamp.br/moodle/mod/quiz/view.php?id=38483)	QUIZ DA EMERGÊNCIA 28	Emergency Quiz.	00:00:02	DURING
47030	quiz view (http://www.ggte.unicamp.br/moodle/mod/quiz/view.php?id=38519)	QUIZ DA EMERGÊNCIA 29	Emergency Quiz.	00:00:03	DURING
47030	quiz view (http://www.ggte.unicamp.br/moodle/mod/quiz/view.php?id=38554)	QUIZ DA EMERGÊNCIA 30	Emergency Quiz.	00:00:03	DURING
47030	quiz continue attempt (http://www.ggte.unicamp.br/moodle/mod/quiz/review.php?attempt=136958)	QUIZ DA EMERGÊNCIA 26	Emergency Quiz.	00:00:02	DURING
47030	quiz attempt (http://www.ggte.unicamp.br/moodle/mod/quiz/review.php?attempt=147100)	QUIZ DA EMERGÊNCIA 27	Emergency Quiz.	00:00:00	DURING
47030	quiz continue attempt (http://www.ggte.unicamp.br/moodle/mod/quiz/review.php?attempt=147100)	QUIZ DA EMERGÊNCIA 27	Emergency Quiz.	00:00:02	DURING
47030	quiz attempt (http://www.ggte.unicamp.br/moodle/mod/quiz/review.php?attempt=147101)	QUIZ DA EMERGÊNCIA 28	Emergency Quiz.	00:00:01	DURING
47030	quiz continue attempt (http://www.ggte.unicamp.br/moodle/mod/quiz/review.php?attempt=147101)	QUIZ DA EMERGÊNCIA 28	Emergency Quiz.	00:00:01	DURING
47030	quiz attempt (http://www.ggte.unicamp.br/moodle/mod/quiz/review.php?attempt=147102)	QUIZ DA EMERGÊNCIA 29	Emergency Quiz.	00:00:01	DURING
47030	quiz continue attempt (http://www.ggte.unicamp.br/moodle/mod/quiz/review.php?attempt=147102)	QUIZ DA EMERGÊNCIA 29	Emergency Quiz.	00:00:01	DURING
47030	quiz attempt (http://www.ggte.unicamp.br/moodle/mod/quiz/review.php?attempt=147103)	QUIZ DA EMERGÊNCIA 30	Emergency Quiz.	00:00:01	DURING
47030	quiz continue attempt (http://www.ggte.unicamp.br/moodle/mod/quiz/review.php?attempt=147103)	QUIZ DA EMERGÊNCIA 30	Emergency Quiz.	00:00:03	DURING
47030	quiz view summary (http://www.ggte.unicamp.br/moodle/mod/quiz/summary.php?attempt=136958)	QUIZ DA EMERGÊNCIA 26	Emergency Quiz.	00:00:10	DURING
47030	quiz close attempt (http://www.ggte.unicamp.br/moodle/mod/quiz/review.php?attempt=136958)	QUIZ DA EMERGÊNCIA 26	Emergency Quiz.	00:00:01	DURING
47030	quiz review (http://www.ggte.unicamp.br/moodle/mod/quiz/review.php?attempt=136958)	QUIZ DA EMERGÊNCIA 26	Emergency Quiz.	00:00:06	DURING
47030	quiz view (http://www.ggte.unicamp.br/moodle/mod/quiz/view.php?id=38372)	QUIZ DA EMERGÊNCIA 26	Emergency Quiz.	00:00:27	DURING
47030	quiz continue attempt (http://www.ggte.unicamp.br/moodle/mod/quiz/review.php?attempt=147100)	QUIZ DA EMERGÊNCIA 27	Emergency Quiz.	00:00:20	DURING
47030	quiz continue attempt (http://www.ggte.unicamp.br/moodle/mod/quiz/review.php?attempt=147100)	QUIZ DA EMERGÊNCIA 27	Emergency Quiz.	00:03:50	DURING
47030	quiz continue attempt (http://www.ggte.unicamp.br/moodle/mod/quiz/review.php?attempt=147100)	QUIZ DA EMERGÊNCIA 27	Emergency Quiz.	00:00:31	DURING
47030	quiz continue attempt (http://www.ggte.unicamp.br/moodle/mod/quiz/review.php?attempt=147100)	QUIZ DA EMERGÊNCIA 27	Emergency Quiz.	00:00:51	DURING
47030	quiz continue attempt (http://www.ggte.unicamp.br/moodle/mod/quiz/review.php?attempt=147100)	QUIZ DA EMERGÊNCIA 27	Emergency Quiz.	00:01:47	DURING
47030	quiz view summary (http://www.ggte.unicamp.br/moodle/mod/quiz/summary.php?attempt=147100)	QUIZ DA EMERGÊNCIA 27	Emergency Quiz.	00:00:05	DURING
47030	quiz close attempt (http://www.ggte.unicamp.br/moodle/mod/quiz/review.php?attempt=147100)	QUIZ DA EMERGÊNCIA 27	Emergency Quiz.	00:00:01	DURING
47030	quiz review (http://www.ggte.unicamp.br/moodle/mod/quiz/review.php?attempt=147100)	QUIZ DA EMERGÊNCIA 27	Emergency Quiz.	00:00:04	DURING
47030	quiz view (http://www.ggte.unicamp.br/moodle/mod/quiz/view.php?id=38373)	QUIZ DA EMERGÊNCIA 27	Emergency Quiz.	00:03:25	DURING
47030	quiz continue attempt (http://www.ggte.unicamp.br/moodle/mod/quiz/review.php?attempt=147101)	QUIZ DA EMERGÊNCIA 28	Emergency Quiz.	00:00:12	DURING
47030	quiz continue attempt (http://www.ggte.unicamp.br/moodle/mod/quiz/review.php?attempt=147101)	QUIZ DA EMERGÊNCIA 28	Emergency Quiz.	00:00:44	DURING
47030	quiz continue attempt (http://www.ggte.unicamp.br/moodle/mod/quiz/review.php?attempt=147101)	QUIZ DA EMERGÊNCIA 28	Emergency Quiz.	00:00:30	DURING
47030	quiz continue attempt (http://www.ggte.unicamp.br/moodle/mod/quiz/review.php?attempt=147101)	QUIZ DA EMERGÊNCIA 28	Emergency Quiz.	00:00:08	DURING
47030	quiz continue attempt (http://www.ggte.unicamp.br/moodle/mod/quiz/review.php?attempt=147101)	QUIZ DA EMERGÊNCIA 28	Emergency Quiz.	00:00:33	DURING
47030	quiz continue attempt (http://www.ggte.unicamp.br/moodle/mod/quiz/review.php?attempt=147101)	QUIZ DA EMERGÊNCIA 28	Emergency Quiz.	00:01:13	DURING
47030	quiz continue attempt (http://www.ggte.unicamp.br/moodle/mod/quiz/review.php?attempt=147101)	QUIZ DA EMERGÊNCIA 28	Emergency Quiz.	00:00:29	DURING
47030	quiz view summary (http://www.ggte.unicamp.br/moodle/mod/quiz/summary.php?attempt=147101)	QUIZ DA EMERGÊNCIA 28	Emergency Quiz.	00:00:07	DURING
47030	quiz close attempt (http://www.ggte.unicamp.br/moodle/mod/quiz/review.php?attempt=147101)	QUIZ DA EMERGÊNCIA 28	Emergency Quiz.	00:00:01	DURING
47030	quiz review (http://www.ggte.unicamp.br/moodle/mod/quiz/review.php?attempt=147101)	QUIZ DA EMERGÊNCIA 28	Emergency Quiz.	00:00:04	DURING
47030	quiz view (http://www.ggte.unicamp.br/moodle/mod/quiz/view.php?id=38483)	QUIZ DA EMERGÊNCIA 28	Emergency Quiz.	00:00:04	DURING
47030	quiz attempt (http://www.ggte.unicamp.br/moodle/mod/quiz/review.php?attempt=147147)	QUIZ DA EMERGÊNCIA 28	Emergency Quiz.	00:00:00	DURING
47030	quiz continue attempt (http://www.ggte.unicamp.br/moodle/mod/quiz/review.php?attempt=147147)	QUIZ DA EMERGÊNCIA 28	Emergency Quiz.	00:00:05	DURING
47030	quiz continue attempt (http://www.ggte.unicamp.br/moodle/mod/quiz/review.php?attempt=147147)	QUIZ DA EMERGÊNCIA 28	Emergency Quiz.	00:00:04	DURING
47030	quiz continue attempt (http://www.ggte.unicamp.br/moodle/mod/quiz/review.php?attempt=147147)	QUIZ DA EMERGÊNCIA 28	Emergency Quiz.	00:00:07	DURING
47030	quiz continue attempt (http://www.ggte.unicamp.br/moodle/mod/quiz/review.php?attempt=147147)	QUIZ DA EMERGÊNCIA 28	Emergency Quiz.	00:00:06	DURING
47030	quiz continue attempt (http://www.ggte.unicamp.br/moodle/mod/quiz/review.php?attempt=147147)	QUIZ DA EMERGÊNCIA 28	Emergency Quiz.	00:00:07	DURING
47030	quiz continue attempt (http://www.ggte.unicamp.br/moodle/mod/quiz/review.php?attempt=147147)	QUIZ DA EMERGÊNCIA 28	Emergency Quiz.	00:00:04	DURING
47030	quiz view summary (http://www.ggte.unicamp.br/moodle/mod/quiz/summary.php?attempt=147147)	QUIZ DA EMERGÊNCIA 28	Emergency Quiz.	00:00:05	DURING
47030	quiz close attempt (http://www.ggte.unicamp.br/moodle/mod/quiz/review.php?attempt=147147)	QUIZ DA EMERGÊNCIA 28	Emergency Quiz.	00:00:00	DURING
47030	quiz review (http://www.ggte.unicamp.br/moodle/mod/quiz/review.php?attempt=147147)	QUIZ DA EMERGÊNCIA 28	Emergency Quiz.	00:02:19	DURING
47030	quiz continue attempt (http://www.ggte.unicamp.br/moodle/mod/quiz/review.php?attempt=147102)	QUIZ DA EMERGÊNCIA 29	Emergency Quiz.	00:00:33	DURING
47030	quiz continue attempt (http://www.ggte.unicamp.br/moodle/mod/quiz/review.php?attempt=147102)	QUIZ DA EMERGÊNCIA 29	Emergency Quiz.	00:00:40	DURING
47030	quiz continue attempt (http://www.ggte.unicamp.br/moodle/mod/quiz/review.php?attempt=147102)	QUIZ DA EMERGÊNCIA 29	Emergency Quiz.	00:00:20	DURING
47030	quiz continue attempt (http://www.ggte.unicamp.br/moodle/mod/quiz/review.php?attempt=147102)	QUIZ DA EMERGÊNCIA 29	Emergency Quiz.	00:01:54	DURING
47030	quiz continue attempt (http://www.ggte.unicamp.br/moodle/mod/quiz/review.php?attempt=147102)	QUIZ DA EMERGÊNCIA 29	Emergency Quiz.	00:02:28	DURING
47030	quiz view summary (http://www.ggte.unicamp.br/moodle/mod/quiz/summary.php?attempt=147102)	QUIZ DA EMERGÊNCIA 29	Emergency Quiz.	00:00:06	DURING
47030	quiz close attempt (http://www.ggte.unicamp.br/moodle/mod/quiz/review.php?attempt=147102)	QUIZ DA EMERGÊNCIA 29	Emergency Quiz.	00:00:01	DURING
47030	quiz review (http://www.ggte.unicamp.br/moodle/mod/quiz/review.php?attempt=147102)	QUIZ DA EMERGÊNCIA 29	Emergency Quiz.	00:00:07	DURING
47030	quiz view (http://www.ggte.unicamp.br/moodle/mod/quiz/view.php?id=38519)	QUIZ DA EMERGÊNCIA 29	Emergency Quiz.	00:04:23	DURING
47030	quiz continue attempt (http://www.ggte.unicamp.br/moodle/mod/quiz/review.php?attempt=147103)	QUIZ DA EMERGÊNCIA 30	Emergency Quiz.	00:00:51	DURING
47030	quiz continue attempt (http://www.ggte.unicamp.br/moodle/mod/quiz/review.php?attempt=147103)	QUIZ DA EMERGÊNCIA 30	Emergency Quiz.	00:10:34	DURING
47030	quiz continue attempt (http://www.ggte.unicamp.br/moodle/mod/quiz/review.php?attempt=147103)	QUIZ DA EMERGÊNCIA 30	Emergency Quiz.	00:00:23	DURING
47030	quiz continue attempt (http://www.ggte.unicamp.br/moodle/mod/quiz/review.php?attempt=147103)	QUIZ DA EMERGÊNCIA 30	Emergency Quiz.	00:04:10	DURING
47030	quiz continue attempt (http://www.ggte.unicamp.br/moodle/mod/quiz/review.php?attempt=147103)	QUIZ DA EMERGÊNCIA 30	Emergency Quiz.	00:00:09	DURING
47030	quiz continue attempt (http://www.ggte.unicamp.br/moodle/mod/quiz/review.php?attempt=147103)	QUIZ DA EMERGÊNCIA 30	Emergency Quiz.	00:01:20	DURING
47030	quiz view summary (http://www.ggte.unicamp.br/moodle/mod/quiz/summary.php?attempt=147103)	QUIZ DA EMERGÊNCIA 30	Emergency Quiz.	00:00:11	DURING
47030	quiz close attempt (http://www.ggte.unicamp.br/moodle/mod/quiz/review.php?attempt=147103)	QUIZ DA EMERGÊNCIA 30	Emergency Quiz.	00:00:02	DURING
47030	quiz review (http://www.ggte.unicamp.br/moodle/mod/quiz/review.php?attempt=147103)	QUIZ DA EMERGÊNCIA 30	Emergency Quiz.	00:00:13	DURING
47030	course view (http://www.ggte.unicamp.br/moodle/course/view.php?id=219)	MD136 - Emergências Clínicas	Other activity	00:00:16	DURING
47030	quiz view (http://www.ggte.unicamp.br/moodle/mod/quiz/view.php?id=38563)	QUIZ DA EMERGÊNCIA 31	Emergency Quiz.	00:00:03	DURING
47030	quiz view (http://www.ggte.unicamp.br/moodle/mod/quiz/view.php?id=38718)	QUIZ DA EMERGÊNCIA 32	Emergency Quiz.	00:00:02	DURING
47030	quiz view (http://www.ggte.unicamp.br/moodle/mod/quiz/view.php?id=39132)	QUIZ DA EMERGÊNCIA 33	Emergency Quiz.	00:00:02	DURING
47030	quiz view (http://www.ggte.unicamp.br/moodle/mod/quiz/view.php?id=39687)	QUIZ DA EMERGÊNCIA 34	Emergency Quiz.	00:00:02	DURING
47030	quiz view (http://www.ggte.unicamp.br/moodle/mod/quiz/view.php?id=39740)	QUIZ DA EMERGÊNCIA 35	Emergency Quiz.	00:00:09	DURING
47030	quiz attempt (http://www.ggte.unicamp.br/moodle/mod/quiz/review.php?attempt=147227)	QUIZ DA EMERGÊNCIA 31	Emergency Quiz.	00:00:00	DURING
47030	quiz continue attempt (http://www.ggte.unicamp.br/moodle/mod/quiz/review.php?attempt=147227)	QUIZ DA EMERGÊNCIA 31	Emergency Quiz.	00:00:02	DURING
47030	quiz attempt (http://www.ggte.unicamp.br/moodle/mod/quiz/review.php?attempt=147228)	QUIZ DA EMERGÊNCIA 32	Emergency Quiz.	00:00:00	DURING
47030	quiz continue attempt (http://www.ggte.unicamp.br/moodle/mod/quiz/review.php?attempt=147228)	QUIZ DA EMERGÊNCIA 32	Emergency Quiz.	00:00:02	DURING
47030	quiz continue attempt (http://www.ggte.unicamp.br/moodle/mod/quiz/review.php?attempt=141363)	QUIZ DA EMERGÊNCIA 33	Emergency Quiz.	00:00:02	DURING
47030	quiz attempt (http://www.ggte.unicamp.br/moodle/mod/quiz/review.php?attempt=147229)	QUIZ DA EMERGÊNCIA 34	Emergency Quiz.	00:00:01	DURING
47030	quiz continue attempt (http://www.ggte.unicamp.br/moodle/mod/quiz/review.php?attempt=147229)	QUIZ DA EMERGÊNCIA 34	Emergency Quiz.	00:00:02	DURING
47030	quiz attempt (http://www.ggte.unicamp.br/moodle/mod/quiz/review.php?attempt=147230)	QUIZ DA EMERGÊNCIA 35	Emergency Quiz.	00:00:01	DURING
47030	quiz continue attempt (http://www.ggte.unicamp.br/moodle/mod/quiz/review.php?attempt=147230)	QUIZ DA EMERGÊNCIA 35	Emergency Quiz.	00:01:27	DURING
47030	quiz continue attempt (http://www.ggte.unicamp.br/moodle/mod/quiz/review.php?attempt=147227)	QUIZ DA EMERGÊNCIA 31	Emergency Quiz.	00:00:52	DURING
47030	quiz continue attempt (http://www.ggte.unicamp.br/moodle/mod/quiz/review.php?attempt=147227)	QUIZ DA EMERGÊNCIA 31	Emergency Quiz.	00:00:43	DURING
47030	quiz continue attempt (http://www.ggte.unicamp.br/moodle/mod/quiz/review.php?attempt=147227)	QUIZ DA EMERGÊNCIA 31	Emergency Quiz.	00:00:38	DURING
47030	quiz continue attempt (http://www.ggte.unicamp.br/moodle/mod/quiz/review.php?attempt=147227)	QUIZ DA EMERGÊNCIA 31	Emergency Quiz.	00:02:41	DURING
47030	quiz continue attempt (http://www.ggte.unicamp.br/moodle/mod/quiz/review.php?attempt=147227)	QUIZ DA EMERGÊNCIA 31	Emergency Quiz.	00:01:09	DURING
47030	quiz view summary (http://www.ggte.unicamp.br/moodle/mod/quiz/summary.php?attempt=147227)	QUIZ DA EMERGÊNCIA 31	Emergency Quiz.	00:00:12	DURING
47030	quiz close attempt (http://www.ggte.unicamp.br/moodle/mod/quiz/review.php?attempt=147227)	QUIZ DA EMERGÊNCIA 31	Emergency Quiz.	00:00:01	DURING
47030	quiz review (http://www.ggte.unicamp.br/moodle/mod/quiz/review.php?attempt=147227)	QUIZ DA EMERGÊNCIA 31	Emergency Quiz.	00:00:37	DURING
47030	quiz continue attempt (http://www.ggte.unicamp.br/moodle/mod/quiz/review.php?attempt=147228)	QUIZ DA EMERGÊNCIA 32	Emergency Quiz.	00:00:13	DURING
47030	quiz continue attempt (http://www.ggte.unicamp.br/moodle/mod/quiz/review.php?attempt=147228)	QUIZ DA EMERGÊNCIA 32	Emergency Quiz.	00:00:38	DURING
47030	quiz continue attempt (http://www.ggte.unicamp.br/moodle/mod/quiz/review.php?attempt=147228)	QUIZ DA EMERGÊNCIA 32	Emergency Quiz.	00:00:17	DURING
47030	quiz continue attempt (http://www.ggte.unicamp.br/moodle/mod/quiz/review.php?attempt=147228)	QUIZ DA EMERGÊNCIA 32	Emergency Quiz.	00:02:15	DURING
47030	quiz continue attempt (http://www.ggte.unicamp.br/moodle/mod/quiz/review.php?attempt=147228)	QUIZ DA EMERGÊNCIA 32	Emergency Quiz.	00:00:21	DURING
47030	quiz view summary (http://www.ggte.unicamp.br/moodle/mod/quiz/summary.php?attempt=147228)	QUIZ DA EMERGÊNCIA 32	Emergency Quiz.	00:00:05	DURING
47030	quiz close attempt (http://www.ggte.unicamp.br/moodle/mod/quiz/review.php?attempt=147228)	QUIZ DA EMERGÊNCIA 32	Emergency Quiz.	00:00:01	DURING
47030	quiz review (http://www.ggte.unicamp.br/moodle/mod/quiz/review.php?attempt=147228)	QUIZ DA EMERGÊNCIA 32	Emergency Quiz.	00:02:52	DURING
47030	quiz view summary (http://www.ggte.unicamp.br/moodle/mod/quiz/summary.php?attempt=141363)	QUIZ DA EMERGÊNCIA 33	Emergency Quiz.	00:00:10	DURING
47030	quiz close attempt (http://www.ggte.unicamp.br/moodle/mod/quiz/review.php?attempt=141363)	QUIZ DA EMERGÊNCIA 33	Emergency Quiz.	00:00:01	DURING
47030	quiz review (http://www.ggte.unicamp.br/moodle/mod/quiz/review.php?attempt=141363)	QUIZ DA EMERGÊNCIA 33	Emergency Quiz.	00:00:04	DURING
47030	quiz view (http://www.ggte.unicamp.br/moodle/mod/quiz/view.php?id=39132)	QUIZ DA EMERGÊNCIA 33	Emergency Quiz.	00:00:04	DURING
47030	quiz attempt (http://www.ggte.unicamp.br/moodle/mod/quiz/review.php?attempt=147276)	QUIZ DA EMERGÊNCIA 33	Emergency Quiz.	00:00:00	DURING
47030	quiz continue attempt (http://www.ggte.unicamp.br/moodle/mod/quiz/review.php?attempt=147276)	QUIZ DA EMERGÊNCIA 33	Emergency Quiz.	00:00:38	DURING
47030	quiz continue attempt (http://www.ggte.unicamp.br/moodle/mod/quiz/review.php?attempt=147276)	QUIZ DA EMERGÊNCIA 33	Emergency Quiz.	00:00:36	DURING
47030	quiz continue attempt (http://www.ggte.unicamp.br/moodle/mod/quiz/review.php?attempt=147276)	QUIZ DA EMERGÊNCIA 33	Emergency Quiz.	00:00:16	DURING
47030	quiz continue attempt (http://www.ggte.unicamp.br/moodle/mod/quiz/review.php?attempt=147276)	QUIZ DA EMERGÊNCIA 33	Emergency Quiz.	00:00:53	DURING
47030	quiz continue attempt (http://www.ggte.unicamp.br/moodle/mod/quiz/review.php?attempt=147276)	QUIZ DA EMERGÊNCIA 33	Emergency Quiz.	00:01:31	DURING
47030	quiz continue attempt (http://www.ggte.unicamp.br/moodle/mod/quiz/review.php?attempt=147276)	QUIZ DA EMERGÊNCIA 33	Emergency Quiz.	00:00:56	DURING
47030	quiz view summary (http://www.ggte.unicamp.br/moodle/mod/quiz/summary.php?attempt=147276)	QUIZ DA EMERGÊNCIA 33	Emergency Quiz.	00:00:12	DURING
47030	quiz close attempt (http://www.ggte.unicamp.br/moodle/mod/quiz/review.php?attempt=147276)	QUIZ DA EMERGÊNCIA 33	Emergency Quiz.	00:00:02	DURING
47030	quiz review (http://www.ggte.unicamp.br/moodle/mod/quiz/review.php?attempt=147276)	QUIZ DA EMERGÊNCIA 33	Emergency Quiz.	00:01:31	DURING
47030	quiz continue attempt (http://www.ggte.unicamp.br/moodle/mod/quiz/review.php?attempt=147229)	QUIZ DA EMERGÊNCIA 34	Emergency Quiz.	00:02:36	DURING
47030	quiz continue attempt (http://www.ggte.unicamp.br/moodle/mod/quiz/review.php?attempt=147229)	QUIZ DA EMERGÊNCIA 34	Emergency Quiz.	00:00:44	DURING
47030	quiz continue attempt (http://www.ggte.unicamp.br/moodle/mod/quiz/review.php?attempt=147229)	QUIZ DA EMERGÊNCIA 34	Emergency Quiz.	00:01:41	DURING
47030	quiz continue attempt (http://www.ggte.unicamp.br/moodle/mod/quiz/review.php?attempt=147229)	QUIZ DA EMERGÊNCIA 34	Emergency Quiz.	00:00:12	DURING
47030	quiz continue attempt (http://www.ggte.unicamp.br/moodle/mod/quiz/review.php?attempt=147229)	QUIZ DA EMERGÊNCIA 34	Emergency Quiz.	00:00:07	DURING
47030	quiz continue attempt (http://www.ggte.unicamp.br/moodle/mod/quiz/review.php?attempt=147229)	QUIZ DA EMERGÊNCIA 34	Emergency Quiz.	00:00:13	DURING
47030	quiz continue attempt (http://www.ggte.unicamp.br/moodle/mod/quiz/review.php?attempt=147229)	QUIZ DA EMERGÊNCIA 34	Emergency Quiz.	00:00:37	DURING
47030	quiz continue attempt (http://www.ggte.unicamp.br/moodle/mod/quiz/review.php?attempt=147229)	QUIZ DA EMERGÊNCIA 34	Emergency Quiz.	00:00:08	DURING
47030	quiz continue attempt (http://www.ggte.unicamp.br/moodle/mod/quiz/review.php?attempt=147229)	QUIZ DA EMERGÊNCIA 34	Emergency Quiz.	00:01:11	DURING
47030	quiz view summary (http://www.ggte.unicamp.br/moodle/mod/quiz/summary.php?attempt=147229)	QUIZ DA EMERGÊNCIA 34	Emergency Quiz.	00:00:05	DURING
47030	quiz close attempt (http://www.ggte.unicamp.br/moodle/mod/quiz/review.php?attempt=147229)	QUIZ DA EMERGÊNCIA 34	Emergency Quiz.	00:00:01	DURING
47030	quiz review (http://www.ggte.unicamp.br/moodle/mod/quiz/review.php?attempt=147229)	QUIZ DA EMERGÊNCIA 34	Emergency Quiz.	00:00:05	DURING
47030	quiz view (http://www.ggte.unicamp.br/moodle/mod/quiz/view.php?id=39687)	QUIZ DA EMERGÊNCIA 34	Emergency Quiz.	00:00:03	DURING
47030	quiz attempt (http://www.ggte.unicamp.br/moodle/mod/quiz/review.php?attempt=147302)	QUIZ DA EMERGÊNCIA 34	Emergency Quiz.	00:00:01	DURING
47030	quiz continue attempt (http://www.ggte.unicamp.br/moodle/mod/quiz/review.php?attempt=147302)	QUIZ DA EMERGÊNCIA 34	Emergency Quiz.	00:00:07	DURING
47030	quiz continue attempt (http://www.ggte.unicamp.br/moodle/mod/quiz/review.php?attempt=147302)	QUIZ DA EMERGÊNCIA 34	Emergency Quiz.	00:00:04	DURING
47030	quiz continue attempt (http://www.ggte.unicamp.br/moodle/mod/quiz/review.php?attempt=147302)	QUIZ DA EMERGÊNCIA 34	Emergency Quiz.	00:00:07	DURING
47030	quiz continue attempt (http://www.ggte.unicamp.br/moodle/mod/quiz/review.php?attempt=147302)	QUIZ DA EMERGÊNCIA 34	Emergency Quiz.	00:00:04	DURING
47030	quiz continue attempt (http://www.ggte.unicamp.br/moodle/mod/quiz/review.php?attempt=147302)	QUIZ DA EMERGÊNCIA 34	Emergency Quiz.	00:00:06	DURING
47030	quiz continue attempt (http://www.ggte.unicamp.br/moodle/mod/quiz/review.php?attempt=147302)	QUIZ DA EMERGÊNCIA 34	Emergency Quiz.	00:00:10	DURING
47030	quiz view summary (http://www.ggte.unicamp.br/moodle/mod/quiz/summary.php?attempt=147302)	QUIZ DA EMERGÊNCIA 34	Emergency Quiz.	00:00:05	DURING
47030	quiz close attempt (http://www.ggte.unicamp.br/moodle/mod/quiz/review.php?attempt=147302)	QUIZ DA EMERGÊNCIA 34	Emergency Quiz.	00:00:01	DURING
47030	quiz review (http://www.ggte.unicamp.br/moodle/mod/quiz/review.php?attempt=147302)	QUIZ DA EMERGÊNCIA 34	Emergency Quiz.	00:02:21	DURING
47030	quiz continue attempt (http://www.ggte.unicamp.br/moodle/mod/quiz/review.php?attempt=147230)	QUIZ DA EMERGÊNCIA 35	Emergency Quiz.	00:00:19	DURING
47030	quiz continue attempt (http://www.ggte.unicamp.br/moodle/mod/quiz/review.php?attempt=147230)	QUIZ DA EMERGÊNCIA 35	Emergency Quiz.	00:01:46	DURING
47030	quiz continue attempt (http://www.ggte.unicamp.br/moodle/mod/quiz/review.php?attempt=147230)	QUIZ DA EMERGÊNCIA 35	Emergency Quiz.	00:00:43	DURING
47030	quiz continue attempt (http://www.ggte.unicamp.br/moodle/mod/quiz/review.php?attempt=147230)	QUIZ DA EMERGÊNCIA 35	Emergency Quiz.	00:00:29	DURING
47030	quiz continue attempt (http://www.ggte.unicamp.br/moodle/mod/quiz/review.php?attempt=147230)	QUIZ DA EMERGÊNCIA 35	Emergency Quiz.	00:00:52	DURING
47030	quiz view summary (http://www.ggte.unicamp.br/moodle/mod/quiz/summary.php?attempt=147230)	QUIZ DA EMERGÊNCIA 35	Emergency Quiz.	00:00:04	DURING
47030	quiz close attempt (http://www.ggte.unicamp.br/moodle/mod/quiz/review.php?attempt=147230)	QUIZ DA EMERGÊNCIA 35	Emergency Quiz.	00:00:01	DURING
47030	quiz review (http://www.ggte.unicamp.br/moodle/mod/quiz/review.php?attempt=147230)	QUIZ DA EMERGÊNCIA 35	Emergency Quiz.	00:00:06	DURING
47030	quiz view (http://www.ggte.unicamp.br/moodle/mod/quiz/view.php?id=39740)	QUIZ DA EMERGÊNCIA 35	Emergency Quiz.	00:00:19	DURING
47030	quiz attempt (http://www.ggte.unicamp.br/moodle/mod/quiz/review.php?attempt=147322)	QUIZ DA EMERGÊNCIA 35	Emergency Quiz.	00:00:01	DURING
47030	quiz continue attempt (http://www.ggte.unicamp.br/moodle/mod/quiz/review.php?attempt=147322)	QUIZ DA EMERGÊNCIA 35	Emergency Quiz.	00:00:19	DURING
47030	quiz view (http://www.ggte.unicamp.br/moodle/mod/quiz/view.php?id=39819)	QUIZ DA EMERGÊNCIA 36	Emergency Quiz.	00:00:02	DURING
47030	quiz view (http://www.ggte.unicamp.br/moodle/mod/quiz/view.php?id=39859)	QUIZ DA EMERGÊNCIA 37	Emergency Quiz.	00:00:03	DURING
47030	quiz view (http://www.ggte.unicamp.br/moodle/mod/quiz/view.php?id=40268)	QUIZ DA EMERGÊNCIA 38	Emergency Quiz.	00:00:02	DURING
47030	quiz view (http://www.ggte.unicamp.br/moodle/mod/quiz/view.php?id=40408)	QUIZ DA EMERGÊNCIA 39	Emergency Quiz.	00:00:02	DURING
47030	quiz view (http://www.ggte.unicamp.br/moodle/mod/quiz/view.php?id=41696)	QUIZ DA EMERGÊNCIA 40	Emergency Quiz.	00:00:03	DURING
47030	quiz attempt (http://www.ggte.unicamp.br/moodle/mod/quiz/review.php?attempt=147324)	QUIZ DA EMERGÊNCIA 36	Emergency Quiz.	00:00:00	DURING
47030	quiz continue attempt (http://www.ggte.unicamp.br/moodle/mod/quiz/review.php?attempt=147324)	QUIZ DA EMERGÊNCIA 36	Emergency Quiz.	00:00:02	DURING
47030	quiz attempt (http://www.ggte.unicamp.br/moodle/mod/quiz/review.php?attempt=147325)	QUIZ DA EMERGÊNCIA 37	Emergency Quiz.	00:00:01	DURING
47030	quiz continue attempt (http://www.ggte.unicamp.br/moodle/mod/quiz/review.php?attempt=147325)	QUIZ DA EMERGÊNCIA 37	Emergency Quiz.	00:00:02	DURING
47030	quiz continue attempt (http://www.ggte.unicamp.br/moodle/mod/quiz/review.php?attempt=130125)	QUIZ DA EMERGÊNCIA 38	Emergency Quiz.	00:00:05	DURING
47030	quiz view summary (http://www.ggte.unicamp.br/moodle/mod/quiz/summary.php?attempt=130125)	QUIZ DA EMERGÊNCIA 38	Emergency Quiz.	00:00:09	DURING
47030	quiz close attempt (http://www.ggte.unicamp.br/moodle/mod/quiz/review.php?attempt=130125)	QUIZ DA EMERGÊNCIA 38	Emergency Quiz.	00:00:01	DURING
47030	quiz review (http://www.ggte.unicamp.br/moodle/mod/quiz/review.php?attempt=130125)	QUIZ DA EMERGÊNCIA 38	Emergency Quiz.	00:00:05	DURING
47030	quiz view (http://www.ggte.unicamp.br/moodle/mod/quiz/view.php?id=40268)	QUIZ DA EMERGÊNCIA 38	Emergency Quiz.	00:00:03	DURING
47030	quiz attempt (http://www.ggte.unicamp.br/moodle/mod/quiz/review.php?attempt=147328)	QUIZ DA EMERGÊNCIA 38	Emergency Quiz.	00:00:01	DURING
47030	quiz continue attempt (http://www.ggte.unicamp.br/moodle/mod/quiz/review.php?attempt=147328)	QUIZ DA EMERGÊNCIA 38	Emergency Quiz.	00:00:01	DURING
47030	quiz attempt (http://www.ggte.unicamp.br/moodle/mod/quiz/review.php?attempt=147329)	QUIZ DA EMERGÊNCIA 39	Emergency Quiz.	00:00:01	DURING
47030	quiz continue attempt (http://www.ggte.unicamp.br/moodle/mod/quiz/review.php?attempt=147329)	QUIZ DA EMERGÊNCIA 39	Emergency Quiz.	00:00:01	DURING
47030	quiz attempt (http://www.ggte.unicamp.br/moodle/mod/quiz/review.php?attempt=147330)	QUIZ DA EMERGÊNCIA 40	Emergency Quiz.	00:00:01	DURING
47030	quiz continue attempt (http://www.ggte.unicamp.br/moodle/mod/quiz/review.php?attempt=147330)	QUIZ DA EMERGÊNCIA 40	Emergency Quiz.	00:01:33	DURING
47030	quiz continue attempt (http://www.ggte.unicamp.br/moodle/mod/quiz/review.php?attempt=147324)	QUIZ DA EMERGÊNCIA 36	Emergency Quiz.	00:00:15	DURING
47030	quiz continue attempt (http://www.ggte.unicamp.br/moodle/mod/quiz/review.php?attempt=147324)	QUIZ DA EMERGÊNCIA 36	Emergency Quiz.	00:02:52	DURING
47030	quiz continue attempt (http://www.ggte.unicamp.br/moodle/mod/quiz/review.php?attempt=147324)	QUIZ DA EMERGÊNCIA 36	Emergency Quiz.	00:01:55	DURING
47030	quiz continue attempt (http://www.ggte.unicamp.br/moodle/mod/quiz/review.php?attempt=147324)	QUIZ DA EMERGÊNCIA 36	Emergency Quiz.	00:00:22	DURING
47030	quiz continue attempt (http://www.ggte.unicamp.br/moodle/mod/quiz/review.php?attempt=147324)	QUIZ DA EMERGÊNCIA 36	Emergency Quiz.	00:00:09	DURING
47030	quiz view summary (http://www.ggte.unicamp.br/moodle/mod/quiz/summary.php?attempt=147324)	QUIZ DA EMERGÊNCIA 36	Emergency Quiz.	00:00:06	DURING
47030	quiz close attempt (http://www.ggte.unicamp.br/moodle/mod/quiz/review.php?attempt=147324)	QUIZ DA EMERGÊNCIA 36	Emergency Quiz.	00:00:01	DURING
47030	quiz review (http://www.ggte.unicamp.br/moodle/mod/quiz/review.php?attempt=147324)	QUIZ DA EMERGÊNCIA 36	Emergency Quiz.	00:00:09	DURING
47030	quiz view (http://www.ggte.unicamp.br/moodle/mod/quiz/view.php?id=39819)	QUIZ DA EMERGÊNCIA 36	Emergency Quiz.	00:00:59	DURING
47030	quiz continue attempt (http://www.ggte.unicamp.br/moodle/mod/quiz/review.php?attempt=147325)	QUIZ DA EMERGÊNCIA 37	Emergency Quiz.	00:00:10	DURING
47030	quiz continue attempt (http://www.ggte.unicamp.br/moodle/mod/quiz/review.php?attempt=147325)	QUIZ DA EMERGÊNCIA 37	Emergency Quiz.	00:01:07	DURING
47030	quiz continue attempt (http://www.ggte.unicamp.br/moodle/mod/quiz/review.php?attempt=147325)	QUIZ DA EMERGÊNCIA 37	Emergency Quiz.	00:00:09	DURING
47030	quiz continue attempt (http://www.ggte.unicamp.br/moodle/mod/quiz/review.php?attempt=147325)	QUIZ DA EMERGÊNCIA 37	Emergency Quiz.	00:00:26	DURING
47030	quiz continue attempt (http://www.ggte.unicamp.br/moodle/mod/quiz/review.php?attempt=147325)	QUIZ DA EMERGÊNCIA 37	Emergency Quiz.	00:00:28	DURING
47030	quiz view summary (http://www.ggte.unicamp.br/moodle/mod/quiz/summary.php?attempt=147325)	QUIZ DA EMERGÊNCIA 37	Emergency Quiz.	00:00:04	DURING
47030	quiz close attempt (http://www.ggte.unicamp.br/moodle/mod/quiz/review.php?attempt=147325)	QUIZ DA EMERGÊNCIA 37	Emergency Quiz.	00:00:02	DURING
47030	quiz review (http://www.ggte.unicamp.br/moodle/mod/quiz/review.php?attempt=147325)	QUIZ DA EMERGÊNCIA 37	Emergency Quiz.	00:00:39	DURING
47030	quiz continue attempt (http://www.ggte.unicamp.br/moodle/mod/quiz/review.php?attempt=147328)	QUIZ DA EMERGÊNCIA 38	Emergency Quiz.	00:00:38	DURING
47030	quiz continue attempt (http://www.ggte.unicamp.br/moodle/mod/quiz/review.php?attempt=147328)	QUIZ DA EMERGÊNCIA 38	Emergency Quiz.	00:00:14	DURING
47030	quiz continue attempt (http://www.ggte.unicamp.br/moodle/mod/quiz/review.php?attempt=147328)	QUIZ DA EMERGÊNCIA 38	Emergency Quiz.	00:00:07	DURING
47030	quiz continue attempt (http://www.ggte.unicamp.br/moodle/mod/quiz/review.php?attempt=147328)	QUIZ DA EMERGÊNCIA 38	Emergency Quiz.	00:00:27	DURING
47030	quiz continue attempt (http://www.ggte.unicamp.br/moodle/mod/quiz/review.php?attempt=147328)	QUIZ DA EMERGÊNCIA 38	Emergency Quiz.	00:00:09	DURING
47030	quiz view summary (http://www.ggte.unicamp.br/moodle/mod/quiz/summary.php?attempt=147328)	QUIZ DA EMERGÊNCIA 38	Emergency Quiz.	00:00:05	DURING
47030	quiz close attempt (http://www.ggte.unicamp.br/moodle/mod/quiz/review.php?attempt=147328)	QUIZ DA EMERGÊNCIA 38	Emergency Quiz.	00:00:01	DURING
47030	quiz review (http://www.ggte.unicamp.br/moodle/mod/quiz/review.php?attempt=147328)	QUIZ DA EMERGÊNCIA 38	Emergency Quiz.	00:00:29	DURING
47030	quiz continue attempt (http://www.ggte.unicamp.br/moodle/mod/quiz/review.php?attempt=147329)	QUIZ DA EMERGÊNCIA 39	Emergency Quiz.	00:00:16	DURING
47030	quiz continue attempt (http://www.ggte.unicamp.br/moodle/mod/quiz/review.php?attempt=147329)	QUIZ DA EMERGÊNCIA 39	Emergency Quiz.	00:00:20	DURING
47030	quiz continue attempt (http://www.ggte.unicamp.br/moodle/mod/quiz/review.php?attempt=147329)	QUIZ DA EMERGÊNCIA 39	Emergency Quiz.	00:00:11	DURING
47030	quiz continue attempt (http://www.ggte.unicamp.br/moodle/mod/quiz/review.php?attempt=147329)	QUIZ DA EMERGÊNCIA 39	Emergency Quiz.	00:01:26	DURING
47030	quiz continue attempt (http://www.ggte.unicamp.br/moodle/mod/quiz/review.php?attempt=147329)	QUIZ DA EMERGÊNCIA 39	Emergency Quiz.	00:00:04	DURING
47030	quiz view summary (http://www.ggte.unicamp.br/moodle/mod/quiz/summary.php?attempt=147329)	QUIZ DA EMERGÊNCIA 39	Emergency Quiz.	00:32:19	DURING
47030	course view (http://www.ggte.unicamp.br/moodle/course/view.php?id=219)	MD136 - Emergências Clínicas	Other activity	00:00:20	DURING
47030	course view (http://www.ggte.unicamp.br/moodle/course/view.php?id=219)	MD136 - Emergências Clínicas	Other activity	00:00:14	DURING
47030	quiz view (http://www.ggte.unicamp.br/moodle/mod/quiz/view.php?id=41696)	QUIZ DA EMERGÊNCIA 40	Emergency Quiz.	00:00:03	DURING
47030	quiz continue attempt (http://www.ggte.unicamp.br/moodle/mod/quiz/review.php?attempt=147330)	QUIZ DA EMERGÊNCIA 40	Emergency Quiz.	00:01:39	DURING
47030	quiz continue attempt (http://www.ggte.unicamp.br/moodle/mod/quiz/review.php?attempt=147330)	QUIZ DA EMERGÊNCIA 40	Emergency Quiz.	00:00:27	DURING
47030	quiz continue attempt (http://www.ggte.unicamp.br/moodle/mod/quiz/review.php?attempt=147330)	QUIZ DA EMERGÊNCIA 40	Emergency Quiz.	00:00:46	DURING
47030	quiz continue attempt (http://www.ggte.unicamp.br/moodle/mod/quiz/review.php?attempt=147330)	QUIZ DA EMERGÊNCIA 40	Emergency Quiz.	00:00:15	DURING
47030	quiz continue attempt (http://www.ggte.unicamp.br/moodle/mod/quiz/review.php?attempt=147330)	QUIZ DA EMERGÊNCIA 40	Emergency Quiz.	00:00:37	DURING
47030	quiz continue attempt (http://www.ggte.unicamp.br/moodle/mod/quiz/review.php?attempt=147330)	QUIZ DA EMERGÊNCIA 40	Emergency Quiz.	00:00:05	DURING
47030	quiz continue attempt (http://www.ggte.unicamp.br/moodle/mod/quiz/review.php?attempt=147330)	QUIZ DA EMERGÊNCIA 40	Emergency Quiz.	00:00:07	DURING
47030	quiz view summary (http://www.ggte.unicamp.br/moodle/mod/quiz/summary.php?attempt=147330)	QUIZ DA EMERGÊNCIA 40	Emergency Quiz.	00:00:16	DURING
47030	quiz view (http://www.ggte.unicamp.br/moodle/mod/quiz/view.php?id=41795)	QUIZ DA EMERGÊNCIA 41	Emergency Quiz.	00:00:02	DURING
47030	quiz view (http://www.ggte.unicamp.br/moodle/mod/quiz/view.php?id=42771)	QUIZ DA EMERGÊNCIA 42	Emergency Quiz.	00:00:02	DURING
47030	quiz view (http://www.ggte.unicamp.br/moodle/mod/quiz/view.php?id=44490)	QUIZ DA EMERGÊNCIA 43	Emergency Quiz.	00:00:02	DURING
47030	quiz view (http://www.ggte.unicamp.br/moodle/mod/quiz/view.php?id=44541)	QUIZ DA EMERGÊNCIA 44	Emergency Quiz.	00:00:02	DURING
47030	quiz view (http://www.ggte.unicamp.br/moodle/mod/quiz/view.php?id=45001)	QUIZ DA EMERGÊNCIA 45	Emergency Quiz.	00:00:06	DURING
47030	quiz close attempt (http://www.ggte.unicamp.br/moodle/mod/quiz/review.php?attempt=147330)	QUIZ DA EMERGÊNCIA 40	Emergency Quiz.	00:00:01	DURING
47030	quiz review (http://www.ggte.unicamp.br/moodle/mod/quiz/review.php?attempt=147330)	QUIZ DA EMERGÊNCIA 40	Emergency Quiz.	00:00:05	DURING
47030	quiz view (http://www.ggte.unicamp.br/moodle/mod/quiz/view.php?id=41696)	QUIZ DA EMERGÊNCIA 40	Emergency Quiz.	00:00:03	DURING
47030	quiz attempt (http://www.ggte.unicamp.br/moodle/mod/quiz/review.php?attempt=147488)	QUIZ DA EMERGÊNCIA 40	Emergency Quiz.	00:00:00	DURING
47030	quiz continue attempt (http://www.ggte.unicamp.br/moodle/mod/quiz/review.php?attempt=147488)	QUIZ DA EMERGÊNCIA 40	Emergency Quiz.	00:00:06	DURING
47030	quiz continue attempt (http://www.ggte.unicamp.br/moodle/mod/quiz/review.php?attempt=147488)	QUIZ DA EMERGÊNCIA 40	Emergency Quiz.	00:00:05	DURING
47030	quiz continue attempt (http://www.ggte.unicamp.br/moodle/mod/quiz/review.php?attempt=147488)	QUIZ DA EMERGÊNCIA 40	Emergency Quiz.	00:00:18	DURING
47030	quiz continue attempt (http://www.ggte.unicamp.br/moodle/mod/quiz/review.php?attempt=147488)	QUIZ DA EMERGÊNCIA 40	Emergency Quiz.	00:00:10	DURING
47030	quiz continue attempt (http://www.ggte.unicamp.br/moodle/mod/quiz/review.php?attempt=135831)	QUIZ DA EMERGÊNCIA 41	Emergency Quiz.	00:00:04	DURING
47030	quiz view summary (http://www.ggte.unicamp.br/moodle/mod/quiz/summary.php?attempt=135831)	QUIZ DA EMERGÊNCIA 41	Emergency Quiz.	00:00:05	DURING
47030	quiz close attempt (http://www.ggte.unicamp.br/moodle/mod/quiz/review.php?attempt=135831)	QUIZ DA EMERGÊNCIA 41	Emergency Quiz.	00:00:01	DURING
47030	quiz review (http://www.ggte.unicamp.br/moodle/mod/quiz/review.php?attempt=135831)	QUIZ DA EMERGÊNCIA 41	Emergency Quiz.	00:00:02	DURING
47030	quiz attempt (http://www.ggte.unicamp.br/moodle/mod/quiz/review.php?attempt=147493)	QUIZ DA EMERGÊNCIA 42	Emergency Quiz.	00:00:01	DURING
47030	quiz continue attempt (http://www.ggte.unicamp.br/moodle/mod/quiz/review.php?attempt=147493)	QUIZ DA EMERGÊNCIA 42	Emergency Quiz.	00:00:00	DURING
47030	quiz attempt (http://www.ggte.unicamp.br/moodle/mod/quiz/review.php?attempt=147494)	QUIZ DA EMERGÊNCIA 43	Emergency Quiz.	00:00:01	DURING
47030	quiz continue attempt (http://www.ggte.unicamp.br/moodle/mod/quiz/review.php?attempt=147494)	QUIZ DA EMERGÊNCIA 43	Emergency Quiz.	00:00:03	DURING
47030	quiz attempt (http://www.ggte.unicamp.br/moodle/mod/quiz/review.php?attempt=147495)	QUIZ DA EMERGÊNCIA 44	Emergency Quiz.	00:00:00	DURING
47030	quiz continue attempt (http://www.ggte.unicamp.br/moodle/mod/quiz/review.php?attempt=147495)	QUIZ DA EMERGÊNCIA 44	Emergency Quiz.	00:00:02	DURING
47030	quiz attempt (http://www.ggte.unicamp.br/moodle/mod/quiz/review.php?attempt=147496)	QUIZ DA EMERGÊNCIA 45	Emergency Quiz.	00:00:01	DURING
47030	quiz continue attempt (http://www.ggte.unicamp.br/moodle/mod/quiz/review.php?attempt=147496)	QUIZ DA EMERGÊNCIA 45	Emergency Quiz.	00:00:02	DURING
47030	quiz view (http://www.ggte.unicamp.br/moodle/mod/quiz/view.php?id=41795)	QUIZ DA EMERGÊNCIA 41	Emergency Quiz.	00:00:05	DURING
47030	quiz attempt (http://www.ggte.unicamp.br/moodle/mod/quiz/review.php?attempt=147497)	QUIZ DA EMERGÊNCIA 41	Emergency Quiz.	00:00:00	DURING
47030	quiz continue attempt (http://www.ggte.unicamp.br/moodle/mod/quiz/review.php?attempt=147497)	QUIZ DA EMERGÊNCIA 41	Emergency Quiz.	00:00:23	DURING
47030	quiz continue attempt (http://www.ggte.unicamp.br/moodle/mod/quiz/review.php?attempt=147497)	QUIZ DA EMERGÊNCIA 41	Emergency Quiz.	00:01:01	DURING
47030	quiz view (http://www.ggte.unicamp.br/moodle/mod/quiz/view.php?id=41795)	QUIZ DA EMERGÊNCIA 41	Emergency Quiz.	00:00:03	DURING
47030	quiz continue attempt (http://www.ggte.unicamp.br/moodle/mod/quiz/review.php?attempt=147497)	QUIZ DA EMERGÊNCIA 41	Emergency Quiz.	00:00:05	DURING
47030	quiz continue attempt (http://www.ggte.unicamp.br/moodle/mod/quiz/review.php?attempt=147497)	QUIZ DA EMERGÊNCIA 41	Emergency Quiz.	00:00:33	DURING
47030	quiz continue attempt (http://www.ggte.unicamp.br/moodle/mod/quiz/review.php?attempt=147497)	QUIZ DA EMERGÊNCIA 41	Emergency Quiz.	00:01:23	DURING
47030	quiz continue attempt (http://www.ggte.unicamp.br/moodle/mod/quiz/review.php?attempt=147497)	QUIZ DA EMERGÊNCIA 41	Emergency Quiz.	00:00:16	DURING
47030	quiz continue attempt (http://www.ggte.unicamp.br/moodle/mod/quiz/review.php?attempt=147497)	QUIZ DA EMERGÊNCIA 41	Emergency Quiz.	00:00:28	DURING
47030	quiz view summary (http://www.ggte.unicamp.br/moodle/mod/quiz/summary.php?attempt=147497)	QUIZ DA EMERGÊNCIA 41	Emergency Quiz.	00:00:07	DURING
47030	quiz close attempt (http://www.ggte.unicamp.br/moodle/mod/quiz/review.php?attempt=147497)	QUIZ DA EMERGÊNCIA 41	Emergency Quiz.	00:00:01	DURING
47030	quiz review (http://www.ggte.unicamp.br/moodle/mod/quiz/review.php?attempt=147497)	QUIZ DA EMERGÊNCIA 41	Emergency Quiz.	00:02:03	DURING
47030	quiz continue attempt (http://www.ggte.unicamp.br/moodle/mod/quiz/review.php?attempt=147493)	QUIZ DA EMERGÊNCIA 42	Emergency Quiz.	00:00:54	DURING
47030	quiz continue attempt (http://www.ggte.unicamp.br/moodle/mod/quiz/review.php?attempt=147493)	QUIZ DA EMERGÊNCIA 42	Emergency Quiz.	00:00:58	DURING
47030	quiz continue attempt (http://www.ggte.unicamp.br/moodle/mod/quiz/review.php?attempt=147493)	QUIZ DA EMERGÊNCIA 42	Emergency Quiz.	00:00:44	DURING
47030	quiz continue attempt (http://www.ggte.unicamp.br/moodle/mod/quiz/review.php?attempt=147493)	QUIZ DA EMERGÊNCIA 42	Emergency Quiz.	00:00:10	DURING
47030	quiz continue attempt (http://www.ggte.unicamp.br/moodle/mod/quiz/review.php?attempt=147493)	QUIZ DA EMERGÊNCIA 42	Emergency Quiz.	00:00:07	DURING
47030	quiz view summary (http://www.ggte.unicamp.br/moodle/mod/quiz/summary.php?attempt=147493)	QUIZ DA EMERGÊNCIA 42	Emergency Quiz.	00:00:06	DURING
47030	quiz close attempt (http://www.ggte.unicamp.br/moodle/mod/quiz/review.php?attempt=147493)	QUIZ DA EMERGÊNCIA 42	Emergency Quiz.	00:00:01	DURING
47030	quiz review (http://www.ggte.unicamp.br/moodle/mod/quiz/review.php?attempt=147493)	QUIZ DA EMERGÊNCIA 42	Emergency Quiz.	00:01:13	DURING
47030	quiz continue attempt (http://www.ggte.unicamp.br/moodle/mod/quiz/review.php?attempt=147494)	QUIZ DA EMERGÊNCIA 43	Emergency Quiz.	00:00:06	DURING
47030	quiz continue attempt (http://www.ggte.unicamp.br/moodle/mod/quiz/review.php?attempt=147494)	QUIZ DA EMERGÊNCIA 43	Emergency Quiz.	00:00:19	DURING
47030	quiz continue attempt (http://www.ggte.unicamp.br/moodle/mod/quiz/review.php?attempt=147494)	QUIZ DA EMERGÊNCIA 43	Emergency Quiz.	00:00:12	DURING
47030	quiz continue attempt (http://www.ggte.unicamp.br/moodle/mod/quiz/review.php?attempt=147494)	QUIZ DA EMERGÊNCIA 43	Emergency Quiz.	00:00:02	DURING
47030	quiz continue attempt (http://www.ggte.unicamp.br/moodle/mod/quiz/review.php?attempt=147494)	QUIZ DA EMERGÊNCIA 43	Emergency Quiz.	00:00:04	DURING
47030	quiz continue attempt (http://www.ggte.unicamp.br/moodle/mod/quiz/review.php?attempt=147494)	QUIZ DA EMERGÊNCIA 43	Emergency Quiz.	00:00:23	DURING
47030	quiz continue attempt (http://www.ggte.unicamp.br/moodle/mod/quiz/review.php?attempt=147494)	QUIZ DA EMERGÊNCIA 43	Emergency Quiz.	00:00:41	DURING
47030	quiz continue attempt (http://www.ggte.unicamp.br/moodle/mod/quiz/review.php?attempt=147494)	QUIZ DA EMERGÊNCIA 43	Emergency Quiz.	00:00:08	DURING
47030	quiz view summary (http://www.ggte.unicamp.br/moodle/mod/quiz/summary.php?attempt=147494)	QUIZ DA EMERGÊNCIA 43	Emergency Quiz.	00:00:05	DURING
47030	quiz close attempt (http://www.ggte.unicamp.br/moodle/mod/quiz/review.php?attempt=147494)	QUIZ DA EMERGÊNCIA 43	Emergency Quiz.	00:00:01	DURING
47030	quiz review (http://www.ggte.unicamp.br/moodle/mod/quiz/review.php?attempt=147494)	QUIZ DA EMERGÊNCIA 43	Emergency Quiz.	00:00:08	DURING
47030	quiz view (http://www.ggte.unicamp.br/moodle/mod/quiz/view.php?id=44490)	QUIZ DA EMERGÊNCIA 43	Emergency Quiz.	00:00:04	DURING
47030	quiz attempt (http://www.ggte.unicamp.br/moodle/mod/quiz/review.php?attempt=147537)	QUIZ DA EMERGÊNCIA 43	Emergency Quiz.	00:00:01	DURING
47030	quiz continue attempt (http://www.ggte.unicamp.br/moodle/mod/quiz/review.php?attempt=147537)	QUIZ DA EMERGÊNCIA 43	Emergency Quiz.	00:00:02	DURING
47030	quiz continue attempt (http://www.ggte.unicamp.br/moodle/mod/quiz/review.php?attempt=147537)	QUIZ DA EMERGÊNCIA 43	Emergency Quiz.	00:00:05	DURING
47030	quiz continue attempt (http://www.ggte.unicamp.br/moodle/mod/quiz/review.php?attempt=147537)	QUIZ DA EMERGÊNCIA 43	Emergency Quiz.	00:00:40	DURING
47030	quiz continue attempt (http://www.ggte.unicamp.br/moodle/mod/quiz/review.php?attempt=147537)	QUIZ DA EMERGÊNCIA 43	Emergency Quiz.	00:00:22	DURING
47030	quiz continue attempt (http://www.ggte.unicamp.br/moodle/mod/quiz/review.php?attempt=147537)	QUIZ DA EMERGÊNCIA 43	Emergency Quiz.	00:00:55	DURING
47030	quiz continue attempt (http://www.ggte.unicamp.br/moodle/mod/quiz/review.php?attempt=147495)	QUIZ DA EMERGÊNCIA 44	Emergency Quiz.	00:00:38	DURING
47030	quiz continue attempt (http://www.ggte.unicamp.br/moodle/mod/quiz/review.php?attempt=147495)	QUIZ DA EMERGÊNCIA 44	Emergency Quiz.	00:01:03	DURING
47030	quiz continue attempt (http://www.ggte.unicamp.br/moodle/mod/quiz/review.php?attempt=147495)	QUIZ DA EMERGÊNCIA 44	Emergency Quiz.	00:00:10	DURING
47030	quiz continue attempt (http://www.ggte.unicamp.br/moodle/mod/quiz/review.php?attempt=147495)	QUIZ DA EMERGÊNCIA 44	Emergency Quiz.	00:01:27	DURING
47030	quiz continue attempt (http://www.ggte.unicamp.br/moodle/mod/quiz/review.php?attempt=147495)	QUIZ DA EMERGÊNCIA 44	Emergency Quiz.	00:00:10	DURING
47030	quiz continue attempt (http://www.ggte.unicamp.br/moodle/mod/quiz/review.php?attempt=147495)	QUIZ DA EMERGÊNCIA 44	Emergency Quiz.	00:00:20	DURING
47030	quiz view summary (http://www.ggte.unicamp.br/moodle/mod/quiz/summary.php?attempt=147495)	QUIZ DA EMERGÊNCIA 44	Emergency Quiz.	00:00:20	DURING
47030	quiz close attempt (http://www.ggte.unicamp.br/moodle/mod/quiz/review.php?attempt=147495)	QUIZ DA EMERGÊNCIA 44	Emergency Quiz.	00:00:01	DURING
47030	quiz review (http://www.ggte.unicamp.br/moodle/mod/quiz/review.php?attempt=147495)	QUIZ DA EMERGÊNCIA 44	Emergency Quiz.	00:01:29	DURING
47030	quiz continue attempt (http://www.ggte.unicamp.br/moodle/mod/quiz/review.php?attempt=147496)	QUIZ DA EMERGÊNCIA 45	Emergency Quiz.	00:00:11	DURING
47030	quiz continue attempt (http://www.ggte.unicamp.br/moodle/mod/quiz/review.php?attempt=147496)	QUIZ DA EMERGÊNCIA 45	Emergency Quiz.	00:00:20	DURING
47030	quiz continue attempt (http://www.ggte.unicamp.br/moodle/mod/quiz/review.php?attempt=147496)	QUIZ DA EMERGÊNCIA 45	Emergency Quiz.	00:00:44	DURING
47030	quiz continue attempt (http://www.ggte.unicamp.br/moodle/mod/quiz/review.php?attempt=147496)	QUIZ DA EMERGÊNCIA 45	Emergency Quiz.	00:00:23	DURING
47030	quiz continue attempt (http://www.ggte.unicamp.br/moodle/mod/quiz/review.php?attempt=147496)	QUIZ DA EMERGÊNCIA 45	Emergency Quiz.	00:00:50	DURING
47030	quiz continue attempt (http://www.ggte.unicamp.br/moodle/mod/quiz/review.php?attempt=147496)	QUIZ DA EMERGÊNCIA 45	Emergency Quiz.	00:00:11	DURING
47030	quiz continue attempt (http://www.ggte.unicamp.br/moodle/mod/quiz/review.php?attempt=147496)	QUIZ DA EMERGÊNCIA 45	Emergency Quiz.	00:00:35	DURING
47030	quiz view summary (http://www.ggte.unicamp.br/moodle/mod/quiz/summary.php?attempt=147496)	QUIZ DA EMERGÊNCIA 45	Emergency Quiz.	00:00:04	DURING
47030	quiz close attempt (http://www.ggte.unicamp.br/moodle/mod/quiz/review.php?attempt=147496)	QUIZ DA EMERGÊNCIA 45	Emergency Quiz.	00:00:01	DURING
47030	quiz review (http://www.ggte.unicamp.br/moodle/mod/quiz/review.php?attempt=147496)	QUIZ DA EMERGÊNCIA 45	Emergency Quiz.	00:00:04	DURING
47030	quiz view (http://www.ggte.unicamp.br/moodle/mod/quiz/view.php?id=45001)	QUIZ DA EMERGÊNCIA 45	Emergency Quiz.	00:00:03	DURING
47030	quiz attempt (http://www.ggte.unicamp.br/moodle/mod/quiz/review.php?attempt=147566)	QUIZ DA EMERGÊNCIA 45	Emergency Quiz.	00:00:00	DURING
47030	quiz continue attempt (http://www.ggte.unicamp.br/moodle/mod/quiz/review.php?attempt=147566)	QUIZ DA EMERGÊNCIA 45	Emergency Quiz.	00:00:04	DURING
47030	quiz view (http://www.ggte.unicamp.br/moodle/mod/quiz/view.php?id=45734)	QUIZ DA EMERGÊNCIA 46	Emergency Quiz.	00:00:03	DURING
47030	quiz view (http://www.ggte.unicamp.br/moodle/mod/quiz/view.php?id=45792)	QUIZ DA EMERGÊNCIA 47	Emergency Quiz.	00:00:02	DURING
47030	quiz view (http://www.ggte.unicamp.br/moodle/mod/quiz/view.php?id=45914)	QUIZ DA EMERGÊNCIA 48	Emergency Quiz.	00:00:02	DURING
47030	quiz view (http://www.ggte.unicamp.br/moodle/mod/quiz/view.php?id=46124)	QUIZ DA EMERGÊNCIA 49	Emergency Quiz.	00:00:02	DURING
47030	quiz view (http://www.ggte.unicamp.br/moodle/mod/quiz/view.php?id=46154)	QUIZ DA EMERGÊNCIA 50	Emergency Quiz.	00:00:05	DURING
47030	quiz continue attempt (http://www.ggte.unicamp.br/moodle/mod/quiz/review.php?attempt=147566)	QUIZ DA EMERGÊNCIA 45	Emergency Quiz.	00:00:04	DURING
47030	quiz continue attempt (http://www.ggte.unicamp.br/moodle/mod/quiz/review.php?attempt=147566)	QUIZ DA EMERGÊNCIA 45	Emergency Quiz.	00:00:06	DURING
47030	quiz continue attempt (http://www.ggte.unicamp.br/moodle/mod/quiz/review.php?attempt=147566)	QUIZ DA EMERGÊNCIA 45	Emergency Quiz.	00:00:04	DURING
47030	quiz continue attempt (http://www.ggte.unicamp.br/moodle/mod/quiz/review.php?attempt=147566)	QUIZ DA EMERGÊNCIA 45	Emergency Quiz.	00:00:06	DURING
47030	quiz continue attempt (http://www.ggte.unicamp.br/moodle/mod/quiz/review.php?attempt=147566)	QUIZ DA EMERGÊNCIA 45	Emergency Quiz.	00:00:04	DURING
47030	quiz view summary (http://www.ggte.unicamp.br/moodle/mod/quiz/summary.php?attempt=147566)	QUIZ DA EMERGÊNCIA 45	Emergency Quiz.	00:00:05	DURING
47030	quiz close attempt (http://www.ggte.unicamp.br/moodle/mod/quiz/review.php?attempt=147566)	QUIZ DA EMERGÊNCIA 45	Emergency Quiz.	00:00:01	DURING
47030	quiz review (http://www.ggte.unicamp.br/moodle/mod/quiz/review.php?attempt=147566)	QUIZ DA EMERGÊNCIA 45	Emergency Quiz.	00:00:05	DURING
47030	quiz attempt (http://www.ggte.unicamp.br/moodle/mod/quiz/review.php?attempt=147573)	QUIZ DA EMERGÊNCIA 46	Emergency Quiz.	00:00:01	DURING
47030	quiz continue attempt (http://www.ggte.unicamp.br/moodle/mod/quiz/review.php?attempt=147573)	QUIZ DA EMERGÊNCIA 46	Emergency Quiz.	00:00:01	DURING
47030	quiz attempt (http://www.ggte.unicamp.br/moodle/mod/quiz/review.php?attempt=147574)	QUIZ DA EMERGÊNCIA 47	Emergency Quiz.	00:00:01	DURING
47030	quiz continue attempt (http://www.ggte.unicamp.br/moodle/mod/quiz/review.php?attempt=147574)	QUIZ DA EMERGÊNCIA 47	Emergency Quiz.	00:00:02	DURING
47030	quiz attempt (http://www.ggte.unicamp.br/moodle/mod/quiz/review.php?attempt=147575)	QUIZ DA EMERGÊNCIA 48	Emergency Quiz.	00:00:00	DURING
47030	quiz continue attempt (http://www.ggte.unicamp.br/moodle/mod/quiz/review.php?attempt=147575)	QUIZ DA EMERGÊNCIA 48	Emergency Quiz.	00:00:01	DURING
47030	quiz attempt (http://www.ggte.unicamp.br/moodle/mod/quiz/review.php?attempt=147576)	QUIZ DA EMERGÊNCIA 49	Emergency Quiz.	00:00:01	DURING
47030	quiz continue attempt (http://www.ggte.unicamp.br/moodle/mod/quiz/review.php?attempt=147576)	QUIZ DA EMERGÊNCIA 49	Emergency Quiz.	00:00:01	DURING
47030	quiz attempt (http://www.ggte.unicamp.br/moodle/mod/quiz/review.php?attempt=147577)	QUIZ DA EMERGÊNCIA 50	Emergency Quiz.	00:00:01	DURING
47030	quiz continue attempt (http://www.ggte.unicamp.br/moodle/mod/quiz/review.php?attempt=147577)	QUIZ DA EMERGÊNCIA 50	Emergency Quiz.	00:01:39	DURING
47030	quiz continue attempt (http://www.ggte.unicamp.br/moodle/mod/quiz/review.php?attempt=147573)	QUIZ DA EMERGÊNCIA 46	Emergency Quiz.	00:00:04	DURING
47030	quiz continue attempt (http://www.ggte.unicamp.br/moodle/mod/quiz/review.php?attempt=147573)	QUIZ DA EMERGÊNCIA 46	Emergency Quiz.	00:00:04	DURING
47030	quiz continue attempt (http://www.ggte.unicamp.br/moodle/mod/quiz/review.php?attempt=147573)	QUIZ DA EMERGÊNCIA 46	Emergency Quiz.	00:01:26	DURING
47030	quiz continue attempt (http://www.ggte.unicamp.br/moodle/mod/quiz/review.php?attempt=147573)	QUIZ DA EMERGÊNCIA 46	Emergency Quiz.	00:00:04	DURING
47030	quiz continue attempt (http://www.ggte.unicamp.br/moodle/mod/quiz/review.php?attempt=147573)	QUIZ DA EMERGÊNCIA 46	Emergency Quiz.	00:00:49	DURING
47030	quiz continue attempt (http://www.ggte.unicamp.br/moodle/mod/quiz/review.php?attempt=147573)	QUIZ DA EMERGÊNCIA 46	Emergency Quiz.	00:00:03	DURING
47030	quiz view summary (http://www.ggte.unicamp.br/moodle/mod/quiz/summary.php?attempt=147573)	QUIZ DA EMERGÊNCIA 46	Emergency Quiz.	00:00:05	DURING
47030	quiz close attempt (http://www.ggte.unicamp.br/moodle/mod/quiz/review.php?attempt=147573)	QUIZ DA EMERGÊNCIA 46	Emergency Quiz.	00:00:02	DURING
47030	quiz review (http://www.ggte.unicamp.br/moodle/mod/quiz/review.php?attempt=147573)	QUIZ DA EMERGÊNCIA 46	Emergency Quiz.	00:00:29	DURING
47030	quiz review (http://www.ggte.unicamp.br/moodle/mod/quiz/review.php?attempt=147573)	QUIZ DA EMERGÊNCIA 46	Emergency Quiz.	00:00:32	DURING
47030	quiz review (http://www.ggte.unicamp.br/moodle/mod/quiz/review.php?attempt=147573)	QUIZ DA EMERGÊNCIA 46	Emergency Quiz.	00:00:12	DURING
47030	quiz view (http://www.ggte.unicamp.br/moodle/mod/quiz/view.php?id=45734)	QUIZ DA EMERGÊNCIA 46	Emergency Quiz.	00:02:33	DURING
47030	quiz continue attempt (http://www.ggte.unicamp.br/moodle/mod/quiz/review.php?attempt=147574)	QUIZ DA EMERGÊNCIA 47	Emergency Quiz.	00:00:09	DURING
47030	quiz continue attempt (http://www.ggte.unicamp.br/moodle/mod/quiz/review.php?attempt=147574)	QUIZ DA EMERGÊNCIA 47	Emergency Quiz.	00:00:30	DURING
47030	quiz continue attempt (http://www.ggte.unicamp.br/moodle/mod/quiz/review.php?attempt=147574)	QUIZ DA EMERGÊNCIA 47	Emergency Quiz.	00:01:10	DURING
47030	quiz continue attempt (http://www.ggte.unicamp.br/moodle/mod/quiz/review.php?attempt=147574)	QUIZ DA EMERGÊNCIA 47	Emergency Quiz.	00:00:12	DURING
47030	quiz continue attempt (http://www.ggte.unicamp.br/moodle/mod/quiz/review.php?attempt=147574)	QUIZ DA EMERGÊNCIA 47	Emergency Quiz.	00:00:06	DURING
47030	quiz continue attempt (http://www.ggte.unicamp.br/moodle/mod/quiz/review.php?attempt=147574)	QUIZ DA EMERGÊNCIA 47	Emergency Quiz.	00:00:36	DURING
47030	quiz continue attempt (http://www.ggte.unicamp.br/moodle/mod/quiz/review.php?attempt=147574)	QUIZ DA EMERGÊNCIA 47	Emergency Quiz.	00:00:14	DURING
47030	quiz continue attempt (http://www.ggte.unicamp.br/moodle/mod/quiz/review.php?attempt=147574)	QUIZ DA EMERGÊNCIA 47	Emergency Quiz.	00:00:35	DURING
47030	quiz continue attempt (http://www.ggte.unicamp.br/moodle/mod/quiz/review.php?attempt=147575)	QUIZ DA EMERGÊNCIA 48	Emergency Quiz.	00:00:30	DURING
47030	quiz continue attempt (http://www.ggte.unicamp.br/moodle/mod/quiz/review.php?attempt=147575)	QUIZ DA EMERGÊNCIA 48	Emergency Quiz.	00:00:09	DURING
47030	quiz view summary (http://www.ggte.unicamp.br/moodle/mod/quiz/summary.php?attempt=147574)	QUIZ DA EMERGÊNCIA 47	Emergency Quiz.	00:00:25	DURING
47030	quiz continue attempt (http://www.ggte.unicamp.br/moodle/mod/quiz/review.php?attempt=147575)	QUIZ DA EMERGÊNCIA 48	Emergency Quiz.	00:00:11	DURING
47030	quiz continue attempt (http://www.ggte.unicamp.br/moodle/mod/quiz/review.php?attempt=147575)	QUIZ DA EMERGÊNCIA 48	Emergency Quiz.	00:02:24	DURING
47030	quiz continue attempt (http://www.ggte.unicamp.br/moodle/mod/quiz/review.php?attempt=147575)	QUIZ DA EMERGÊNCIA 48	Emergency Quiz.	00:00:28	DURING
47030	quiz view summary (http://www.ggte.unicamp.br/moodle/mod/quiz/summary.php?attempt=147575)	QUIZ DA EMERGÊNCIA 48	Emergency Quiz.	00:00:07	DURING
47030	quiz close attempt (http://www.ggte.unicamp.br/moodle/mod/quiz/review.php?attempt=147575)	QUIZ DA EMERGÊNCIA 48	Emergency Quiz.	00:00:01	DURING
47030	quiz review (http://www.ggte.unicamp.br/moodle/mod/quiz/review.php?attempt=147575)	QUIZ DA EMERGÊNCIA 48	Emergency Quiz.	00:00:57	DURING
47030	quiz continue attempt (http://www.ggte.unicamp.br/moodle/mod/quiz/review.php?attempt=147576)	QUIZ DA EMERGÊNCIA 49	Emergency Quiz.	00:00:35	DURING
47030	quiz continue attempt (http://www.ggte.unicamp.br/moodle/mod/quiz/review.php?attempt=147576)	QUIZ DA EMERGÊNCIA 49	Emergency Quiz.	00:00:50	DURING
47030	quiz continue attempt (http://www.ggte.unicamp.br/moodle/mod/quiz/review.php?attempt=147576)	QUIZ DA EMERGÊNCIA 49	Emergency Quiz.	00:00:08	DURING
47030	quiz continue attempt (http://www.ggte.unicamp.br/moodle/mod/quiz/review.php?attempt=147576)	QUIZ DA EMERGÊNCIA 49	Emergency Quiz.	00:00:27	DURING
47030	quiz continue attempt (http://www.ggte.unicamp.br/moodle/mod/quiz/review.php?attempt=147576)	QUIZ DA EMERGÊNCIA 49	Emergency Quiz.	00:00:24	DURING
47030	quiz continue attempt (http://www.ggte.unicamp.br/moodle/mod/quiz/review.php?attempt=147576)	QUIZ DA EMERGÊNCIA 49	Emergency Quiz.	00:00:27	DURING
47030	quiz view summary (http://www.ggte.unicamp.br/moodle/mod/quiz/summary.php?attempt=147576)	QUIZ DA EMERGÊNCIA 49	Emergency Quiz.	00:00:05	DURING
47030	quiz close attempt (http://www.ggte.unicamp.br/moodle/mod/quiz/review.php?attempt=147576)	QUIZ DA EMERGÊNCIA 49	Emergency Quiz.	00:00:00	DURING
47030	quiz review (http://www.ggte.unicamp.br/moodle/mod/quiz/review.php?attempt=147576)	QUIZ DA EMERGÊNCIA 49	Emergency Quiz.	00:01:26	DURING
47030	quiz continue attempt (http://www.ggte.unicamp.br/moodle/mod/quiz/review.php?attempt=147577)	QUIZ DA EMERGÊNCIA 50	Emergency Quiz.	00:00:31	DURING
47030	quiz continue attempt (http://www.ggte.unicamp.br/moodle/mod/quiz/review.php?attempt=147577)	QUIZ DA EMERGÊNCIA 50	Emergency Quiz.	00:01:31	DURING
47030	quiz continue attempt (http://www.ggte.unicamp.br/moodle/mod/quiz/review.php?attempt=147577)	QUIZ DA EMERGÊNCIA 50	Emergency Quiz.	00:00:27	DURING
47030	quiz continue attempt (http://www.ggte.unicamp.br/moodle/mod/quiz/review.php?attempt=147577)	QUIZ DA EMERGÊNCIA 50	Emergency Quiz.	00:00:52	DURING
47030	quiz continue attempt (http://www.ggte.unicamp.br/moodle/mod/quiz/review.php?attempt=147577)	QUIZ DA EMERGÊNCIA 50	Emergency Quiz.	00:00:23	DURING
47030	quiz view summary (http://www.ggte.unicamp.br/moodle/mod/quiz/summary.php?attempt=147577)	QUIZ DA EMERGÊNCIA 50	Emergency Quiz.	00:00:06	DURING
47030	quiz close attempt (http://www.ggte.unicamp.br/moodle/mod/quiz/review.php?attempt=147577)	QUIZ DA EMERGÊNCIA 50	Emergency Quiz.	00:00:01	DURING
47030	quiz review (http://www.ggte.unicamp.br/moodle/mod/quiz/review.php?attempt=147577)	QUIZ DA EMERGÊNCIA 50	Emergency Quiz.	00:00:04	DURING
47030	quiz view (http://www.ggte.unicamp.br/moodle/mod/quiz/view.php?id=46176)	QUIZ DA EMERGÊNCIA 51	Emergency Quiz.	00:00:03	DURING
47030	quiz view (http://www.ggte.unicamp.br/moodle/mod/quiz/view.php?id=46349)	QUIZ DA EMERGÊNCIA 52	Emergency Quiz.	00:00:02	DURING
47030	quiz view (http://www.ggte.unicamp.br/moodle/mod/quiz/view.php?id=46370)	QUIZ DA EMERGÊNCIA 53	Emergency Quiz.	00:00:03	DURING
47030	quiz view (http://www.ggte.unicamp.br/moodle/mod/quiz/view.php?id=46577)	QUIZ DA EMERGÊNCIA 54	Emergency Quiz.	00:00:04	DURING
47030	quiz view (http://www.ggte.unicamp.br/moodle/mod/quiz/view.php?id=47702)	QUIZ DA EMERGÊNCIA 55	Emergency Quiz.	00:00:09	DURING
47030	quiz attempt (http://www.ggte.unicamp.br/moodle/mod/quiz/review.php?attempt=147682)	QUIZ DA EMERGÊNCIA 51	Emergency Quiz.	00:00:01	DURING
47030	quiz continue attempt (http://www.ggte.unicamp.br/moodle/mod/quiz/review.php?attempt=147682)	QUIZ DA EMERGÊNCIA 51	Emergency Quiz.	00:01:28	DURING
47030	quiz continue attempt (http://www.ggte.unicamp.br/moodle/mod/quiz/review.php?attempt=147682)	QUIZ DA EMERGÊNCIA 51	Emergency Quiz.	00:00:06	DURING
47030	quiz continue attempt (http://www.ggte.unicamp.br/moodle/mod/quiz/review.php?attempt=147682)	QUIZ DA EMERGÊNCIA 51	Emergency Quiz.	00:00:38	DURING
47030	quiz continue attempt (http://www.ggte.unicamp.br/moodle/mod/quiz/review.php?attempt=147682)	QUIZ DA EMERGÊNCIA 51	Emergency Quiz.	00:00:02	DURING
47030	quiz attempt (http://www.ggte.unicamp.br/moodle/mod/quiz/review.php?attempt=147692)	QUIZ DA EMERGÊNCIA 52	Emergency Quiz.	00:00:01	DURING
47030	quiz continue attempt (http://www.ggte.unicamp.br/moodle/mod/quiz/review.php?attempt=147692)	QUIZ DA EMERGÊNCIA 52	Emergency Quiz.	00:00:01	DURING
47030	quiz attempt (http://www.ggte.unicamp.br/moodle/mod/quiz/review.php?attempt=147693)	QUIZ DA EMERGÊNCIA 53	Emergency Quiz.	00:00:01	DURING
47030	quiz continue attempt (http://www.ggte.unicamp.br/moodle/mod/quiz/review.php?attempt=147693)	QUIZ DA EMERGÊNCIA 53	Emergency Quiz.	00:00:02	DURING
47030	quiz attempt (http://www.ggte.unicamp.br/moodle/mod/quiz/review.php?attempt=147694)	QUIZ DA EMERGÊNCIA 54	Emergency Quiz.	00:00:00	DURING
47030	quiz continue attempt (http://www.ggte.unicamp.br/moodle/mod/quiz/review.php?attempt=147694)	QUIZ DA EMERGÊNCIA 54	Emergency Quiz.	00:00:03	DURING
47030	quiz continue attempt (http://www.ggte.unicamp.br/moodle/mod/quiz/review.php?attempt=127975)	QUIZ DA EMERGÊNCIA 55	Emergency Quiz.	00:01:36	DURING
47030	quiz continue attempt (http://www.ggte.unicamp.br/moodle/mod/quiz/review.php?attempt=147682)	QUIZ DA EMERGÊNCIA 51	Emergency Quiz.	00:00:15	DURING
47030	quiz continue attempt (http://www.ggte.unicamp.br/moodle/mod/quiz/review.php?attempt=147682)	QUIZ DA EMERGÊNCIA 51	Emergency Quiz.	00:00:10	DURING
47030	quiz continue attempt (http://www.ggte.unicamp.br/moodle/mod/quiz/review.php?attempt=147682)	QUIZ DA EMERGÊNCIA 51	Emergency Quiz.	00:00:28	DURING
47030	quiz continue attempt (http://www.ggte.unicamp.br/moodle/mod/quiz/review.php?attempt=147682)	QUIZ DA EMERGÊNCIA 51	Emergency Quiz.	00:01:38	DURING
47030	quiz continue attempt (http://www.ggte.unicamp.br/moodle/mod/quiz/review.php?attempt=147682)	QUIZ DA EMERGÊNCIA 51	Emergency Quiz.	00:00:16	DURING
47030	quiz view summary (http://www.ggte.unicamp.br/moodle/mod/quiz/summary.php?attempt=147682)	QUIZ DA EMERGÊNCIA 51	Emergency Quiz.	00:00:04	DURING
47030	quiz close attempt (http://www.ggte.unicamp.br/moodle/mod/quiz/review.php?attempt=147682)	QUIZ DA EMERGÊNCIA 51	Emergency Quiz.	00:00:01	DURING
47030	quiz review (http://www.ggte.unicamp.br/moodle/mod/quiz/review.php?attempt=147682)	QUIZ DA EMERGÊNCIA 51	Emergency Quiz.	00:12:32	DURING
47030	quiz continue attempt (http://www.ggte.unicamp.br/moodle/mod/quiz/review.php?attempt=147692)	QUIZ DA EMERGÊNCIA 52	Emergency Quiz.	00:00:16	DURING
47030	quiz continue attempt (http://www.ggte.unicamp.br/moodle/mod/quiz/review.php?attempt=147692)	QUIZ DA EMERGÊNCIA 52	Emergency Quiz.	00:00:48	DURING
47030	quiz continue attempt (http://www.ggte.unicamp.br/moodle/mod/quiz/review.php?attempt=147692)	QUIZ DA EMERGÊNCIA 52	Emergency Quiz.	00:00:12	DURING
47030	quiz continue attempt (http://www.ggte.unicamp.br/moodle/mod/quiz/review.php?attempt=147692)	QUIZ DA EMERGÊNCIA 52	Emergency Quiz.	00:00:21	DURING
47030	quiz continue attempt (http://www.ggte.unicamp.br/moodle/mod/quiz/review.php?attempt=147692)	QUIZ DA EMERGÊNCIA 52	Emergency Quiz.	00:01:20	DURING
47030	quiz continue attempt (http://www.ggte.unicamp.br/moodle/mod/quiz/review.php?attempt=147692)	QUIZ DA EMERGÊNCIA 52	Emergency Quiz.	00:00:35	DURING
47030	quiz view summary (http://www.ggte.unicamp.br/moodle/mod/quiz/summary.php?attempt=147692)	QUIZ DA EMERGÊNCIA 52	Emergency Quiz.	00:00:05	DURING
47030	quiz close attempt (http://www.ggte.unicamp.br/moodle/mod/quiz/review.php?attempt=147692)	QUIZ DA EMERGÊNCIA 52	Emergency Quiz.	00:00:01	DURING
47030	quiz review (http://www.ggte.unicamp.br/moodle/mod/quiz/review.php?attempt=147692)	QUIZ DA EMERGÊNCIA 52	Emergency Quiz.	00:00:34	DURING
47030	quiz continue attempt (http://www.ggte.unicamp.br/moodle/mod/quiz/review.php?attempt=147693)	QUIZ DA EMERGÊNCIA 53	Emergency Quiz.	00:00:14	DURING
47030	quiz continue attempt (http://www.ggte.unicamp.br/moodle/mod/quiz/review.php?attempt=147693)	QUIZ DA EMERGÊNCIA 53	Emergency Quiz.	00:00:10	DURING
47030	quiz continue attempt (http://www.ggte.unicamp.br/moodle/mod/quiz/review.php?attempt=147693)	QUIZ DA EMERGÊNCIA 53	Emergency Quiz.	00:00:05	DURING
47030	quiz continue attempt (http://www.ggte.unicamp.br/moodle/mod/quiz/review.php?attempt=147693)	QUIZ DA EMERGÊNCIA 53	Emergency Quiz.	00:00:22	DURING
47030	quiz continue attempt (http://www.ggte.unicamp.br/moodle/mod/quiz/review.php?attempt=147693)	QUIZ DA EMERGÊNCIA 53	Emergency Quiz.	00:00:05	DURING
47030	quiz view summary (http://www.ggte.unicamp.br/moodle/mod/quiz/summary.php?attempt=147693)	QUIZ DA EMERGÊNCIA 53	Emergency Quiz.	00:01:08	DURING
47030	quiz continue attempt (http://www.ggte.unicamp.br/moodle/mod/quiz/review.php?attempt=147694)	QUIZ DA EMERGÊNCIA 54	Emergency Quiz.	00:00:16	DURING
47030	quiz continue attempt (http://www.ggte.unicamp.br/moodle/mod/quiz/review.php?attempt=147694)	QUIZ DA EMERGÊNCIA 54	Emergency Quiz.	00:01:16	DURING
47030	quiz continue attempt (http://www.ggte.unicamp.br/moodle/mod/quiz/review.php?attempt=147694)	QUIZ DA EMERGÊNCIA 54	Emergency Quiz.	00:00:01	DURING
47030	quiz view summary (http://www.ggte.unicamp.br/moodle/mod/quiz/summary.php?attempt=147694)	QUIZ DA EMERGÊNCIA 54	Emergency Quiz.	00:00:02	DURING
47030	quiz view summary (http://www.ggte.unicamp.br/moodle/mod/quiz/summary.php?attempt=147694)	QUIZ DA EMERGÊNCIA 54	Emergency Quiz.	00:00:13	DURING
47030	quiz continue attempt (http://www.ggte.unicamp.br/moodle/mod/quiz/review.php?attempt=147694)	QUIZ DA EMERGÊNCIA 54	Emergency Quiz.	00:00:33	DURING
47030	quiz continue attempt (http://www.ggte.unicamp.br/moodle/mod/quiz/review.php?attempt=147694)	QUIZ DA EMERGÊNCIA 54	Emergency Quiz.	00:00:57	DURING
47030	quiz continue attempt (http://www.ggte.unicamp.br/moodle/mod/quiz/review.php?attempt=147694)	QUIZ DA EMERGÊNCIA 54	Emergency Quiz.	00:00:08	DURING
47030	quiz continue attempt (http://www.ggte.unicamp.br/moodle/mod/quiz/review.php?attempt=147694)	QUIZ DA EMERGÊNCIA 54	Emergency Quiz.	00:00:11	DURING
47030	quiz view summary (http://www.ggte.unicamp.br/moodle/mod/quiz/summary.php?attempt=147694)	QUIZ DA EMERGÊNCIA 54	Emergency Quiz.	00:00:06	DURING
47030	quiz close attempt (http://www.ggte.unicamp.br/moodle/mod/quiz/review.php?attempt=147694)	QUIZ DA EMERGÊNCIA 54	Emergency Quiz.	00:00:01	DURING
47030	quiz review (http://www.ggte.unicamp.br/moodle/mod/quiz/review.php?attempt=147694)	QUIZ DA EMERGÊNCIA 54	Emergency Quiz.	00:00:03	DURING
47030	quiz view summary (http://www.ggte.unicamp.br/moodle/mod/quiz/summary.php?attempt=127975)	QUIZ DA EMERGÊNCIA 55	Emergency Quiz.	00:00:12	DURING
47030	quiz view (http://www.ggte.unicamp.br/moodle/mod/quiz/view.php?id=47754)	QUIZ DA EMERGÊNCIA 56	Emergency Quiz.	00:00:02	DURING
47030	quiz view (http://www.ggte.unicamp.br/moodle/mod/quiz/view.php?id=47844)	QUIZ DA EMERGÊNCIA 57	Emergency Quiz.	00:00:02	DURING
47030	quiz view (http://www.ggte.unicamp.br/moodle/mod/quiz/view.php?id=47898)	QUIZ DA EMERGÊNCIA 58	Emergency Quiz.	00:00:02	DURING
47030	quiz view (http://www.ggte.unicamp.br/moodle/mod/quiz/view.php?id=47971)	QUIZ DA EMERGÊNCIA 59	Emergency Quiz.	00:00:02	DURING
47030	quiz view (http://www.ggte.unicamp.br/moodle/mod/quiz/view.php?id=48034)	QUIZ DA EMERGÊNCIA 60	Emergency Quiz.	00:00:04	DURING
47030	quiz close attempt (http://www.ggte.unicamp.br/moodle/mod/quiz/review.php?attempt=127975)	QUIZ DA EMERGÊNCIA 55	Emergency Quiz.	00:00:01	DURING
47030	quiz review (http://www.ggte.unicamp.br/moodle/mod/quiz/review.php?attempt=127975)	QUIZ DA EMERGÊNCIA 55	Emergency Quiz.	00:01:05	DURING
47030	quiz view (http://www.ggte.unicamp.br/moodle/mod/quiz/view.php?id=47702)	QUIZ DA EMERGÊNCIA 55	Emergency Quiz.	00:00:01	DURING
47030	quiz review (http://www.ggte.unicamp.br/moodle/mod/quiz/review.php?attempt=127975)	QUIZ DA EMERGÊNCIA 55	Emergency Quiz.	00:01:24	DURING
47030	quiz attempt (http://www.ggte.unicamp.br/moodle/mod/quiz/review.php?attempt=147836)	QUIZ DA EMERGÊNCIA 56	Emergency Quiz.	00:00:00	DURING
47030	quiz continue attempt (http://www.ggte.unicamp.br/moodle/mod/quiz/review.php?attempt=147836)	QUIZ DA EMERGÊNCIA 56	Emergency Quiz.	00:00:20	DURING
47030	quiz continue attempt (http://www.ggte.unicamp.br/moodle/mod/quiz/review.php?attempt=147836)	QUIZ DA EMERGÊNCIA 56	Emergency Quiz.	00:00:11	DURING
47030	quiz continue attempt (http://www.ggte.unicamp.br/moodle/mod/quiz/review.php?attempt=147836)	QUIZ DA EMERGÊNCIA 56	Emergency Quiz.	00:00:11	DURING
47030	quiz continue attempt (http://www.ggte.unicamp.br/moodle/mod/quiz/review.php?attempt=147836)	QUIZ DA EMERGÊNCIA 56	Emergency Quiz.	00:01:13	DURING
47030	quiz continue attempt (http://www.ggte.unicamp.br/moodle/mod/quiz/review.php?attempt=147836)	QUIZ DA EMERGÊNCIA 56	Emergency Quiz.	00:00:40	DURING
47030	quiz continue attempt (http://www.ggte.unicamp.br/moodle/mod/quiz/review.php?attempt=147836)	QUIZ DA EMERGÊNCIA 56	Emergency Quiz.	00:00:31	DURING
47030	quiz continue attempt (http://www.ggte.unicamp.br/moodle/mod/quiz/review.php?attempt=147836)	QUIZ DA EMERGÊNCIA 56	Emergency Quiz.	00:00:29	DURING
47030	quiz view summary (http://www.ggte.unicamp.br/moodle/mod/quiz/summary.php?attempt=147836)	QUIZ DA EMERGÊNCIA 56	Emergency Quiz.	00:00:05	DURING
47030	quiz attempt (http://www.ggte.unicamp.br/moodle/mod/quiz/review.php?attempt=147857)	QUIZ DA EMERGÊNCIA 57	Emergency Quiz.	00:00:00	DURING
47030	quiz continue attempt (http://www.ggte.unicamp.br/moodle/mod/quiz/review.php?attempt=147857)	QUIZ DA EMERGÊNCIA 57	Emergency Quiz.	00:00:03	DURING
47030	quiz attempt (http://www.ggte.unicamp.br/moodle/mod/quiz/review.php?attempt=147858)	QUIZ DA EMERGÊNCIA 58	Emergency Quiz.	00:00:01	DURING
47030	quiz continue attempt (http://www.ggte.unicamp.br/moodle/mod/quiz/review.php?attempt=147858)	QUIZ DA EMERGÊNCIA 58	Emergency Quiz.	00:00:00	DURING
47030	quiz attempt (http://www.ggte.unicamp.br/moodle/mod/quiz/review.php?attempt=147859)	QUIZ DA EMERGÊNCIA 59	Emergency Quiz.	00:00:01	DURING
47030	quiz continue attempt (http://www.ggte.unicamp.br/moodle/mod/quiz/review.php?attempt=147859)	QUIZ DA EMERGÊNCIA 59	Emergency Quiz.	00:00:03	DURING
47030	quiz attempt (http://www.ggte.unicamp.br/moodle/mod/quiz/review.php?attempt=147861)	QUIZ DA EMERGÊNCIA 60	Emergency Quiz.	00:00:00	DURING
47030	quiz continue attempt (http://www.ggte.unicamp.br/moodle/mod/quiz/review.php?attempt=147861)	QUIZ DA EMERGÊNCIA 60	Emergency Quiz.	00:00:01	DURING
47030	quiz close attempt (http://www.ggte.unicamp.br/moodle/mod/quiz/review.php?attempt=147836)	QUIZ DA EMERGÊNCIA 56	Emergency Quiz.	00:00:01	DURING
47030	quiz review (http://www.ggte.unicamp.br/moodle/mod/quiz/review.php?attempt=147836)	QUIZ DA EMERGÊNCIA 56	Emergency Quiz.	00:00:57	DURING
47030	quiz continue attempt (http://www.ggte.unicamp.br/moodle/mod/quiz/review.php?attempt=147857)	QUIZ DA EMERGÊNCIA 57	Emergency Quiz.	00:00:36	DURING
47030	quiz continue attempt (http://www.ggte.unicamp.br/moodle/mod/quiz/review.php?attempt=147857)	QUIZ DA EMERGÊNCIA 57	Emergency Quiz.	00:00:41	DURING
47030	quiz continue attempt (http://www.ggte.unicamp.br/moodle/mod/quiz/review.php?attempt=147857)	QUIZ DA EMERGÊNCIA 57	Emergency Quiz.	00:00:36	DURING
47030	quiz continue attempt (http://www.ggte.unicamp.br/moodle/mod/quiz/review.php?attempt=147857)	QUIZ DA EMERGÊNCIA 57	Emergency Quiz.	00:00:23	DURING
47030	quiz continue attempt (http://www.ggte.unicamp.br/moodle/mod/quiz/review.php?attempt=147857)	QUIZ DA EMERGÊNCIA 57	Emergency Quiz.	00:00:18	DURING
47030	quiz view summary (http://www.ggte.unicamp.br/moodle/mod/quiz/summary.php?attempt=147857)	QUIZ DA EMERGÊNCIA 57	Emergency Quiz.	00:00:05	DURING
47030	quiz close attempt (http://www.ggte.unicamp.br/moodle/mod/quiz/review.php?attempt=147857)	QUIZ DA EMERGÊNCIA 57	Emergency Quiz.	00:00:01	DURING
47030	quiz review (http://www.ggte.unicamp.br/moodle/mod/quiz/review.php?attempt=147857)	QUIZ DA EMERGÊNCIA 57	Emergency Quiz.	00:00:44	DURING
47030	quiz continue attempt (http://www.ggte.unicamp.br/moodle/mod/quiz/review.php?attempt=147858)	QUIZ DA EMERGÊNCIA 58	Emergency Quiz.	00:00:06	DURING
47030	quiz continue attempt (http://www.ggte.unicamp.br/moodle/mod/quiz/review.php?attempt=147858)	QUIZ DA EMERGÊNCIA 58	Emergency Quiz.	00:00:11	DURING
47030	quiz continue attempt (http://www.ggte.unicamp.br/moodle/mod/quiz/review.php?attempt=147858)	QUIZ DA EMERGÊNCIA 58	Emergency Quiz.	00:00:39	DURING
47030	quiz continue attempt (http://www.ggte.unicamp.br/moodle/mod/quiz/review.php?attempt=147858)	QUIZ DA EMERGÊNCIA 58	Emergency Quiz.	00:00:37	DURING
47030	quiz continue attempt (http://www.ggte.unicamp.br/moodle/mod/quiz/review.php?attempt=147858)	QUIZ DA EMERGÊNCIA 58	Emergency Quiz.	00:00:21	DURING
47030	quiz continue attempt (http://www.ggte.unicamp.br/moodle/mod/quiz/review.php?attempt=147858)	QUIZ DA EMERGÊNCIA 58	Emergency Quiz.	00:00:29	DURING
47030	quiz continue attempt (http://www.ggte.unicamp.br/moodle/mod/quiz/review.php?attempt=147858)	QUIZ DA EMERGÊNCIA 58	Emergency Quiz.	00:00:28	DURING
47030	quiz continue attempt (http://www.ggte.unicamp.br/moodle/mod/quiz/review.php?attempt=147858)	QUIZ DA EMERGÊNCIA 58	Emergency Quiz.	00:00:12	DURING
47030	quiz continue attempt (http://www.ggte.unicamp.br/moodle/mod/quiz/review.php?attempt=147858)	QUIZ DA EMERGÊNCIA 58	Emergency Quiz.	00:00:14	DURING
47030	quiz view summary (http://www.ggte.unicamp.br/moodle/mod/quiz/summary.php?attempt=147858)	QUIZ DA EMERGÊNCIA 58	Emergency Quiz.	00:00:07	DURING
47030	quiz close attempt (http://www.ggte.unicamp.br/moodle/mod/quiz/review.php?attempt=147858)	QUIZ DA EMERGÊNCIA 58	Emergency Quiz.	00:00:01	DURING
47030	quiz review (http://www.ggte.unicamp.br/moodle/mod/quiz/review.php?attempt=147858)	QUIZ DA EMERGÊNCIA 58	Emergency Quiz.	00:00:24	DURING
47030	quiz continue attempt (http://www.ggte.unicamp.br/moodle/mod/quiz/review.php?attempt=147859)	QUIZ DA EMERGÊNCIA 59	Emergency Quiz.	00:00:19	DURING
47030	quiz continue attempt (http://www.ggte.unicamp.br/moodle/mod/quiz/review.php?attempt=147859)	QUIZ DA EMERGÊNCIA 59	Emergency Quiz.	00:00:13	DURING
47030	quiz continue attempt (http://www.ggte.unicamp.br/moodle/mod/quiz/review.php?attempt=147859)	QUIZ DA EMERGÊNCIA 59	Emergency Quiz.	00:00:04	DURING
47030	quiz continue attempt (http://www.ggte.unicamp.br/moodle/mod/quiz/review.php?attempt=147859)	QUIZ DA EMERGÊNCIA 59	Emergency Quiz.	00:00:20	DURING
47030	quiz continue attempt (http://www.ggte.unicamp.br/moodle/mod/quiz/review.php?attempt=147859)	QUIZ DA EMERGÊNCIA 59	Emergency Quiz.	00:00:17	DURING
47030	quiz continue attempt (http://www.ggte.unicamp.br/moodle/mod/quiz/review.php?attempt=147859)	QUIZ DA EMERGÊNCIA 59	Emergency Quiz.	00:00:17	DURING
47030	quiz continue attempt (http://www.ggte.unicamp.br/moodle/mod/quiz/review.php?attempt=147859)	QUIZ DA EMERGÊNCIA 59	Emergency Quiz.	00:00:08	DURING
47030	quiz continue attempt (http://www.ggte.unicamp.br/moodle/mod/quiz/review.php?attempt=147859)	QUIZ DA EMERGÊNCIA 59	Emergency Quiz.	00:00:07	DURING
47030	quiz view summary (http://www.ggte.unicamp.br/moodle/mod/quiz/summary.php?attempt=147859)	QUIZ DA EMERGÊNCIA 59	Emergency Quiz.	00:00:32	DURING
47030	quiz continue attempt (http://www.ggte.unicamp.br/moodle/mod/quiz/review.php?attempt=147861)	QUIZ DA EMERGÊNCIA 60	Emergency Quiz.	00:00:03	DURING
47030	quiz close attempt (http://www.ggte.unicamp.br/moodle/mod/quiz/review.php?attempt=147859)	QUIZ DA EMERGÊNCIA 59	Emergency Quiz.	00:00:02	DURING
47030	quiz review (http://www.ggte.unicamp.br/moodle/mod/quiz/review.php?attempt=147859)	QUIZ DA EMERGÊNCIA 59	Emergency Quiz.	00:00:25	DURING
47030	quiz continue attempt (http://www.ggte.unicamp.br/moodle/mod/quiz/review.php?attempt=147861)	QUIZ DA EMERGÊNCIA 60	Emergency Quiz.	00:00:59	DURING
47030	quiz continue attempt (http://www.ggte.unicamp.br/moodle/mod/quiz/review.php?attempt=147861)	QUIZ DA EMERGÊNCIA 60	Emergency Quiz.	00:00:14	DURING
47030	quiz continue attempt (http://www.ggte.unicamp.br/moodle/mod/quiz/review.php?attempt=147861)	QUIZ DA EMERGÊNCIA 60	Emergency Quiz.	00:00:44	DURING
47030	quiz continue attempt (http://www.ggte.unicamp.br/moodle/mod/quiz/review.php?attempt=147861)	QUIZ DA EMERGÊNCIA 60	Emergency Quiz.	00:00:22	DURING
47030	quiz view summary (http://www.ggte.unicamp.br/moodle/mod/quiz/summary.php?attempt=147861)	QUIZ DA EMERGÊNCIA 60	Emergency Quiz.	00:00:12	DURING
47030	quiz close attempt (http://www.ggte.unicamp.br/moodle/mod/quiz/review.php?attempt=147861)	QUIZ DA EMERGÊNCIA 60	Emergency Quiz.	00:00:01	DURING
47030	quiz review (http://www.ggte.unicamp.br/moodle/mod/quiz/review.php?attempt=147861)	QUIZ DA EMERGÊNCIA 60	Emergency Quiz.	00:00:05	DURING
47030	quiz view (http://www.ggte.unicamp.br/moodle/mod/quiz/view.php?id=48068)	QUIZ DA EMERGÊNCIA 61	Emergency Quiz.	00:00:02	DURING
47030	quiz view (http://www.ggte.unicamp.br/moodle/mod/quiz/view.php?id=48171)	QUIZ DA EMERGÊNCIA 62	Emergency Quiz.	00:00:02	DURING
47030	quiz view (http://www.ggte.unicamp.br/moodle/mod/quiz/view.php?id=48279)	QUIZ DA EMERGÊNCIA 63	Emergency Quiz.	00:00:02	DURING
47030	quiz view (http://www.ggte.unicamp.br/moodle/mod/quiz/view.php?id=48328)	QUIZ DA EMERGÊNCIA 64	Emergency Quiz.	00:00:02	DURING
47030	quiz view (http://www.ggte.unicamp.br/moodle/mod/quiz/view.php?id=48653)	QUIZ DA EMERGÊNCIA 65	Emergency Quiz.	00:00:04	DURING
47030	quiz attempt (http://www.ggte.unicamp.br/moodle/mod/quiz/review.php?attempt=147911)	QUIZ DA EMERGÊNCIA 61	Emergency Quiz.	00:00:01	DURING
47030	quiz continue attempt (http://www.ggte.unicamp.br/moodle/mod/quiz/review.php?attempt=147911)	QUIZ DA EMERGÊNCIA 61	Emergency Quiz.	00:00:01	DURING
47030	quiz attempt (http://www.ggte.unicamp.br/moodle/mod/quiz/review.php?attempt=147912)	QUIZ DA EMERGÊNCIA 62	Emergency Quiz.	00:00:01	DURING
47030	quiz continue attempt (http://www.ggte.unicamp.br/moodle/mod/quiz/review.php?attempt=147912)	QUIZ DA EMERGÊNCIA 62	Emergency Quiz.	00:00:01	DURING
47030	quiz attempt (http://www.ggte.unicamp.br/moodle/mod/quiz/review.php?attempt=147913)	QUIZ DA EMERGÊNCIA 63	Emergency Quiz.	00:00:01	DURING
47030	quiz continue attempt (http://www.ggte.unicamp.br/moodle/mod/quiz/review.php?attempt=147913)	QUIZ DA EMERGÊNCIA 63	Emergency Quiz.	00:00:01	DURING
47030	quiz attempt (http://www.ggte.unicamp.br/moodle/mod/quiz/review.php?attempt=147914)	QUIZ DA EMERGÊNCIA 64	Emergency Quiz.	00:00:01	DURING
47030	quiz continue attempt (http://www.ggte.unicamp.br/moodle/mod/quiz/review.php?attempt=147914)	QUIZ DA EMERGÊNCIA 64	Emergency Quiz.	00:00:01	DURING
47030	quiz attempt (http://www.ggte.unicamp.br/moodle/mod/quiz/review.php?attempt=147915)	QUIZ DA EMERGÊNCIA 65	Emergency Quiz.	00:00:01	DURING
47030	quiz continue attempt (http://www.ggte.unicamp.br/moodle/mod/quiz/review.php?attempt=147915)	QUIZ DA EMERGÊNCIA 65	Emergency Quiz.	00:01:27	DURING
47030	quiz continue attempt (http://www.ggte.unicamp.br/moodle/mod/quiz/review.php?attempt=147911)	QUIZ DA EMERGÊNCIA 61	Emergency Quiz.	00:00:26	DURING
47030	quiz continue attempt (http://www.ggte.unicamp.br/moodle/mod/quiz/review.php?attempt=147911)	QUIZ DA EMERGÊNCIA 61	Emergency Quiz.	00:00:40	DURING
47030	quiz continue attempt (http://www.ggte.unicamp.br/moodle/mod/quiz/review.php?attempt=147911)	QUIZ DA EMERGÊNCIA 61	Emergency Quiz.	00:00:13	DURING
47030	quiz continue attempt (http://www.ggte.unicamp.br/moodle/mod/quiz/review.php?attempt=147911)	QUIZ DA EMERGÊNCIA 61	Emergency Quiz.	00:00:20	DURING
47030	quiz continue attempt (http://www.ggte.unicamp.br/moodle/mod/quiz/review.php?attempt=147911)	QUIZ DA EMERGÊNCIA 61	Emergency Quiz.	00:03:12	DURING
47030	quiz continue attempt (http://www.ggte.unicamp.br/moodle/mod/quiz/review.php?attempt=147911)	QUIZ DA EMERGÊNCIA 61	Emergency Quiz.	00:00:09	DURING
47030	quiz view summary (http://www.ggte.unicamp.br/moodle/mod/quiz/summary.php?attempt=147911)	QUIZ DA EMERGÊNCIA 61	Emergency Quiz.	00:00:07	DURING
47030	quiz close attempt (http://www.ggte.unicamp.br/moodle/mod/quiz/review.php?attempt=147911)	QUIZ DA EMERGÊNCIA 61	Emergency Quiz.	00:00:01	DURING
47030	quiz review (http://www.ggte.unicamp.br/moodle/mod/quiz/review.php?attempt=147911)	QUIZ DA EMERGÊNCIA 61	Emergency Quiz.	00:00:24	DURING
47030	quiz continue attempt (http://www.ggte.unicamp.br/moodle/mod/quiz/review.php?attempt=147912)	QUIZ DA EMERGÊNCIA 62	Emergency Quiz.	00:00:18	DURING
47030	quiz continue attempt (http://www.ggte.unicamp.br/moodle/mod/quiz/review.php?attempt=147912)	QUIZ DA EMERGÊNCIA 62	Emergency Quiz.	00:00:10	DURING
47030	quiz continue attempt (http://www.ggte.unicamp.br/moodle/mod/quiz/review.php?attempt=147912)	QUIZ DA EMERGÊNCIA 62	Emergency Quiz.	00:00:58	DURING
47030	quiz continue attempt (http://www.ggte.unicamp.br/moodle/mod/quiz/review.php?attempt=147912)	QUIZ DA EMERGÊNCIA 62	Emergency Quiz.	00:00:19	DURING
47030	quiz continue attempt (http://www.ggte.unicamp.br/moodle/mod/quiz/review.php?attempt=147912)	QUIZ DA EMERGÊNCIA 62	Emergency Quiz.	00:00:48	DURING
47030	quiz continue attempt (http://www.ggte.unicamp.br/moodle/mod/quiz/review.php?attempt=147912)	QUIZ DA EMERGÊNCIA 62	Emergency Quiz.	00:00:33	DURING
47030	quiz continue attempt (http://www.ggte.unicamp.br/moodle/mod/quiz/review.php?attempt=147912)	QUIZ DA EMERGÊNCIA 62	Emergency Quiz.	00:00:17	DURING
47030	quiz continue attempt (http://www.ggte.unicamp.br/moodle/mod/quiz/review.php?attempt=147912)	QUIZ DA EMERGÊNCIA 62	Emergency Quiz.	00:00:07	DURING
47030	quiz continue attempt (http://www.ggte.unicamp.br/moodle/mod/quiz/review.php?attempt=147912)	QUIZ DA EMERGÊNCIA 62	Emergency Quiz.	00:00:23	DURING
47030	quiz view summary (http://www.ggte.unicamp.br/moodle/mod/quiz/summary.php?attempt=147912)	QUIZ DA EMERGÊNCIA 62	Emergency Quiz.	00:00:04	DURING
47030	quiz close attempt (http://www.ggte.unicamp.br/moodle/mod/quiz/review.php?attempt=147912)	QUIZ DA EMERGÊNCIA 62	Emergency Quiz.	00:00:01	DURING
47030	quiz review (http://www.ggte.unicamp.br/moodle/mod/quiz/review.php?attempt=147912)	QUIZ DA EMERGÊNCIA 62	Emergency Quiz.	00:00:43	DURING
47030	quiz continue attempt (http://www.ggte.unicamp.br/moodle/mod/quiz/review.php?attempt=147913)	QUIZ DA EMERGÊNCIA 63	Emergency Quiz.	00:00:14	DURING
47030	quiz continue attempt (http://www.ggte.unicamp.br/moodle/mod/quiz/review.php?attempt=147913)	QUIZ DA EMERGÊNCIA 63	Emergency Quiz.	00:00:49	DURING
47030	quiz continue attempt (http://www.ggte.unicamp.br/moodle/mod/quiz/review.php?attempt=147913)	QUIZ DA EMERGÊNCIA 63	Emergency Quiz.	00:00:17	DURING
47030	quiz continue attempt (http://www.ggte.unicamp.br/moodle/mod/quiz/review.php?attempt=147913)	QUIZ DA EMERGÊNCIA 63	Emergency Quiz.	00:00:32	DURING
47030	quiz continue attempt (http://www.ggte.unicamp.br/moodle/mod/quiz/review.php?attempt=147913)	QUIZ DA EMERGÊNCIA 63	Emergency Quiz.	00:00:14	DURING
47030	quiz continue attempt (http://www.ggte.unicamp.br/moodle/mod/quiz/review.php?attempt=147913)	QUIZ DA EMERGÊNCIA 63	Emergency Quiz.	00:00:09	DURING
47030	quiz continue attempt (http://www.ggte.unicamp.br/moodle/mod/quiz/review.php?attempt=147913)	QUIZ DA EMERGÊNCIA 63	Emergency Quiz.	00:00:26	DURING
47030	quiz view summary (http://www.ggte.unicamp.br/moodle/mod/quiz/summary.php?attempt=147913)	QUIZ DA EMERGÊNCIA 63	Emergency Quiz.	00:00:05	DURING
47030	quiz close attempt (http://www.ggte.unicamp.br/moodle/mod/quiz/review.php?attempt=147913)	QUIZ DA EMERGÊNCIA 63	Emergency Quiz.	00:00:01	DURING
47030	quiz review (http://www.ggte.unicamp.br/moodle/mod/quiz/review.php?attempt=147913)	QUIZ DA EMERGÊNCIA 63	Emergency Quiz.	00:00:44	DURING
47030	quiz continue attempt (http://www.ggte.unicamp.br/moodle/mod/quiz/review.php?attempt=147914)	QUIZ DA EMERGÊNCIA 64	Emergency Quiz.	00:00:31	DURING
47030	quiz continue attempt (http://www.ggte.unicamp.br/moodle/mod/quiz/review.php?attempt=147914)	QUIZ DA EMERGÊNCIA 64	Emergency Quiz.	00:00:24	DURING
47030	quiz continue attempt (http://www.ggte.unicamp.br/moodle/mod/quiz/review.php?attempt=147914)	QUIZ DA EMERGÊNCIA 64	Emergency Quiz.	00:00:56	DURING
47030	quiz continue attempt (http://www.ggte.unicamp.br/moodle/mod/quiz/review.php?attempt=147914)	QUIZ DA EMERGÊNCIA 64	Emergency Quiz.	00:01:02	DURING
47030	quiz continue attempt (http://www.ggte.unicamp.br/moodle/mod/quiz/review.php?attempt=147914)	QUIZ DA EMERGÊNCIA 64	Emergency Quiz.	00:00:18	DURING
47030	quiz continue attempt (http://www.ggte.unicamp.br/moodle/mod/quiz/review.php?attempt=147914)	QUIZ DA EMERGÊNCIA 64	Emergency Quiz.	00:00:10	DURING
47030	quiz continue attempt (http://www.ggte.unicamp.br/moodle/mod/quiz/review.php?attempt=147914)	QUIZ DA EMERGÊNCIA 64	Emergency Quiz.	00:00:35	DURING
47030	quiz view summary (http://www.ggte.unicamp.br/moodle/mod/quiz/summary.php?attempt=147914)	QUIZ DA EMERGÊNCIA 64	Emergency Quiz.	00:00:22	DURING
47030	quiz close attempt (http://www.ggte.unicamp.br/moodle/mod/quiz/review.php?attempt=147914)	QUIZ DA EMERGÊNCIA 64	Emergency Quiz.	00:00:01	DURING
47030	quiz review (http://www.ggte.unicamp.br/moodle/mod/quiz/review.php?attempt=147914)	QUIZ DA EMERGÊNCIA 64	Emergency Quiz.	00:00:07	DURING
47030	quiz review (http://www.ggte.unicamp.br/moodle/mod/quiz/review.php?attempt=147914)	QUIZ DA EMERGÊNCIA 64	Emergency Quiz.	00:01:22	DURING
47030	quiz continue attempt (http://www.ggte.unicamp.br/moodle/mod/quiz/review.php?attempt=147915)	QUIZ DA EMERGÊNCIA 65	Emergency Quiz.	00:00:09	DURING
47030	quiz continue attempt (http://www.ggte.unicamp.br/moodle/mod/quiz/review.php?attempt=147915)	QUIZ DA EMERGÊNCIA 65	Emergency Quiz.	00:00:20	DURING
47030	quiz continue attempt (http://www.ggte.unicamp.br/moodle/mod/quiz/review.php?attempt=147915)	QUIZ DA EMERGÊNCIA 65	Emergency Quiz.	00:00:59	DURING
47030	quiz continue attempt (http://www.ggte.unicamp.br/moodle/mod/quiz/review.php?attempt=147915)	QUIZ DA EMERGÊNCIA 65	Emergency Quiz.	00:00:23	DURING
47030	quiz continue attempt (http://www.ggte.unicamp.br/moodle/mod/quiz/review.php?attempt=147915)	QUIZ DA EMERGÊNCIA 65	Emergency Quiz.	00:00:40	DURING
47030	quiz continue attempt (http://www.ggte.unicamp.br/moodle/mod/quiz/review.php?attempt=147915)	QUIZ DA EMERGÊNCIA 65	Emergency Quiz.	00:00:12	DURING
47030	quiz view summary (http://www.ggte.unicamp.br/moodle/mod/quiz/summary.php?attempt=147915)	QUIZ DA EMERGÊNCIA 65	Emergency Quiz.	00:00:05	DURING
47030	quiz close attempt (http://www.ggte.unicamp.br/moodle/mod/quiz/review.php?attempt=147915)	QUIZ DA EMERGÊNCIA 65	Emergency Quiz.	00:00:01	DURING
47030	quiz review (http://www.ggte.unicamp.br/moodle/mod/quiz/review.php?attempt=147915)	QUIZ DA EMERGÊNCIA 65	Emergency Quiz.	00:00:03	DURING
47030	quiz view (http://www.ggte.unicamp.br/moodle/mod/quiz/view.php?id=48669)	QUIZ DA EMERGÊNCIA 66	Emergency Quiz.	00:00:02	DURING
47030	quiz view (http://www.ggte.unicamp.br/moodle/mod/quiz/view.php?id=49301)	QUIZ DA EMERGÊNCIA 67	Emergency Quiz.	00:00:02	DURING
47030	quiz view (http://www.ggte.unicamp.br/moodle/mod/quiz/view.php?id=50276)	QUIZ DA EMERGÊNCIA 68	Emergency Quiz.	00:00:05	DURING
47030	quiz view (http://www.ggte.unicamp.br/moodle/mod/quiz/view.php?id=48653)	QUIZ DA EMERGÊNCIA 65	Emergency Quiz.	00:00:12	DURING
47030	quiz attempt (http://www.ggte.unicamp.br/moodle/mod/quiz/review.php?attempt=148004)	QUIZ DA EMERGÊNCIA 66	Emergency Quiz.	00:00:00	DURING
47030	quiz continue attempt (http://www.ggte.unicamp.br/moodle/mod/quiz/review.php?attempt=148004)	QUIZ DA EMERGÊNCIA 66	Emergency Quiz.	00:02:33	DURING
47030	quiz attempt (http://www.ggte.unicamp.br/moodle/mod/quiz/review.php?attempt=148011)	QUIZ DA EMERGÊNCIA 67	Emergency Quiz.	00:00:00	DURING
47030	quiz attempt (http://www.ggte.unicamp.br/moodle/mod/quiz/review.php?attempt=148012)	QUIZ DA EMERGÊNCIA 68	Emergency Quiz.	00:00:01	DURING
47030	lesson start (http://www.ggte.unicamp.br/moodle/mod/lesson/view.php?id=52006)	DECISÕES EXTREMAS 31	Extreme Decisions	00:00:00	DURING
47030	lesson view (http://www.ggte.unicamp.br/moodle/mod/lesson/view.php?id=52006)	DECISÕES EXTREMAS 31 - PARTE 1	Extreme Decisions	00:00:00	DURING
47030	quiz continue attempt (http://www.ggte.unicamp.br/moodle/mod/quiz/review.php?attempt=148012)	QUIZ DA EMERGÊNCIA 68	Emergency Quiz.	00:00:01	DURING
47030	quiz continue attempt (http://www.ggte.unicamp.br/moodle/mod/quiz/review.php?attempt=148004)	QUIZ DA EMERGÊNCIA 66	Emergency Quiz.	00:00:00	DURING
47030	quiz continue attempt (http://www.ggte.unicamp.br/moodle/mod/quiz/review.php?attempt=148011)	QUIZ DA EMERGÊNCIA 67	Emergency Quiz.	00:00:34	DURING
47030	quiz continue attempt (http://www.ggte.unicamp.br/moodle/mod/quiz/review.php?attempt=148004)	QUIZ DA EMERGÊNCIA 66	Emergency Quiz.	00:00:38	DURING
47030	quiz continue attempt (http://www.ggte.unicamp.br/moodle/mod/quiz/review.php?attempt=148004)	QUIZ DA EMERGÊNCIA 66	Emergency Quiz.	00:00:11	DURING
47030	quiz continue attempt (http://www.ggte.unicamp.br/moodle/mod/quiz/review.php?attempt=148004)	QUIZ DA EMERGÊNCIA 66	Emergency Quiz.	00:00:56	DURING
47030	quiz continue attempt (http://www.ggte.unicamp.br/moodle/mod/quiz/review.php?attempt=148004)	QUIZ DA EMERGÊNCIA 66	Emergency Quiz.	00:00:09	DURING
47030	quiz continue attempt (http://www.ggte.unicamp.br/moodle/mod/quiz/review.php?attempt=148004)	QUIZ DA EMERGÊNCIA 66	Emergency Quiz.	00:00:07	DURING
47030	quiz continue attempt (http://www.ggte.unicamp.br/moodle/mod/quiz/review.php?attempt=148004)	QUIZ DA EMERGÊNCIA 66	Emergency Quiz.	00:00:22	DURING
47030	quiz view summary (http://www.ggte.unicamp.br/moodle/mod/quiz/summary.php?attempt=148004)	QUIZ DA EMERGÊNCIA 66	Emergency Quiz.	00:00:04	DURING
47030	quiz close attempt (http://www.ggte.unicamp.br/moodle/mod/quiz/review.php?attempt=148004)	QUIZ DA EMERGÊNCIA 66	Emergency Quiz.	00:00:01	DURING
47030	quiz review (http://www.ggte.unicamp.br/moodle/mod/quiz/review.php?attempt=148004)	QUIZ DA EMERGÊNCIA 66	Emergency Quiz.	00:00:33	DURING
47030	quiz continue attempt (http://www.ggte.unicamp.br/moodle/mod/quiz/review.php?attempt=148011)	QUIZ DA EMERGÊNCIA 67	Emergency Quiz.	00:00:14	DURING
47030	quiz continue attempt (http://www.ggte.unicamp.br/moodle/mod/quiz/review.php?attempt=148011)	QUIZ DA EMERGÊNCIA 67	Emergency Quiz.	00:00:25	DURING
47030	quiz continue attempt (http://www.ggte.unicamp.br/moodle/mod/quiz/review.php?attempt=148011)	QUIZ DA EMERGÊNCIA 67	Emergency Quiz.	00:00:18	DURING
47030	quiz continue attempt (http://www.ggte.unicamp.br/moodle/mod/quiz/review.php?attempt=148011)	QUIZ DA EMERGÊNCIA 67	Emergency Quiz.	00:01:35	DURING
47030	quiz continue attempt (http://www.ggte.unicamp.br/moodle/mod/quiz/review.php?attempt=148011)	QUIZ DA EMERGÊNCIA 67	Emergency Quiz.	00:00:38	DURING
47030	quiz view summary (http://www.ggte.unicamp.br/moodle/mod/quiz/summary.php?attempt=148011)	QUIZ DA EMERGÊNCIA 67	Emergency Quiz.	00:00:04	DURING
47030	quiz close attempt (http://www.ggte.unicamp.br/moodle/mod/quiz/review.php?attempt=148011)	QUIZ DA EMERGÊNCIA 67	Emergency Quiz.	00:00:01	DURING
47030	quiz review (http://www.ggte.unicamp.br/moodle/mod/quiz/review.php?attempt=148011)	QUIZ DA EMERGÊNCIA 67	Emergency Quiz.	00:00:02	DURING
47030	quiz continue attempt (http://www.ggte.unicamp.br/moodle/mod/quiz/review.php?attempt=148012)	QUIZ DA EMERGÊNCIA 68	Emergency Quiz.	00:00:08	DURING
47030	quiz continue attempt (http://www.ggte.unicamp.br/moodle/mod/quiz/review.php?attempt=148012)	QUIZ DA EMERGÊNCIA 68	Emergency Quiz.	00:00:13	DURING
47030	quiz continue attempt (http://www.ggte.unicamp.br/moodle/mod/quiz/review.php?attempt=148012)	QUIZ DA EMERGÊNCIA 68	Emergency Quiz.	00:01:38	DURING
47030	quiz continue attempt (http://www.ggte.unicamp.br/moodle/mod/quiz/review.php?attempt=148012)	QUIZ DA EMERGÊNCIA 68	Emergency Quiz.	00:00:15	DURING
47030	quiz continue attempt (http://www.ggte.unicamp.br/moodle/mod/quiz/review.php?attempt=148012)	QUIZ DA EMERGÊNCIA 68	Emergency Quiz.	00:00:41	DURING
47030	quiz continue attempt (http://www.ggte.unicamp.br/moodle/mod/quiz/review.php?attempt=148012)	QUIZ DA EMERGÊNCIA 68	Emergency Quiz.	00:00:19	DURING
47030	quiz view summary (http://www.ggte.unicamp.br/moodle/mod/quiz/summary.php?attempt=148012)	QUIZ DA EMERGÊNCIA 68	Emergency Quiz.	00:00:04	DURING
47030	quiz close attempt (http://www.ggte.unicamp.br/moodle/mod/quiz/review.php?attempt=148012)	QUIZ DA EMERGÊNCIA 68	Emergency Quiz.	00:00:01	DURING
47030	quiz review (http://www.ggte.unicamp.br/moodle/mod/quiz/review.php?attempt=148012)	QUIZ DA EMERGÊNCIA 68	Emergency Quiz.	00:07:38	DURING
47030	glossary view (http://www.ggte.unicamp.br/moodle/mod/glossary/view.php?id=40459&amp;tab=-1)	COMA	Other activity	00:00:09	DURING
47030	glossary view (http://www.ggte.unicamp.br/moodle/mod/glossary/view.php?id=40471&amp;tab=-1)	DOR ABDOMINAL	Other activity	00:00:13	DURING
47030	glossary view (http://www.ggte.unicamp.br/moodle/mod/glossary/view.php?id=40471&amp;tab=-1)	DOR ABDOMINAL	Other activity	00:00:05	DURING
47030	glossary view (http://www.ggte.unicamp.br/moodle/mod/glossary/view.php?id=40466&amp;tab=-1)	TOSSE	Other activity	00:00:07	DURING
47030	lesson start (http://www.ggte.unicamp.br/moodle/mod/lesson/view.php?id=38331)	DECISÕES EXTREMAS 11	Extreme Decisions	00:00:06	DURING
47030	lesson view (http://www.ggte.unicamp.br/moodle/mod/lesson/view.php?id=38331)	DECISÕES EXTREMAS 11 – QUESTÃO 1	Extreme Decisions	00:00:29	DURING
47030	lesson view (http://www.ggte.unicamp.br/moodle/mod/lesson/view.php?id=38331)	DECISÕES EXTREMAS 11 – QUESTÃO 1	Extreme Decisions	00:00:01	DURING
47030	lesson view (http://www.ggte.unicamp.br/moodle/mod/lesson/view.php?id=38331)	DECISÕES EXTREMAS 11 – QUESTÃO 1	Extreme Decisions	00:00:19	DURING
47030	lesson view (http://www.ggte.unicamp.br/moodle/mod/lesson/view.php?id=38331)	DECISÕES EXTREMAS 11 – QUESTÃO 2	Extreme Decisions	00:00:37	DURING
47030	lesson view (http://www.ggte.unicamp.br/moodle/mod/lesson/view.php?id=38331)	DECISÕES EXTREMAS 11 – QUESTÃO 3	Extreme Decisions	00:00:08	DURING
47030	lesson view (http://www.ggte.unicamp.br/moodle/mod/lesson/view.php?id=38331)	DECISÕES EXTREMAS 11 – QUESTÃO 4	Extreme Decisions	00:00:18	DURING
47030	lesson view (http://www.ggte.unicamp.br/moodle/mod/lesson/view.php?id=38331)	DECISÕES EXTREMAS 11 – QUESTÃO 5	Extreme Decisions	00:01:03	DURING
47030	lesson view (http://www.ggte.unicamp.br/moodle/mod/lesson/view.php?id=38331)	DECISÕES EXTREMAS 11 – QUESTÃO 6	Extreme Decisions	00:00:41	DURING
47030	lesson view (http://www.ggte.unicamp.br/moodle/mod/lesson/view.php?id=38331)	DECISÕES EXTREMAS 11 - CONSIDERAÇÕES TEÓRICAS	Extreme Decisions	00:00:21	DURING
47030	lesson start (http://www.ggte.unicamp.br/moodle/mod/lesson/view.php?id=38362)	DECISÕES EXTREMAS 12	Extreme Decisions	00:00:04	DURING
47030	lesson view (http://www.ggte.unicamp.br/moodle/mod/lesson/view.php?id=38362)	DECISÕES EXTREMAS 12 – QUESTÃO 1	Extreme Decisions	00:00:04	DURING
47030	forum view forum (http://www.ggte.unicamp.br/moodle/mod/forum/view.php?id=37842)	VISITA VIRTUAL 13	Virtual Rounds	00:00:26	DURING
47030	forum view discussion (http://www.ggte.unicamp.br/moodle/mod/forum/discuss.php?d=3701)	CASO 13 - PARTE 1	Virtual Rounds	00:00:15	DURING
47030	forum view forum (http://www.ggte.unicamp.br/moodle/mod/forum/view.php?id=36306)	VISITA VIRTUAL 02	Virtual Rounds	00:00:02	DURING
47030	forum view forum (http://www.ggte.unicamp.br/moodle/mod/forum/view.php?id=38286)	VISITA VIRTUAL 18	Virtual Rounds	00:00:02	DURING
47030	forum view forum (http://www.ggte.unicamp.br/moodle/mod/forum/view.php?id=38861)	VISITA VIRTUAL 31	Virtual Rounds	00:00:05	DURING
47030	forum view discussion (http://www.ggte.unicamp.br/moodle/mod/forum/discuss.php?d=3582)	CASO 2 - PARTE 1	Virtual Rounds	00:00:40	DURING
47030	forum view discussion (http://www.ggte.unicamp.br/moodle/mod/forum/discuss.php?d=3832)	CASO 18 - PARTE 1	Virtual Rounds	00:00:06	DURING
47030	forum view forum (http://www.ggte.unicamp.br/moodle/mod/forum/view.php?id=39847)	VISITA VIRTUAL 39	Virtual Rounds	00:00:21	DURING
47030	forum view forum (http://www.ggte.unicamp.br/moodle/mod/forum/view.php?id=38286)	VISITA VIRTUAL 18	Virtual Rounds	00:00:03	DURING
47030	forum view discussion (http://www.ggte.unicamp.br/moodle/mod/forum/discuss.php?d=3833)	CASO 18 - PARTE 2	Virtual Rounds	00:00:03	DURING
47030	forum view discussion (http://www.ggte.unicamp.br/moodle/mod/forum/discuss.php?d=4312)	CASO 31 - PARTE 1	Virtual Rounds	00:00:44	DURING
47030	forum view discussion (http://www.ggte.unicamp.br/moodle/mod/forum/discuss.php?d=4313)	CASO 31 - PARTE 2	Virtual Rounds	00:00:03	DURING
47030	forum view discussion (http://www.ggte.unicamp.br/moodle/mod/forum/discuss.php?d=4549)	CASO 39 - PARTE 1	Virtual Rounds	00:00:12	DURING
47030	forum view discussion (http://www.ggte.unicamp.br/moodle/mod/forum/discuss.php?d=4562)	CASO 39 - PARTE 2	Virtual Rounds	00:00:07	DURING
47030	forum view forum (http://www.ggte.unicamp.br/moodle/mod/forum/view.php?id=46350)	VISITA VIRTUAL 71	Virtual Rounds	00:00:01	DURING
47030	forum view forum (http://www.ggte.unicamp.br/moodle/mod/forum/view.php?id=49695)	VISITA VIRTUAL 99	Virtual Rounds	00:00:35	DURING
47030	forum view discussion (http://www.ggte.unicamp.br/moodle/mod/forum/discuss.php?d=5636)	CASO 71 - PARTE 1	Virtual Rounds	00:00:02	DURING
47030	forum view discussion (http://www.ggte.unicamp.br/moodle/mod/forum/discuss.php?d=6303)	CASO 99 - PARTE 1	Virtual Rounds	00:00:11	DURING
47030	forum view discussion (http://www.ggte.unicamp.br/moodle/mod/forum/discuss.php?d=5637)	CASO 71 - PARTE 2	Virtual Rounds	00:07:12	DURING
47030	forum view discussion (http://www.ggte.unicamp.br/moodle/mod/forum/discuss.php?d=4566)	CASO 39 - PARTE 3	Virtual Rounds	00:04:26	DURING
47030	forum view discussion (http://www.ggte.unicamp.br/moodle/mod/forum/discuss.php?d=4571)	CASO 39 - PARTE 4	Virtual Rounds	00:00:56	DURING
47030	forum view discussion (http://www.ggte.unicamp.br/moodle/mod/forum/discuss.php?d=4572)	CASO 39 - PARTE 5	Virtual Rounds	00:01:17	DURING
47030	forum view forum (http://www.ggte.unicamp.br/moodle/mod/forum/view.php?id=51506)	VISITA VIRTUAL 107	Virtual Rounds	00:00:05	DURING
47030	forum view forum (http://www.ggte.unicamp.br/moodle/mod/forum/view.php?id=38340)	VISITA VIRTUAL 20	Virtual Rounds	00:00:02	DURING
47030	forum view forum (http://www.ggte.unicamp.br/moodle/mod/forum/view.php?id=39693)	VISITA VIRTUAL 34	Virtual Rounds	00:00:04	DURING
47030	forum view discussion (http://www.ggte.unicamp.br/moodle/mod/forum/discuss.php?d=6874)	CASO 107 - PARTE 1	Virtual Rounds	00:00:02	DURING
47030	forum view discussion (http://www.ggte.unicamp.br/moodle/mod/forum/discuss.php?d=3896)	CASO 20 - PARTE 1	Virtual Rounds	00:00:02	DURING
47030	forum view discussion (http://www.ggte.unicamp.br/moodle/mod/forum/discuss.php?d=4372)	CASO 34 - PARTE 1	Virtual Rounds	00:00:27	DURING
47030	forum view forum (http://www.ggte.unicamp.br/moodle/mod/forum/view.php?id=39928)	VISITA VIRTUAL 41	Virtual Rounds	00:00:02	DURING
47030	forum view forum (http://www.ggte.unicamp.br/moodle/mod/forum/view.php?id=43851)	VISITA VIRTUAL 54	Virtual Rounds	00:00:02	DURING
47030	forum view forum (http://www.ggte.unicamp.br/moodle/mod/forum/view.php?id=46136)	VISITA VIRTUAL 68	Virtual Rounds	00:00:02	DURING
47030	forum view forum (http://www.ggte.unicamp.br/moodle/mod/forum/view.php?id=47907)	VISITA VIRTUAL 78	Virtual Rounds	00:00:03	DURING
47030	forum view discussion (http://www.ggte.unicamp.br/moodle/mod/forum/discuss.php?d=4618)	CASO 41 - PARTE 1	Virtual Rounds	00:00:10	DURING
47030	forum view discussion (http://www.ggte.unicamp.br/moodle/mod/forum/discuss.php?d=4964)	CASO 54 - PARTE 1	Virtual Rounds	00:00:02	DURING
47030	forum view discussion (http://www.ggte.unicamp.br/moodle/mod/forum/discuss.php?d=5548)	CASO 68 - PARTE 1	Virtual Rounds	00:00:10	DURING
47030	forum view discussion (http://www.ggte.unicamp.br/moodle/mod/forum/discuss.php?d=4998)	CASO 54 - PARTE 4	Virtual Rounds	00:00:19	DURING
47030	forum view discussion (http://www.ggte.unicamp.br/moodle/mod/forum/discuss.php?d=5795)	CASO 78 - PARTE 1	Virtual Rounds	00:00:18	DURING
47030	forum view discussion (http://www.ggte.unicamp.br/moodle/mod/forum/discuss.php?d=4619)	CASO 41 - PARTE 2	Virtual Rounds	00:06:18	DURING
47030	forum view discussion (http://www.ggte.unicamp.br/moodle/mod/forum/discuss.php?d=4626)	CASO 41 - PARTE 3	Virtual Rounds	00:04:38	DURING
47030	forum view discussion (http://www.ggte.unicamp.br/moodle/mod/forum/discuss.php?d=4630)	CASO 41 - PARTE 4	Virtual Rounds	00:02:46	DURING
47030	forum view discussion (http://www.ggte.unicamp.br/moodle/mod/forum/discuss.php?d=4636)	CASO 41 - PARTE 5	Virtual Rounds	00:02:02	DURING
47030	forum view forum (http://www.ggte.unicamp.br/moodle/mod/forum/view.php?id=36313)	VISITA VIRTUAL 09	Virtual Rounds	00:00:02	DURING
47030	forum view forum (http://www.ggte.unicamp.br/moodle/mod/forum/view.php?id=51868)	VISITA VIRTUAL 111	Virtual Rounds	00:00:02	DURING
47030	forum view forum (http://www.ggte.unicamp.br/moodle/mod/forum/view.php?id=38410)	VISITA VIRTUAL 23	Virtual Rounds	00:00:03	DURING
47030	forum view forum (http://www.ggte.unicamp.br/moodle/mod/forum/view.php?id=40337)	VISITA VIRTUAL 44	Virtual Rounds	00:00:02	DURING
47030	forum view forum (http://www.ggte.unicamp.br/moodle/mod/forum/view.php?id=48250)	VISITA VIRTUAL 84	Virtual Rounds	00:00:02	DURING
47030	forum view discussion (http://www.ggte.unicamp.br/moodle/mod/forum/discuss.php?d=3660)	CASO 9 - PARTE 1	Virtual Rounds	00:00:02	DURING
47030	forum view discussion (http://www.ggte.unicamp.br/moodle/mod/forum/discuss.php?d=7054)	CASO 111 - PARTE 1	Virtual Rounds	00:00:02	DURING
47030	forum view discussion (http://www.ggte.unicamp.br/moodle/mod/forum/discuss.php?d=3970)	CASO 23 - PARTE 5	Virtual Rounds	00:00:14	DURING
47030	forum view discussion (http://www.ggte.unicamp.br/moodle/mod/forum/discuss.php?d=3661)	CASO 9 - PARTE 2	Virtual Rounds	00:00:14	DURING
47030	forum view discussion (http://www.ggte.unicamp.br/moodle/mod/forum/discuss.php?d=7074)	CASO 111 - PARTE 2	Virtual Rounds	00:00:14	DURING
47030	forum view discussion (http://www.ggte.unicamp.br/moodle/mod/forum/discuss.php?d=4763)	CASO 44 - PARTE 5	Virtual Rounds	00:00:10	DURING
47030	forum view discussion (http://www.ggte.unicamp.br/moodle/mod/forum/discuss.php?d=6027)	CASO 84 - PARTE 4	Virtual Rounds	00:04:56	DURING
47030	forum view discussion (http://www.ggte.unicamp.br/moodle/mod/forum/discuss.php?d=7079)	CASO 111 - PARTE 3	Virtual Rounds	00:00:12	DURING
47030	forum view discussion (http://www.ggte.unicamp.br/moodle/mod/forum/discuss.php?d=3664)	CASO 9 - PARTE 5	Virtual Rounds	00:00:49	DURING
47030	forum view discussion (http://www.ggte.unicamp.br/moodle/mod/forum/discuss.php?d=7093)	CASO 111 - PARTE 5	Virtual Rounds	00:00:33	DURING
47030	forum view discussion (http://www.ggte.unicamp.br/moodle/mod/forum/discuss.php?d=6027)	CASO 84 - PARTE 4	Virtual Rounds	00:00:07	DURING
47030	course view (http://www.ggte.unicamp.br/moodle/course/view.php?id=219)	MD136 - Emergências Clínicas	Other activity	00:00:09	DURING
47030	lesson start (http://www.ggte.unicamp.br/moodle/mod/lesson/view.php?id=36629)	DECISÕES EXTREMAS 01	Extreme Decisions	00:00:03	DURING
47030	lesson view (http://www.ggte.unicamp.br/moodle/mod/lesson/view.php?id=36629)	DECISÕES EXTREMAS 01 - QUESTÃO 1	Extreme Decisions	00:00:07	DURING
47030	lesson view (http://www.ggte.unicamp.br/moodle/mod/lesson/view.php?id=36629)	DECISÕES EXTREMAS 01 - QUESTÃO 1	Extreme Decisions	00:00:44	DURING
47030	lesson view (http://www.ggte.unicamp.br/moodle/mod/lesson/view.php?id=36629)	DECISÕES EXTREMAS 01 - QUESTÃO 2	Extreme Decisions	00:00:49	DURING
47030	lesson view (http://www.ggte.unicamp.br/moodle/mod/lesson/view.php?id=36629)	DECISÕES EXTREMAS 01 - QUESTÃO 3	Extreme Decisions	00:00:10	DURING
47030	lesson view (http://www.ggte.unicamp.br/moodle/mod/lesson/view.php?id=36629)	DECISÕES EXTREMAS 01 - QUESTÃO 4	Extreme Decisions	00:00:41	DURING
47030	lesson view (http://www.ggte.unicamp.br/moodle/mod/lesson/view.php?id=36629)	DECISÕES EXTREMAS 01 – QUESTÃO 5	Extreme Decisions		DURING
47030	lesson view (http://www.ggte.unicamp.br/moodle/mod/lesson/view.php?id=36629)	DECISÕES EXTREMAS 01 – QUESTÃO 6	Extreme Decisions	00:00:45	DURING
47030	lesson view (http://www.ggte.unicamp.br/moodle/mod/lesson/view.php?id=36629)	DECISÕES EXTREMAS 01 – QUESTÃO 7	Extreme Decisions	00:00:08	DURING
47030	lesson start (http://www.ggte.unicamp.br/moodle/mod/lesson/view.php?id=36647)	DECISÕES EXTREMAS 02	Extreme Decisions	00:00:03	DURING
47030	lesson view (http://www.ggte.unicamp.br/moodle/mod/lesson/view.php?id=36647)	DECISÕES EXTREMAS 02 – QUESTÃO 1	Extreme Decisions	00:01:05	DURING
47030	lesson view (http://www.ggte.unicamp.br/moodle/mod/lesson/view.php?id=36647)	DECISÕES EXTREMAS 02 – QUESTÃO 2	Extreme Decisions	00:00:42	DURING
47030	lesson view (http://www.ggte.unicamp.br/moodle/mod/lesson/view.php?id=36647)	DECISÕES EXTREMAS 02 – QUESTÃO 3	Extreme Decisions	00:01:41	DURING
47030	lesson view (http://www.ggte.unicamp.br/moodle/mod/lesson/view.php?id=36647)	DECISÕES EXTREMAS 02 – QUESTÃO 4	Extreme Decisions	00:01:10	DURING
47030	lesson view (http://www.ggte.unicamp.br/moodle/mod/lesson/view.php?id=36647)	DECISÕES EXTREMAS 02 – QUESTÃO 5	Extreme Decisions	00:00:34	DURING
47030	lesson view (http://www.ggte.unicamp.br/moodle/mod/lesson/view.php?id=36647)	DECISÕES EXTREMAS 02 – QUESTÃO 6	Extreme Decisions	00:00:18	DURING
47030	lesson view (http://www.ggte.unicamp.br/moodle/mod/lesson/view.php?id=36647)	DECISÕES EXTREMAS 02 – QUESTÃO 7	Extreme Decisions	00:00:10	DURING
47030	course view (http://www.ggte.unicamp.br/moodle/course/view.php?id=219)	MD136 - Emergências Clínicas	Other activity	00:00:10	DURING
47030	glossary view (http://www.ggte.unicamp.br/moodle/mod/glossary/view.php?id=40470&amp;tab=-1)	HEMOPTISE	Other activity	00:00:05	DURING
47030	forum view forum (http://www.ggte.unicamp.br/moodle/mod/forum/view.php?id=51430)	VISITA VIRTUAL 106	Virtual Rounds	00:00:02	DURING
47030	forum view forum (http://www.ggte.unicamp.br/moodle/mod/forum/view.php?id=36640)	VISITA VIRTUAL 11	Virtual Rounds	00:00:02	DURING
47030	forum view forum (http://www.ggte.unicamp.br/moodle/mod/forum/view.php?id=40337)	VISITA VIRTUAL 44	Virtual Rounds	00:00:02	DURING
47030	forum view forum (http://www.ggte.unicamp.br/moodle/mod/forum/view.php?id=46157)	VISITA VIRTUAL 69	Virtual Rounds	00:00:05	DURING
47030	forum view discussion (http://www.ggte.unicamp.br/moodle/mod/forum/discuss.php?d=6862)	CASO 106 - PARTE 5	Virtual Rounds	00:00:09	DURING
47030	forum view discussion (http://www.ggte.unicamp.br/moodle/mod/forum/discuss.php?d=3685)	CASO 11 - PARTE 5	Virtual Rounds	00:00:02	DURING
47030	forum view discussion (http://www.ggte.unicamp.br/moodle/mod/forum/discuss.php?d=4763)	CASO 44 - PARTE 5	Virtual Rounds	00:00:01	DURING
47030	forum view discussion (http://www.ggte.unicamp.br/moodle/mod/forum/discuss.php?d=5602)	CASO 69 - PARTE 5	Virtual Rounds	00:00:38	DURING
47030	forum view discussion (http://www.ggte.unicamp.br/moodle/mod/forum/discuss.php?d=3681)	CASO 11 - PARTE 1	Virtual Rounds	00:04:26	DURING
47030	forum view discussion (http://www.ggte.unicamp.br/moodle/mod/forum/discuss.php?d=3682)	CASO 11 - PARTE 2	Virtual Rounds	00:00:13	DURING
47030	forum view forum (http://www.ggte.unicamp.br/moodle/mod/forum/view.php?id=51430)	VISITA VIRTUAL 106	Virtual Rounds	00:00:03	DURING
47030	forum view discussion (http://www.ggte.unicamp.br/moodle/mod/forum/discuss.php?d=6841)	CASO 106 - PARTE 1	Virtual Rounds	00:00:13	DURING
47030	forum view discussion (http://www.ggte.unicamp.br/moodle/mod/forum/discuss.php?d=6846)	CASO 106 - PARTE 2	Virtual Rounds	00:03:43	DURING
47030	forum view discussion (http://www.ggte.unicamp.br/moodle/mod/forum/discuss.php?d=6854)	CASO 106 - PARTE 3	Virtual Rounds	00:01:43	DURING
47030	forum view discussion (http://www.ggte.unicamp.br/moodle/mod/forum/discuss.php?d=6856)	CASO 106 - PARTE 4	Virtual Rounds		DURING
47030	course view (http://www.ggte.unicamp.br/moodle/course/view.php?id=219)	MD136 - Emergências Clínicas	Other activity	00:00:15	DURING
47030	glossary view (http://www.ggte.unicamp.br/moodle/mod/glossary/view.php?id=40470&amp;tab=-1)	HEMOPTISE	Other activity	00:00:07	DURING
47030	glossary view (http://www.ggte.unicamp.br/moodle/mod/glossary/view.php?id=40469&amp;tab=-1)	SEPSE	Other activity	00:00:14	DURING
47030	forum view forum (http://www.ggte.unicamp.br/moodle/mod/forum/view.php?id=36306)	VISITA VIRTUAL 02	Virtual Rounds	00:00:06	DURING
47030	forum view discussion (http://www.ggte.unicamp.br/moodle/mod/forum/discuss.php?d=3586)	CASO 2 - PARTE 5	Virtual Rounds	00:00:13	DURING
47030	forum view forum (http://www.ggte.unicamp.br/moodle/mod/forum/view.php?id=36308)	VISITA VIRTUAL 04	Virtual Rounds	00:00:04	DURING
47030	forum view discussion (http://www.ggte.unicamp.br/moodle/mod/forum/discuss.php?d=3620)	CASO 4 - PARTE 5	Virtual Rounds	00:00:27	DURING
47030	forum view forum (http://www.ggte.unicamp.br/moodle/mod/forum/view.php?id=50934)	VISITA VIRTUAL 104	Virtual Rounds	00:00:05	DURING
47030	forum view discussion (http://www.ggte.unicamp.br/moodle/mod/forum/discuss.php?d=6705)	CASO 104 - PARTE 5	Virtual Rounds	00:00:18	DURING
47030	forum view forum (http://www.ggte.unicamp.br/moodle/mod/forum/view.php?id=38233)	VISITA VIRTUAL 17	Virtual Rounds	00:00:04	DURING
47030	forum view discussion (http://www.ggte.unicamp.br/moodle/mod/forum/discuss.php?d=3809)	CASO 17 - PARTE 5	Virtual Rounds	00:00:22	DURING
47030	forum view forum (http://www.ggte.unicamp.br/moodle/mod/forum/view.php?id=38513)	VISITA VIRTUAL 27	Virtual Rounds	00:00:04	DURING
47030	forum view discussion (http://www.ggte.unicamp.br/moodle/mod/forum/discuss.php?d=4071)	CASO 27 - PARTE 5	Virtual Rounds	00:00:15	DURING
47030	forum view forum (http://www.ggte.unicamp.br/moodle/mod/forum/view.php?id=39722)	VISITA VIRTUAL 35	Virtual Rounds	00:00:06	DURING
47030	forum view discussion (http://www.ggte.unicamp.br/moodle/mod/forum/discuss.php?d=4425)	CASO 35 - PARTE 5	Virtual Rounds	00:00:43	DURING
47030	forum view forum (http://www.ggte.unicamp.br/moodle/mod/forum/view.php?id=39829)	VISITA VIRTUAL 38	Virtual Rounds	00:00:03	DURING
47030	forum view discussion (http://www.ggte.unicamp.br/moodle/mod/forum/discuss.php?d=4542)	CASO 38 - PARTE 5	Virtual Rounds	00:00:28	DURING
47030	forum view forum (http://www.ggte.unicamp.br/moodle/mod/forum/view.php?id=48583)	VISITA VIRTUAL 90	Virtual Rounds	00:00:03	DURING
47030	forum view discussion (http://www.ggte.unicamp.br/moodle/mod/forum/discuss.php?d=6198)	CASO 90 - PARTE 5	Virtual Rounds	00:00:10	DURING
47030	forum view forum (http://www.ggte.unicamp.br/moodle/mod/forum/view.php?id=49204)	VISITA VIRTUAL 97	Virtual Rounds	00:00:26	DURING
47030	forum view discussion (http://www.ggte.unicamp.br/moodle/mod/forum/discuss.php?d=6274)	CASO 97 - PARTE 5	Virtual Rounds	00:00:26	DURING
47030	forum view discussion (http://www.ggte.unicamp.br/moodle/mod/forum/discuss.php?d=4401)	CASO 35 - PARTE 1	Virtual Rounds	00:00:21	DURING
47030	forum view discussion (http://www.ggte.unicamp.br/moodle/mod/forum/discuss.php?d=4402)	CASO 35 - PARTE 2	Virtual Rounds	00:11:38	DURING
47030	forum view discussion (http://www.ggte.unicamp.br/moodle/mod/forum/discuss.php?d=4405)	CASO 35 - PARTE 3	Virtual Rounds		DURING
47030	forum view discussion (http://www.ggte.unicamp.br/moodle/mod/forum/discuss.php?d=7209)	CASO 113 - PARTE 1	Virtual Rounds	00:03:11	DURING
47030	course view (http://www.ggte.unicamp.br/moodle/course/view.php?id=219)	MD136 - Emergências Clínicas	Other activity	00:07:11	DURING
47030	quiz view (http://www.ggte.unicamp.br/moodle/mod/quiz/view.php?id=36484)	QUIZ DA EMERGÊNCIA 07	Emergency Quiz.	00:00:05	DURING
47030	quiz attempt (http://www.ggte.unicamp.br/moodle/mod/quiz/review.php?attempt=148832)	QUIZ DA EMERGÊNCIA 07	Emergency Quiz.	00:00:00	DURING
47030	quiz continue attempt (http://www.ggte.unicamp.br/moodle/mod/quiz/review.php?attempt=148832)	QUIZ DA EMERGÊNCIA 07	Emergency Quiz.	00:01:42	DURING
47030	quiz continue attempt (http://www.ggte.unicamp.br/moodle/mod/quiz/review.php?attempt=148832)	QUIZ DA EMERGÊNCIA 07	Emergency Quiz.	00:00:17	DURING
47030	quiz continue attempt (http://www.ggte.unicamp.br/moodle/mod/quiz/review.php?attempt=148832)	QUIZ DA EMERGÊNCIA 07	Emergency Quiz.	00:00:33	DURING
47030	quiz continue attempt (http://www.ggte.unicamp.br/moodle/mod/quiz/review.php?attempt=148832)	QUIZ DA EMERGÊNCIA 07	Emergency Quiz.	00:00:19	DURING
47030	quiz continue attempt (http://www.ggte.unicamp.br/moodle/mod/quiz/review.php?attempt=148832)	QUIZ DA EMERGÊNCIA 07	Emergency Quiz.	00:00:45	DURING
47030	quiz continue attempt (http://www.ggte.unicamp.br/moodle/mod/quiz/review.php?attempt=148832)	QUIZ DA EMERGÊNCIA 07	Emergency Quiz.	00:01:13	DURING
47030	quiz view summary (http://www.ggte.unicamp.br/moodle/mod/quiz/summary.php?attempt=148832)	QUIZ DA EMERGÊNCIA 07	Emergency Quiz.	00:00:14	DURING
47030	quiz close attempt (http://www.ggte.unicamp.br/moodle/mod/quiz/review.php?attempt=148832)	QUIZ DA EMERGÊNCIA 07	Emergency Quiz.	00:00:02	DURING
47030	quiz review (http://www.ggte.unicamp.br/moodle/mod/quiz/review.php?attempt=148832)	QUIZ DA EMERGÊNCIA 07	Emergency Quiz.	00:00:08	DURING
47030	course view (http://www.ggte.unicamp.br/moodle/course/view.php?id=219)	MD136 - Emergências Clínicas	Other activity	00:00:15	DURING
47030	quiz view (http://www.ggte.unicamp.br/moodle/mod/quiz/view.php?id=36655)	QUIZ DA EMERGÊNCIA 12	Emergency Quiz.	00:00:10	DURING
47030	quiz view (http://www.ggte.unicamp.br/moodle/mod/quiz/view.php?id=37934)	QUIZ DA EMERGÊNCIA 16	Emergency Quiz.	00:00:02	DURING
47030	quiz view (http://www.ggte.unicamp.br/moodle/mod/quiz/view.php?id=38218)	QUIZ DA EMERGÊNCIA 18	Emergency Quiz.	00:00:02	DURING
47030	quiz view (http://www.ggte.unicamp.br/moodle/mod/quiz/view.php?id=38242)	QUIZ DA EMERGÊNCIA 19	Emergency Quiz.	00:00:03	DURING
47030	quiz view (http://www.ggte.unicamp.br/moodle/mod/quiz/view.php?id=38288)	QUIZ DA EMERGÊNCIA 20	Emergency Quiz.	00:02:35	DURING
47030	quiz attempt (http://www.ggte.unicamp.br/moodle/mod/quiz/review.php?attempt=148833)	QUIZ DA EMERGÊNCIA 12	Emergency Quiz.	00:00:00	DURING
47030	quiz continue attempt (http://www.ggte.unicamp.br/moodle/mod/quiz/review.php?attempt=148833)	QUIZ DA EMERGÊNCIA 12	Emergency Quiz.	00:00:17	DURING
47030	quiz continue attempt (http://www.ggte.unicamp.br/moodle/mod/quiz/review.php?attempt=148833)	QUIZ DA EMERGÊNCIA 12	Emergency Quiz.	00:00:10	DURING
47030	quiz continue attempt (http://www.ggte.unicamp.br/moodle/mod/quiz/review.php?attempt=148833)	QUIZ DA EMERGÊNCIA 12	Emergency Quiz.	00:00:48	DURING
47030	quiz continue attempt (http://www.ggte.unicamp.br/moodle/mod/quiz/review.php?attempt=148833)	QUIZ DA EMERGÊNCIA 12	Emergency Quiz.	00:00:24	DURING
47030	quiz continue attempt (http://www.ggte.unicamp.br/moodle/mod/quiz/review.php?attempt=148833)	QUIZ DA EMERGÊNCIA 12	Emergency Quiz.	00:00:15	DURING
47030	quiz continue attempt (http://www.ggte.unicamp.br/moodle/mod/quiz/review.php?attempt=148833)	QUIZ DA EMERGÊNCIA 12	Emergency Quiz.	00:01:05	DURING
47030	quiz continue attempt (http://www.ggte.unicamp.br/moodle/mod/quiz/review.php?attempt=148833)	QUIZ DA EMERGÊNCIA 12	Emergency Quiz.	00:00:30	DURING
47030	quiz view summary (http://www.ggte.unicamp.br/moodle/mod/quiz/summary.php?attempt=148833)	QUIZ DA EMERGÊNCIA 12	Emergency Quiz.	00:01:23	DURING
47030	quiz close attempt (http://www.ggte.unicamp.br/moodle/mod/quiz/review.php?attempt=148833)	QUIZ DA EMERGÊNCIA 12	Emergency Quiz.	00:00:01	DURING
47030	quiz review (http://www.ggte.unicamp.br/moodle/mod/quiz/review.php?attempt=148833)	QUIZ DA EMERGÊNCIA 12	Emergency Quiz.	00:01:19	DURING
47030	quiz review (http://www.ggte.unicamp.br/moodle/mod/quiz/review.php?attempt=148833)	QUIZ DA EMERGÊNCIA 12	Emergency Quiz.	00:00:54	DURING
47030	quiz attempt (http://www.ggte.unicamp.br/moodle/mod/quiz/review.php?attempt=148835)	QUIZ DA EMERGÊNCIA 16	Emergency Quiz.	00:00:01	DURING
47030	quiz continue attempt (http://www.ggte.unicamp.br/moodle/mod/quiz/review.php?attempt=148835)	QUIZ DA EMERGÊNCIA 16	Emergency Quiz.	00:00:01	DURING
47030	quiz attempt (http://www.ggte.unicamp.br/moodle/mod/quiz/review.php?attempt=148836)	QUIZ DA EMERGÊNCIA 18	Emergency Quiz.	00:00:01	DURING
47030	quiz continue attempt (http://www.ggte.unicamp.br/moodle/mod/quiz/review.php?attempt=148836)	QUIZ DA EMERGÊNCIA 18	Emergency Quiz.	00:00:03	DURING
47030	quiz attempt (http://www.ggte.unicamp.br/moodle/mod/quiz/review.php?attempt=148837)	QUIZ DA EMERGÊNCIA 20	Emergency Quiz.	00:00:01	DURING
47030	quiz continue attempt (http://www.ggte.unicamp.br/moodle/mod/quiz/review.php?attempt=148837)	QUIZ DA EMERGÊNCIA 20	Emergency Quiz.	00:00:02	DURING
47030	quiz continue attempt (http://www.ggte.unicamp.br/moodle/mod/quiz/review.php?attempt=146938)	QUIZ DA EMERGÊNCIA 19	Emergency Quiz.	00:00:34	DURING
47030	quiz continue attempt (http://www.ggte.unicamp.br/moodle/mod/quiz/review.php?attempt=148835)	QUIZ DA EMERGÊNCIA 16	Emergency Quiz.	00:00:54	DURING
47030	quiz continue attempt (http://www.ggte.unicamp.br/moodle/mod/quiz/review.php?attempt=148835)	QUIZ DA EMERGÊNCIA 16	Emergency Quiz.	00:01:00	DURING
47030	quiz continue attempt (http://www.ggte.unicamp.br/moodle/mod/quiz/review.php?attempt=148835)	QUIZ DA EMERGÊNCIA 16	Emergency Quiz.	00:00:23	DURING
47030	quiz continue attempt (http://www.ggte.unicamp.br/moodle/mod/quiz/review.php?attempt=148835)	QUIZ DA EMERGÊNCIA 16	Emergency Quiz.	00:00:16	DURING
47030	quiz continue attempt (http://www.ggte.unicamp.br/moodle/mod/quiz/review.php?attempt=148835)	QUIZ DA EMERGÊNCIA 16	Emergency Quiz.	00:00:40	DURING
47030	quiz view summary (http://www.ggte.unicamp.br/moodle/mod/quiz/summary.php?attempt=148835)	QUIZ DA EMERGÊNCIA 16	Emergency Quiz.	00:00:10	DURING
47030	quiz close attempt (http://www.ggte.unicamp.br/moodle/mod/quiz/review.php?attempt=148835)	QUIZ DA EMERGÊNCIA 16	Emergency Quiz.	00:00:01	DURING
47030	quiz review (http://www.ggte.unicamp.br/moodle/mod/quiz/review.php?attempt=148835)	QUIZ DA EMERGÊNCIA 16	Emergency Quiz.	00:00:38	DURING
47030	quiz continue attempt (http://www.ggte.unicamp.br/moodle/mod/quiz/review.php?attempt=148836)	QUIZ DA EMERGÊNCIA 18	Emergency Quiz.	00:01:08	DURING
47030	quiz continue attempt (http://www.ggte.unicamp.br/moodle/mod/quiz/review.php?attempt=148836)	QUIZ DA EMERGÊNCIA 18	Emergency Quiz.	00:00:42	DURING
47030	quiz continue attempt (http://www.ggte.unicamp.br/moodle/mod/quiz/review.php?attempt=148836)	QUIZ DA EMERGÊNCIA 18	Emergency Quiz.	00:00:35	DURING
47030	quiz continue attempt (http://www.ggte.unicamp.br/moodle/mod/quiz/review.php?attempt=148836)	QUIZ DA EMERGÊNCIA 18	Emergency Quiz.	00:01:05	DURING
47030	quiz continue attempt (http://www.ggte.unicamp.br/moodle/mod/quiz/review.php?attempt=148836)	QUIZ DA EMERGÊNCIA 18	Emergency Quiz.	00:01:03	DURING
47030	quiz view summary (http://www.ggte.unicamp.br/moodle/mod/quiz/summary.php?attempt=148836)	QUIZ DA EMERGÊNCIA 18	Emergency Quiz.	00:00:05	DURING
47030	quiz close attempt (http://www.ggte.unicamp.br/moodle/mod/quiz/review.php?attempt=148836)	QUIZ DA EMERGÊNCIA 18	Emergency Quiz.	00:00:01	DURING
47030	quiz review (http://www.ggte.unicamp.br/moodle/mod/quiz/review.php?attempt=148836)	QUIZ DA EMERGÊNCIA 18	Emergency Quiz.	00:00:26	DURING
47030	quiz continue attempt (http://www.ggte.unicamp.br/moodle/mod/quiz/review.php?attempt=146938)	QUIZ DA EMERGÊNCIA 19	Emergency Quiz.	00:00:14	DURING
47030	quiz continue attempt (http://www.ggte.unicamp.br/moodle/mod/quiz/review.php?attempt=146938)	QUIZ DA EMERGÊNCIA 19	Emergency Quiz.	00:00:29	DURING
47030	quiz continue attempt (http://www.ggte.unicamp.br/moodle/mod/quiz/review.php?attempt=146938)	QUIZ DA EMERGÊNCIA 19	Emergency Quiz.	00:00:31	DURING
47030	quiz continue attempt (http://www.ggte.unicamp.br/moodle/mod/quiz/review.php?attempt=146938)	QUIZ DA EMERGÊNCIA 19	Emergency Quiz.	00:01:15	DURING
47030	quiz continue attempt (http://www.ggte.unicamp.br/moodle/mod/quiz/review.php?attempt=146938)	QUIZ DA EMERGÊNCIA 19	Emergency Quiz.	00:01:06	DURING
47030	quiz view summary (http://www.ggte.unicamp.br/moodle/mod/quiz/summary.php?attempt=146938)	QUIZ DA EMERGÊNCIA 19	Emergency Quiz.	00:00:05	DURING
47030	quiz close attempt (http://www.ggte.unicamp.br/moodle/mod/quiz/review.php?attempt=146938)	QUIZ DA EMERGÊNCIA 19	Emergency Quiz.	00:00:01	DURING
47030	quiz review (http://www.ggte.unicamp.br/moodle/mod/quiz/review.php?attempt=146938)	QUIZ DA EMERGÊNCIA 19	Emergency Quiz.	00:00:58	DURING
47030	quiz continue attempt (http://www.ggte.unicamp.br/moodle/mod/quiz/review.php?attempt=148837)	QUIZ DA EMERGÊNCIA 20	Emergency Quiz.	00:00:24	DURING
47030	quiz continue attempt (http://www.ggte.unicamp.br/moodle/mod/quiz/review.php?attempt=148837)	QUIZ DA EMERGÊNCIA 20	Emergency Quiz.	00:00:33	DURING
47030	quiz continue attempt (http://www.ggte.unicamp.br/moodle/mod/quiz/review.php?attempt=148837)	QUIZ DA EMERGÊNCIA 20	Emergency Quiz.	00:00:30	DURING
47030	quiz continue attempt (http://www.ggte.unicamp.br/moodle/mod/quiz/review.php?attempt=148837)	QUIZ DA EMERGÊNCIA 20	Emergency Quiz.	00:00:04	DURING
47030	quiz continue attempt (http://www.ggte.unicamp.br/moodle/mod/quiz/review.php?attempt=148837)	QUIZ DA EMERGÊNCIA 20	Emergency Quiz.	00:00:07	DURING
47030	quiz continue attempt (http://www.ggte.unicamp.br/moodle/mod/quiz/review.php?attempt=148837)	QUIZ DA EMERGÊNCIA 20	Emergency Quiz.	00:00:04	DURING
47030	quiz view summary (http://www.ggte.unicamp.br/moodle/mod/quiz/summary.php?attempt=148837)	QUIZ DA EMERGÊNCIA 20	Emergency Quiz.	00:00:27	DURING
47030	quiz close attempt (http://www.ggte.unicamp.br/moodle/mod/quiz/review.php?attempt=148837)	QUIZ DA EMERGÊNCIA 20	Emergency Quiz.	00:00:01	DURING
47030	quiz review (http://www.ggte.unicamp.br/moodle/mod/quiz/review.php?attempt=148837)	QUIZ DA EMERGÊNCIA 20	Emergency Quiz.	00:00:20	DURING
47030	quiz view (http://www.ggte.unicamp.br/moodle/mod/quiz/view.php?id=38302)	QUIZ DA EMERGÊNCIA 21	Emergency Quiz.	00:00:02	DURING
47030	quiz view (http://www.ggte.unicamp.br/moodle/mod/quiz/view.php?id=38369)	QUIZ DA EMERGÊNCIA 24	Emergency Quiz.	00:00:02	DURING
47030	quiz view (http://www.ggte.unicamp.br/moodle/mod/quiz/view.php?id=38374)	QUIZ DA EMERGÊNCIA 25	Emergency Quiz.	00:00:03	DURING
47030	quiz view (http://www.ggte.unicamp.br/moodle/mod/quiz/view.php?id=38554)	QUIZ DA EMERGÊNCIA 30	Emergency Quiz.	00:00:04	DURING
47030	quiz attempt (http://www.ggte.unicamp.br/moodle/mod/quiz/review.php?attempt=148840)	QUIZ DA EMERGÊNCIA 21	Emergency Quiz.	00:00:01	DURING
47030	quiz continue attempt (http://www.ggte.unicamp.br/moodle/mod/quiz/review.php?attempt=148840)	QUIZ DA EMERGÊNCIA 21	Emergency Quiz.	00:00:16	DURING
47030	quiz continue attempt (http://www.ggte.unicamp.br/moodle/mod/quiz/review.php?attempt=148840)	QUIZ DA EMERGÊNCIA 21	Emergency Quiz.	00:00:10	DURING
47030	quiz continue attempt (http://www.ggte.unicamp.br/moodle/mod/quiz/review.php?attempt=148840)	QUIZ DA EMERGÊNCIA 21	Emergency Quiz.	00:00:14	DURING
47030	quiz continue attempt (http://www.ggte.unicamp.br/moodle/mod/quiz/review.php?attempt=148840)	QUIZ DA EMERGÊNCIA 21	Emergency Quiz.	00:00:36	DURING
47030	quiz continue attempt (http://www.ggte.unicamp.br/moodle/mod/quiz/review.php?attempt=148840)	QUIZ DA EMERGÊNCIA 21	Emergency Quiz.	00:01:03	DURING
47030	quiz continue attempt (http://www.ggte.unicamp.br/moodle/mod/quiz/review.php?attempt=148840)	QUIZ DA EMERGÊNCIA 21	Emergency Quiz.	00:00:05	DURING
47030	quiz continue attempt (http://www.ggte.unicamp.br/moodle/mod/quiz/review.php?attempt=148840)	QUIZ DA EMERGÊNCIA 21	Emergency Quiz.	00:00:09	DURING
47030	quiz continue attempt (http://www.ggte.unicamp.br/moodle/mod/quiz/review.php?attempt=148840)	QUIZ DA EMERGÊNCIA 21	Emergency Quiz.	00:00:22	DURING
47030	quiz view summary (http://www.ggte.unicamp.br/moodle/mod/quiz/summary.php?attempt=148840)	QUIZ DA EMERGÊNCIA 21	Emergency Quiz.	00:00:12	DURING
47030	quiz close attempt (http://www.ggte.unicamp.br/moodle/mod/quiz/review.php?attempt=148840)	QUIZ DA EMERGÊNCIA 21	Emergency Quiz.	00:00:01	DURING
47030	quiz review (http://www.ggte.unicamp.br/moodle/mod/quiz/review.php?attempt=148840)	QUIZ DA EMERGÊNCIA 21	Emergency Quiz.	00:00:06	DURING
47030	quiz attempt (http://www.ggte.unicamp.br/moodle/mod/quiz/review.php?attempt=148843)	QUIZ DA EMERGÊNCIA 24	Emergency Quiz.	00:00:00	DURING
47030	quiz continue attempt (http://www.ggte.unicamp.br/moodle/mod/quiz/review.php?attempt=148843)	QUIZ DA EMERGÊNCIA 24	Emergency Quiz.	00:00:15	DURING
47030	quiz continue attempt (http://www.ggte.unicamp.br/moodle/mod/quiz/review.php?attempt=148843)	QUIZ DA EMERGÊNCIA 24	Emergency Quiz.	00:00:56	DURING
47030	quiz continue attempt (http://www.ggte.unicamp.br/moodle/mod/quiz/review.php?attempt=148843)	QUIZ DA EMERGÊNCIA 24	Emergency Quiz.	00:00:22	DURING
47030	quiz continue attempt (http://www.ggte.unicamp.br/moodle/mod/quiz/review.php?attempt=148843)	QUIZ DA EMERGÊNCIA 24	Emergency Quiz.	00:00:12	DURING
47030	quiz continue attempt (http://www.ggte.unicamp.br/moodle/mod/quiz/review.php?attempt=148843)	QUIZ DA EMERGÊNCIA 24	Emergency Quiz.	00:00:16	DURING
47030	quiz continue attempt (http://www.ggte.unicamp.br/moodle/mod/quiz/review.php?attempt=148843)	QUIZ DA EMERGÊNCIA 24	Emergency Quiz.	00:00:34	DURING
47030	quiz view summary (http://www.ggte.unicamp.br/moodle/mod/quiz/summary.php?attempt=148843)	QUIZ DA EMERGÊNCIA 24	Emergency Quiz.	00:00:05	DURING
47030	quiz close attempt (http://www.ggte.unicamp.br/moodle/mod/quiz/review.php?attempt=148843)	QUIZ DA EMERGÊNCIA 24	Emergency Quiz.	00:00:01	DURING
47030	quiz review (http://www.ggte.unicamp.br/moodle/mod/quiz/review.php?attempt=148843)	QUIZ DA EMERGÊNCIA 24	Emergency Quiz.	00:00:06	DURING
47030	quiz attempt (http://www.ggte.unicamp.br/moodle/mod/quiz/review.php?attempt=148845)	QUIZ DA EMERGÊNCIA 25	Emergency Quiz.	00:00:01	DURING
47030	quiz continue attempt (http://www.ggte.unicamp.br/moodle/mod/quiz/review.php?attempt=148845)	QUIZ DA EMERGÊNCIA 25	Emergency Quiz.	00:00:14	DURING
47030	quiz continue attempt (http://www.ggte.unicamp.br/moodle/mod/quiz/review.php?attempt=148845)	QUIZ DA EMERGÊNCIA 25	Emergency Quiz.	00:00:05	DURING
47030	quiz continue attempt (http://www.ggte.unicamp.br/moodle/mod/quiz/review.php?attempt=148845)	QUIZ DA EMERGÊNCIA 25	Emergency Quiz.	00:01:01	DURING
47030	quiz continue attempt (http://www.ggte.unicamp.br/moodle/mod/quiz/review.php?attempt=148845)	QUIZ DA EMERGÊNCIA 25	Emergency Quiz.	00:00:19	DURING
47030	quiz continue attempt (http://www.ggte.unicamp.br/moodle/mod/quiz/review.php?attempt=148845)	QUIZ DA EMERGÊNCIA 25	Emergency Quiz.	00:00:16	DURING
47030	quiz continue attempt (http://www.ggte.unicamp.br/moodle/mod/quiz/review.php?attempt=148845)	QUIZ DA EMERGÊNCIA 25	Emergency Quiz.	00:00:45	DURING
47030	quiz view summary (http://www.ggte.unicamp.br/moodle/mod/quiz/summary.php?attempt=148845)	QUIZ DA EMERGÊNCIA 25	Emergency Quiz.	00:00:05	DURING
47030	quiz close attempt (http://www.ggte.unicamp.br/moodle/mod/quiz/review.php?attempt=148845)	QUIZ DA EMERGÊNCIA 25	Emergency Quiz.	00:00:01	DURING
47030	quiz review (http://www.ggte.unicamp.br/moodle/mod/quiz/review.php?attempt=148845)	QUIZ DA EMERGÊNCIA 25	Emergency Quiz.	00:00:05	DURING
47030	quiz attempt (http://www.ggte.unicamp.br/moodle/mod/quiz/review.php?attempt=148847)	QUIZ DA EMERGÊNCIA 30	Emergency Quiz.	00:00:01	DURING
47030	quiz continue attempt (http://www.ggte.unicamp.br/moodle/mod/quiz/review.php?attempt=148847)	QUIZ DA EMERGÊNCIA 30	Emergency Quiz.	00:01:04	DURING
47030	quiz continue attempt (http://www.ggte.unicamp.br/moodle/mod/quiz/review.php?attempt=148847)	QUIZ DA EMERGÊNCIA 30	Emergency Quiz.	00:01:04	DURING
47030	quiz continue attempt (http://www.ggte.unicamp.br/moodle/mod/quiz/review.php?attempt=148847)	QUIZ DA EMERGÊNCIA 30	Emergency Quiz.	00:00:44	DURING
47030	quiz continue attempt (http://www.ggte.unicamp.br/moodle/mod/quiz/review.php?attempt=148847)	QUIZ DA EMERGÊNCIA 30	Emergency Quiz.	00:00:18	DURING
47030	quiz continue attempt (http://www.ggte.unicamp.br/moodle/mod/quiz/review.php?attempt=148847)	QUIZ DA EMERGÊNCIA 30	Emergency Quiz.	00:00:35	DURING
47030	quiz continue attempt (http://www.ggte.unicamp.br/moodle/mod/quiz/review.php?attempt=148847)	QUIZ DA EMERGÊNCIA 30	Emergency Quiz.	00:00:04	DURING
47030	quiz continue attempt (http://www.ggte.unicamp.br/moodle/mod/quiz/review.php?attempt=148847)	QUIZ DA EMERGÊNCIA 30	Emergency Quiz.	00:01:08	DURING
47030	quiz continue attempt (http://www.ggte.unicamp.br/moodle/mod/quiz/review.php?attempt=148847)	QUIZ DA EMERGÊNCIA 30	Emergency Quiz.	00:00:45	DURING
47030	quiz view summary (http://www.ggte.unicamp.br/moodle/mod/quiz/summary.php?attempt=148847)	QUIZ DA EMERGÊNCIA 30	Emergency Quiz.	00:00:04	DURING
47030	quiz close attempt (http://www.ggte.unicamp.br/moodle/mod/quiz/review.php?attempt=148847)	QUIZ DA EMERGÊNCIA 30	Emergency Quiz.	00:00:02	DURING
47030	quiz review (http://www.ggte.unicamp.br/moodle/mod/quiz/review.php?attempt=148847)	QUIZ DA EMERGÊNCIA 30	Emergency Quiz.	00:00:12	DURING
47030	quiz view (http://www.ggte.unicamp.br/moodle/mod/quiz/view.php?id=44541)	QUIZ DA EMERGÊNCIA 44	Emergency Quiz.	00:00:03	DURING
47030	quiz view (http://www.ggte.unicamp.br/moodle/mod/quiz/view.php?id=48669)	QUIZ DA EMERGÊNCIA 66	Emergency Quiz.	00:00:15	DURING
47030	quiz attempt (http://www.ggte.unicamp.br/moodle/mod/quiz/review.php?attempt=148851)	QUIZ DA EMERGÊNCIA 44	Emergency Quiz.	00:00:01	DURING
47030	quiz continue attempt (http://www.ggte.unicamp.br/moodle/mod/quiz/review.php?attempt=148851)	QUIZ DA EMERGÊNCIA 44	Emergency Quiz.	00:00:11	DURING
47030	quiz continue attempt (http://www.ggte.unicamp.br/moodle/mod/quiz/review.php?attempt=148851)	QUIZ DA EMERGÊNCIA 44	Emergency Quiz.	00:00:35	DURING
47030	quiz continue attempt (http://www.ggte.unicamp.br/moodle/mod/quiz/review.php?attempt=148851)	QUIZ DA EMERGÊNCIA 44	Emergency Quiz.	00:00:02	DURING
47030	quiz attempt (http://www.ggte.unicamp.br/moodle/mod/quiz/review.php?attempt=148852)	QUIZ DA EMERGÊNCIA 66	Emergency Quiz.	00:00:01	DURING
47030	quiz continue attempt (http://www.ggte.unicamp.br/moodle/mod/quiz/review.php?attempt=148852)	QUIZ DA EMERGÊNCIA 66	Emergency Quiz.	00:00:13	DURING
47030	quiz view (http://www.ggte.unicamp.br/moodle/mod/quiz/view.php?id=38554)	QUIZ DA EMERGÊNCIA 30	Emergency Quiz.	00:00:09	DURING
47030	quiz attempt (http://www.ggte.unicamp.br/moodle/mod/quiz/review.php?attempt=148854)	QUIZ DA EMERGÊNCIA 30	Emergency Quiz.	00:00:00	DURING
47030	quiz continue attempt (http://www.ggte.unicamp.br/moodle/mod/quiz/review.php?attempt=148854)	QUIZ DA EMERGÊNCIA 30	Emergency Quiz.	00:00:04	DURING
47030	quiz continue attempt (http://www.ggte.unicamp.br/moodle/mod/quiz/review.php?attempt=148854)	QUIZ DA EMERGÊNCIA 30	Emergency Quiz.	00:00:05	DURING
47030	quiz continue attempt (http://www.ggte.unicamp.br/moodle/mod/quiz/review.php?attempt=148854)	QUIZ DA EMERGÊNCIA 30	Emergency Quiz.	00:00:56	DURING
47030	quiz continue attempt (http://www.ggte.unicamp.br/moodle/mod/quiz/review.php?attempt=148852)	QUIZ DA EMERGÊNCIA 66	Emergency Quiz.	00:00:29	DURING
47030	quiz continue attempt (http://www.ggte.unicamp.br/moodle/mod/quiz/review.php?attempt=148852)	QUIZ DA EMERGÊNCIA 66	Emergency Quiz.	00:00:36	DURING
47030	quiz continue attempt (http://www.ggte.unicamp.br/moodle/mod/quiz/review.php?attempt=148851)	QUIZ DA EMERGÊNCIA 44	Emergency Quiz.	00:00:19	DURING
47030	quiz continue attempt (http://www.ggte.unicamp.br/moodle/mod/quiz/review.php?attempt=148851)	QUIZ DA EMERGÊNCIA 44	Emergency Quiz.	00:00:28	DURING
47030	quiz continue attempt (http://www.ggte.unicamp.br/moodle/mod/quiz/review.php?attempt=148851)	QUIZ DA EMERGÊNCIA 44	Emergency Quiz.	00:00:12	DURING
47030	quiz view summary (http://www.ggte.unicamp.br/moodle/mod/quiz/summary.php?attempt=148851)	QUIZ DA EMERGÊNCIA 44	Emergency Quiz.	00:00:05	DURING
47030	quiz close attempt (http://www.ggte.unicamp.br/moodle/mod/quiz/review.php?attempt=148851)	QUIZ DA EMERGÊNCIA 44	Emergency Quiz.	00:00:01	DURING
47030	quiz review (http://www.ggte.unicamp.br/moodle/mod/quiz/review.php?attempt=148851)	QUIZ DA EMERGÊNCIA 44	Emergency Quiz.	00:00:20	DURING
47030	quiz continue attempt (http://www.ggte.unicamp.br/moodle/mod/quiz/review.php?attempt=148852)	QUIZ DA EMERGÊNCIA 66	Emergency Quiz.	00:00:05	DURING
47030	quiz continue attempt (http://www.ggte.unicamp.br/moodle/mod/quiz/review.php?attempt=148852)	QUIZ DA EMERGÊNCIA 66	Emergency Quiz.	00:00:28	DURING
47030	quiz continue attempt (http://www.ggte.unicamp.br/moodle/mod/quiz/review.php?attempt=148852)	QUIZ DA EMERGÊNCIA 66	Emergency Quiz.	00:00:26	DURING
47030	quiz view summary (http://www.ggte.unicamp.br/moodle/mod/quiz/summary.php?attempt=148852)	QUIZ DA EMERGÊNCIA 66	Emergency Quiz.	00:00:04	DURING
47030	quiz close attempt (http://www.ggte.unicamp.br/moodle/mod/quiz/review.php?attempt=148852)	QUIZ DA EMERGÊNCIA 66	Emergency Quiz.	00:00:01	DURING
47030	quiz review (http://www.ggte.unicamp.br/moodle/mod/quiz/review.php?attempt=148852)	QUIZ DA EMERGÊNCIA 66	Emergency Quiz.	01:10:17	DURING
47030	course view (http://www.ggte.unicamp.br/moodle/course/view.php?id=219)	MD136 - Emergências Clínicas	Other activity	00:00:12	DURING
47030	lesson start (http://www.ggte.unicamp.br/moodle/mod/lesson/view.php?id=52006)	DECISÕES EXTREMAS 31	Extreme Decisions	00:00:03	DURING
47030	lesson view (http://www.ggte.unicamp.br/moodle/mod/lesson/view.php?id=52006)	DECISÕES EXTREMAS 31 - PARTE 1	Extreme Decisions	00:00:51	DURING
47030	lesson view (http://www.ggte.unicamp.br/moodle/mod/lesson/view.php?id=52006)	DECISÕES EXTREMAS 31 - PARTE 2	Extreme Decisions	00:01:08	DURING
47030	lesson view (http://www.ggte.unicamp.br/moodle/mod/lesson/view.php?id=52006)	DECISÕES EXTREMAS 31 - PARTE 3	Extreme Decisions	00:00:35	DURING
47030	lesson view (http://www.ggte.unicamp.br/moodle/mod/lesson/view.php?id=52006)	DECISÕES EXTREMAS 31 - PARTE 4	Extreme Decisions	00:00:22	DURING
47030	lesson view (http://www.ggte.unicamp.br/moodle/mod/lesson/view.php?id=52006)	DECISÕES EXTREMAS 31 - PARTE 5	Extreme Decisions	00:00:24	DURING
47030	lesson view (http://www.ggte.unicamp.br/moodle/mod/lesson/view.php?id=52006)	DECISÕES EXTREMAS 31 - PARTE 6	Extreme Decisions	00:00:12	DURING
47030	lesson view (http://www.ggte.unicamp.br/moodle/mod/lesson/view.php?id=52006)	DECISÕES EXTREMAS 31 - PARTE 7	Extreme Decisions	00:00:31	DURING
47030	lesson view (http://www.ggte.unicamp.br/moodle/mod/lesson/view.php?id=52006)	DECISÕES EXTREMAS 31 - PARTE 8	Extreme Decisions	00:00:18	DURING
47030	lesson view (http://www.ggte.unicamp.br/moodle/mod/lesson/view.php?id=52006)	DECISÕES EXTREMAS 31 - PARTE 9	Extreme Decisions	00:00:51	DURING
47030	lesson view (http://www.ggte.unicamp.br/moodle/mod/lesson/view.php?id=52006)	DECISÕES EXTREMAS 31 - PARTE 10	Extreme Decisions	00:00:31	DURING
47030	lesson view (http://www.ggte.unicamp.br/moodle/mod/lesson/view.php?id=52006)	DECISÕES EXTREMAS 31 - PARTE 11	Extreme Decisions	00:00:42	DURING
47030	lesson view (http://www.ggte.unicamp.br/moodle/mod/lesson/view.php?id=52006)	DECISÕES EXTREMAS 31 - PARTE 12	Extreme Decisions	00:00:43	DURING
47030	lesson view (http://www.ggte.unicamp.br/moodle/mod/lesson/view.php?id=52006)	DECISÕES EXTREMAS 31 - PARTE 13	Extreme Decisions	00:00:04	DURING
47030	course view (http://www.ggte.unicamp.br/moodle/course/view.php?id=219)	MD136 - Emergências Clínicas	Other activity	00:00:22	DURING
47030	lesson start (http://www.ggte.unicamp.br/moodle/mod/lesson/view.php?id=38379)	DECISÕES EXTREMAS 15	Extreme Decisions	00:00:03	DURING
47030	lesson view (http://www.ggte.unicamp.br/moodle/mod/lesson/view.php?id=38379)	DECISÕES EXTREMAS 15 – QUESTÃO 1	Extreme Decisions	00:00:05	DURING
47030	course view (http://www.ggte.unicamp.br/moodle/course/view.php?id=219)	MD136 - Emergências Clínicas	Other activity	00:00:07	DURING
47030	lesson start (http://www.ggte.unicamp.br/moodle/mod/lesson/view.php?id=39637)	DECISÕES EXTREMAS 21	Extreme Decisions	00:00:05	DURING
47030	lesson start (http://www.ggte.unicamp.br/moodle/mod/lesson/view.php?id=39710)	DECISÕES EXTREMAS 22	Extreme Decisions	00:00:00	DURING
47030	lesson view (http://www.ggte.unicamp.br/moodle/mod/lesson/view.php?id=39710)	DECISÕES EXTREMAS 22 – QUESTÃO 1	Extreme Decisions	00:00:09	DURING
47030	lesson start (http://www.ggte.unicamp.br/moodle/mod/lesson/view.php?id=38017)	DECISÕES EXTREMAS 07	Extreme Decisions	00:01:44	DURING
47030	lesson start (http://www.ggte.unicamp.br/moodle/mod/lesson/view.php?id=38330)	DECISÕES EXTREMAS 10	Extreme Decisions	00:00:05	DURING
47030	lesson start (http://www.ggte.unicamp.br/moodle/mod/lesson/view.php?id=38331)	DECISÕES EXTREMAS 11	Extreme Decisions	00:00:04	DURING
47030	lesson start (http://www.ggte.unicamp.br/moodle/mod/lesson/view.php?id=38362)	DECISÕES EXTREMAS 12	Extreme Decisions	00:00:04	DURING
47030	lesson start (http://www.ggte.unicamp.br/moodle/mod/lesson/view.php?id=38332)	DECISÕES EXTREMAS 13	Extreme Decisions	00:00:04	DURING
47030	lesson start (http://www.ggte.unicamp.br/moodle/mod/lesson/view.php?id=38376)	DECISÕES EXTREMAS 14	Extreme Decisions	00:00:04	DURING
47030	lesson view (http://www.ggte.unicamp.br/moodle/mod/lesson/view.php?id=38379)	DECISÕES EXTREMAS 15 – QUESTÃO 1	Extreme Decisions	00:00:00	DURING
47030	lesson start (http://www.ggte.unicamp.br/moodle/mod/lesson/view.php?id=38379)	DECISÕES EXTREMAS 15	Extreme Decisions	00:00:07	DURING
47030	lesson start (http://www.ggte.unicamp.br/moodle/mod/lesson/view.php?id=38487)	DECISÕES EXTREMAS 16	Extreme Decisions	00:00:04	DURING
47030	lesson start (http://www.ggte.unicamp.br/moodle/mod/lesson/view.php?id=38530)	DECISÕES EXTREMAS 17	Extreme Decisions	00:00:04	DURING
47030	lesson start (http://www.ggte.unicamp.br/moodle/mod/lesson/view.php?id=38559)	DECISÕES EXTREMAS 18	Extreme Decisions	00:00:05	DURING
47030	lesson start (http://www.ggte.unicamp.br/moodle/mod/lesson/view.php?id=38577)	DECISÕES EXTREMAS 19	Extreme Decisions	00:00:04	DURING
47030	lesson start (http://www.ggte.unicamp.br/moodle/mod/lesson/view.php?id=38737)	DECISÕES EXTREMAS 20	Extreme Decisions	00:00:03	DURING
47030	lesson start (http://www.ggte.unicamp.br/moodle/mod/lesson/view.php?id=39637)	DECISÕES EXTREMAS 21	Extreme Decisions	00:00:04	DURING
47030	lesson start (http://www.ggte.unicamp.br/moodle/mod/lesson/view.php?id=39710)	DECISÕES EXTREMAS 22	Extreme Decisions	00:00:00	DURING
47030	lesson view (http://www.ggte.unicamp.br/moodle/mod/lesson/view.php?id=39710)	DECISÕES EXTREMAS 22 – QUESTÃO 1	Extreme Decisions	00:00:06	DURING
47030	lesson start (http://www.ggte.unicamp.br/moodle/mod/lesson/view.php?id=39792)	DECISÕES EXTREMAS 23	Extreme Decisions	00:00:00	DURING
47030	lesson view (http://www.ggte.unicamp.br/moodle/mod/lesson/view.php?id=39792)	DECISÕES EXTREMAS 23 - INÍCIO	Extreme Decisions	00:00:04	DURING
47030	lesson view (http://www.ggte.unicamp.br/moodle/mod/lesson/view.php?id=39792)	DECISÕES EXTREMAS 23 - QUESTÃO 1	Extreme Decisions	00:00:07	DURING
47030	lesson start (http://www.ggte.unicamp.br/moodle/mod/lesson/view.php?id=39838)	DECISÕES EXTREMAS 24	Extreme Decisions	00:00:00	DURING
47030	lesson view (http://www.ggte.unicamp.br/moodle/mod/lesson/view.php?id=39838)	DECISÕES EXTREMAS 24 - QUESTÃO 1	Extreme Decisions	00:00:09	DURING
47030	lesson start (http://www.ggte.unicamp.br/moodle/mod/lesson/view.php?id=45578)	DECISÕES EXTREMAS 25	Extreme Decisions	00:00:04	DURING
47030	lesson start (http://www.ggte.unicamp.br/moodle/mod/lesson/view.php?id=46076)	DECISÕES EXTREMAS 26	Extreme Decisions	00:00:04	DURING
47030	lesson start (http://www.ggte.unicamp.br/moodle/mod/lesson/view.php?id=46151)	DECISÕES EXTREMAS 27	Extreme Decisions	00:00:04	DURING
47030	lesson start (http://www.ggte.unicamp.br/moodle/mod/lesson/view.php?id=47964)	DECISÕES EXTREMAS 28	Extreme Decisions	00:00:04	DURING
47030	lesson start (http://www.ggte.unicamp.br/moodle/mod/lesson/view.php?id=48378)	DECISÕES EXTREMAS 29	Extreme Decisions	00:00:04	DURING
47030	lesson start (http://www.ggte.unicamp.br/moodle/mod/lesson/view.php?id=50751)	DECISÕES EXTREMAS 30	Extreme Decisions	00:00:03	DURING
47030	lesson view (http://www.ggte.unicamp.br/moodle/mod/lesson/view.php?id=50751)	DECISÕES EXTREMAS 30 - PARTE 1	Extreme Decisions	00:00:15	DURING
47030	lesson view (http://www.ggte.unicamp.br/moodle/mod/lesson/view.php?id=50751)	DECISÕES EXTREMAS 30 - PARTE 2	Extreme Decisions	00:00:28	DURING
47030	lesson view (http://www.ggte.unicamp.br/moodle/mod/lesson/view.php?id=50751)	DECISÕES EXTREMAS 30 - PARTE 3	Extreme Decisions	00:00:13	DURING
47030	lesson view (http://www.ggte.unicamp.br/moodle/mod/lesson/view.php?id=50751)	DECISÕES EXTREMAS 30 – PARTE 4	Extreme Decisions	00:00:13	DURING
47030	lesson view (http://www.ggte.unicamp.br/moodle/mod/lesson/view.php?id=50751)	DECISÕES EXTREMAS 30 – PARTE 5	Extreme Decisions	00:00:12	DURING
47030	lesson view (http://www.ggte.unicamp.br/moodle/mod/lesson/view.php?id=50751)	DECISÕES EXTREMAS 30 – PARTE 6	Extreme Decisions	00:00:26	DURING
47030	lesson view (http://www.ggte.unicamp.br/moodle/mod/lesson/view.php?id=50751)	DECISÕES EXTREMAS 30 – PARTE 7	Extreme Decisions	00:00:16	DURING
47030	lesson view (http://www.ggte.unicamp.br/moodle/mod/lesson/view.php?id=50751)	DECISÕES EXTREMAS 30 – PARTE 8	Extreme Decisions	00:00:12	DURING
47030	lesson view (http://www.ggte.unicamp.br/moodle/mod/lesson/view.php?id=50751)	DECISÕES EXTREMAS 30 – PARTE 9	Extreme Decisions	00:00:03	DURING
47030	course view (http://www.ggte.unicamp.br/moodle/course/view.php?id=219)	MD136 - Emergências Clínicas	Other activity	00:00:10	DURING
47030	lesson start (http://www.ggte.unicamp.br/moodle/mod/lesson/view.php?id=38330)	DECISÕES EXTREMAS 10	Extreme Decisions	00:00:03	DURING
47030	lesson view (http://www.ggte.unicamp.br/moodle/mod/lesson/view.php?id=38330)	DECISÕES EXTREMAS 10 – QUESTÃO 1	Extreme Decisions	00:00:14	DURING
47030	lesson view (http://www.ggte.unicamp.br/moodle/mod/lesson/view.php?id=38330)	DECISÕES EXTREMAS 10 – QUESTÃO 2	Extreme Decisions	00:00:26	DURING
47030	lesson view (http://www.ggte.unicamp.br/moodle/mod/lesson/view.php?id=38330)	DECISÕES EXTREMAS 10 – QUESTÃO 3	Extreme Decisions	00:01:31	DURING
47030	lesson view (http://www.ggte.unicamp.br/moodle/mod/lesson/view.php?id=38330)	DECISÕES EXTREMAS 10 – QUESTÃO 4	Extreme Decisions	00:00:18	DURING
47030	lesson view (http://www.ggte.unicamp.br/moodle/mod/lesson/view.php?id=38330)	DECISÕES EXTREMAS 10 – QUESTÃO 5	Extreme Decisions	00:01:24	DURING
47030	lesson view (http://www.ggte.unicamp.br/moodle/mod/lesson/view.php?id=38330)	DECISÕES EXTREMAS 10 – QUESTÃO 6	Extreme Decisions	00:00:23	DURING
47030	lesson view (http://www.ggte.unicamp.br/moodle/mod/lesson/view.php?id=38330)	DECISÕES EXTREMAS 10 – QUESTÃO 7	Extreme Decisions	00:00:20	DURING
47030	lesson view (http://www.ggte.unicamp.br/moodle/mod/lesson/view.php?id=38330)	DECISÕES EXTREMAS 10 – QUESTÃO 8	Extreme Decisions	00:00:12	DURING
47030	lesson view (http://www.ggte.unicamp.br/moodle/mod/lesson/view.php?id=38330)	DECISÕES EXTREMAS 10 – QUESTÃO 9	Extreme Decisions	00:00:37	DURING
47030	lesson view (http://www.ggte.unicamp.br/moodle/mod/lesson/view.php?id=38330)	DECISÕES EXTREMAS 10 - CONSIDERAÇÕES FINAIS	Extreme Decisions		DURING
47030	course view (http://www.ggte.unicamp.br/moodle/course/view.php?id=219)	MD136 - Emergências Clínicas	Other activity	00:00:14	DURING
47030	forum view forum (http://www.ggte.unicamp.br/moodle/mod/forum/view.php?id=52028)	VISITA VIRTUAL 113	Virtual Rounds	00:00:04	DURING
47030	forum view discussion (http://www.ggte.unicamp.br/moodle/mod/forum/discuss.php?d=7209)	CASO 113 - PARTE 1	Virtual Rounds		DURING
47030	forum add post (http://www.ggte.unicamp.br/moodle/mod/forum/discuss.php?d=7209&amp;parent=17787)	Re: CASO 113 - PARTE 1	Other activity	00:00:15	DURING
47030	forum view discussion (http://www.ggte.unicamp.br/moodle/mod/forum/discuss.php?d=7209)	CASO 113 - PARTE 1	Virtual Rounds	00:01:25	DURING
47030	course view (http://www.ggte.unicamp.br/moodle/course/view.php?id=219)	MD136 - Emergências Clínicas	Other activity	00:00:08	DURING
47030	forum view forum (http://www.ggte.unicamp.br/moodle/mod/forum/view.php?id=51953)	DESAFIO DE ULTRASSONOGRAFIA 21	Other activity	00:00:04	DURING
47030	forum view discussion (http://www.ggte.unicamp.br/moodle/mod/forum/discuss.php?d=7138)	DESAFIO DE ULTRASSONOGRAFIA 21	Other activity		DURING
47030	course view (http://www.ggte.unicamp.br/moodle/course/view.php?id=219)	MD136 - Emergências Clínicas	Other activity	00:00:12	DURING
47030	quiz view (http://www.ggte.unicamp.br/moodle/mod/quiz/view.php?id=36324)	QUIZ DA EMERGÊNCIA 01	Emergency Quiz.	00:00:13	DURING
47030	quiz attempt (http://www.ggte.unicamp.br/moodle/mod/quiz/review.php?attempt=149012)	QUIZ DA EMERGÊNCIA 01	Emergency Quiz.	00:00:01	DURING
47030	quiz continue attempt (http://www.ggte.unicamp.br/moodle/mod/quiz/review.php?attempt=149012)	QUIZ DA EMERGÊNCIA 01	Emergency Quiz.	00:00:13	DURING
47030	course view (http://www.ggte.unicamp.br/moodle/course/view.php?id=219)	MD136 - Emergências Clínicas	Other activity	00:00:03	DURING
47030	course view (http://www.ggte.unicamp.br/moodle/course/view.php?id=219)	MD136 - Emergências Clínicas	Other activity	00:00:10	DURING
47030	lesson start (http://www.ggte.unicamp.br/moodle/mod/lesson/view.php?id=36629)	DECISÕES EXTREMAS 01	Extreme Decisions	00:00:10	DURING
47030	lesson view (http://www.ggte.unicamp.br/moodle/mod/lesson/view.php?id=36629)	DECISÕES EXTREMAS 01 - QUESTÃO 1	Extreme Decisions	00:00:41	DURING
47030	lesson view (http://www.ggte.unicamp.br/moodle/mod/lesson/view.php?id=36629)	DECISÕES EXTREMAS 01 - QUESTÃO 2	Extreme Decisions	00:00:40	DURING
47030	lesson view (http://www.ggte.unicamp.br/moodle/mod/lesson/view.php?id=36629)	DECISÕES EXTREMAS 01 - QUESTÃO 3	Extreme Decisions	00:00:22	DURING
47030	lesson view (http://www.ggte.unicamp.br/moodle/mod/lesson/view.php?id=36629)	DECISÕES EXTREMAS 01 - QUESTÃO 4	Extreme Decisions	00:00:56	DURING
47030	glossary view (http://www.ggte.unicamp.br/moodle/mod/glossary/view.php?id=40469&amp;tab=-1)	SEPSE	Other activity	00:00:02	DURING
47030	forum view forum (http://www.ggte.unicamp.br/moodle/mod/forum/view.php?id=39722)	VISITA VIRTUAL 35	Virtual Rounds		DURING
47030	course view (http://www.ggte.unicamp.br/moodle/course/view.php?id=219)	MD136 - Emergências Clínicas	Other activity	00:00:13	DURING
47030	forum view forum (http://www.ggte.unicamp.br/moodle/mod/forum/view.php?id=52028)	VISITA VIRTUAL 113	Virtual Rounds	00:00:05	DURING
47030	forum view discussion (http://www.ggte.unicamp.br/moodle/mod/forum/discuss.php?d=7213)	CASO 113 - PARTE 2	Virtual Rounds	00:21:38	DURING
47030	forum add post (http://www.ggte.unicamp.br/moodle/mod/forum/discuss.php?d=7213&amp;parent=17810)	Re: CASO 113 - PARTE 2	Other activity	00:00:03	DURING
47030	forum view discussion (http://www.ggte.unicamp.br/moodle/mod/forum/discuss.php?d=7213)	CASO 113 - PARTE 2	Virtual Rounds	00:00:00	DURING
47030	forum view discussion (http://www.ggte.unicamp.br/moodle/mod/forum/discuss.php?d=7213)	CASO 113 - PARTE 2	Virtual Rounds	00:00:24	DURING
47030	course view (http://www.ggte.unicamp.br/moodle/course/view.php?id=219)	MD136 - Emergências Clínicas	Other activity	00:00:14	DURING
47030	forum view forum (http://www.ggte.unicamp.br/moodle/mod/forum/view.php?id=52035)	DESAFIO RADIOLÓGICO 76	Radiology Challenge	00:00:03	DURING
47030	forum view discussion (http://www.ggte.unicamp.br/moodle/mod/forum/discuss.php?d=7216)	DESAFIO RADIOLÓGICO 76	Radiology Challenge	00:01:41	DURING
47030	course view (http://www.ggte.unicamp.br/moodle/course/view.php?id=219)	MD136 - Emergências Clínicas	Other activity	00:00:12	DURING
47030	forum view forum (http://www.ggte.unicamp.br/moodle/mod/forum/view.php?id=51976)	DESAFIO RADIOLÓGICO 75	Radiology Challenge	00:00:02	DURING
47030	forum view discussion (http://www.ggte.unicamp.br/moodle/mod/forum/discuss.php?d=7149)	DESAFIO RADIOLÓGICO 75	Radiology Challenge	00:01:26	DURING
47030	course view (http://www.ggte.unicamp.br/moodle/course/view.php?id=219)	MD136 - Emergências Clínicas	Other activity	00:00:19	DURING
47030	forum view forum (http://www.ggte.unicamp.br/moodle/mod/forum/view.php?id=52028)	VISITA VIRTUAL 113	Virtual Rounds	00:00:20	DURING
47030	forum view discussion (http://www.ggte.unicamp.br/moodle/mod/forum/discuss.php?d=7213)	CASO 113 - PARTE 2	Virtual Rounds	00:00:46	DURING
47030	forum update post (http://www.ggte.unicamp.br/moodle/mod/forum/discuss.php?d=7213%23p17810&amp;parent=17810)	Re: CASO 113 - PARTE 2	Other activity	00:00:03	DURING
47030	forum view discussion (http://www.ggte.unicamp.br/moodle/mod/forum/discuss.php?d=7213)	CASO 113 - PARTE 2	Virtual Rounds	00:00:01	DURING
47030	forum view discussion (http://www.ggte.unicamp.br/moodle/mod/forum/discuss.php?d=7213)	CASO 113 - PARTE 2	Virtual Rounds	00:00:01	DURING
47030	forum view discussion (http://www.ggte.unicamp.br/moodle/mod/forum/discuss.php?d=7213)	CASO 113 - PARTE 2	Virtual Rounds	00:00:06	DURING
47030	course view (http://www.ggte.unicamp.br/moodle/course/view.php?id=219)	MD136 - Emergências Clínicas	Other activity	00:00:00	DURING
47030	course view (http://www.ggte.unicamp.br/moodle/course/view.php?id=219)	MD136 - Emergências Clínicas	Other activity	00:00:10	DURING
47030	forum view forum (http://www.ggte.unicamp.br/moodle/mod/forum/view.php?id=52039)	DESAFIO DE ULTRASSONOGRAFIA 22	Other activity	00:00:03	DURING
47030	forum view discussion (http://www.ggte.unicamp.br/moodle/mod/forum/discuss.php?d=7220)	DESAFIO DE ULTRASSONOGRAFIA 22	Other activity	00:11:28	DURING
47030	course view (http://www.ggte.unicamp.br/moodle/course/view.php?id=219)	MD136 - Emergências Clínicas	Other activity	00:00:26	DURING
47030	resource view (http://www.ggte.unicamp.br/moodle/mod/resource/view.php?id=40264)	DISTÚRBIOS DO POTÁSSIO	Other activity	00:00:54	DURING
47030	glossary view (http://www.ggte.unicamp.br/moodle/mod/glossary/view.php?id=40461&amp;tab=-1)	CHOQUE	Other activity	00:00:07	DURING
47030	forum view forum (http://www.ggte.unicamp.br/moodle/mod/forum/view.php?id=50159)	VISITA VIRTUAL 100	Virtual Rounds	00:00:04	DURING
47030	forum view discussion (http://www.ggte.unicamp.br/moodle/mod/forum/discuss.php?d=6374)	CASO 100 - PARTE 2	Virtual Rounds	00:00:14	DURING
47030	forum view forum (http://www.ggte.unicamp.br/moodle/mod/forum/view.php?id=48420)	VISITA VIRTUAL 88	Virtual Rounds	00:00:04	DURING
47030	forum view discussion (http://www.ggte.unicamp.br/moodle/mod/forum/discuss.php?d=6167)	CASO 88 - PARTE 5	Virtual Rounds	00:00:04	DURING
47030	forum view discussion (http://www.ggte.unicamp.br/moodle/mod/forum/discuss.php?d=6154)	CASO 88 - PARTE 2	Virtual Rounds		DURING
47030	course view (http://www.ggte.unicamp.br/moodle/course/view.php?id=219)	MD136 - Emergências Clínicas	Other activity	00:00:17	DURING
47030	forum view forum (http://www.ggte.unicamp.br/moodle/mod/forum/view.php?id=51992)	ELETROCARDIOGRAMA 107	EKG Challenges	00:00:03	DURING
47030	forum view discussion (http://www.ggte.unicamp.br/moodle/mod/forum/discuss.php?d=7170)	ELETROCARDIOGRAMA 107	EKG Challenges	00:01:44	DURING
47030	course view (http://www.ggte.unicamp.br/moodle/course/view.php?id=219)	MD136 - Emergências Clínicas	Other activity	00:00:11	DURING
47030	forum view forum (http://www.ggte.unicamp.br/moodle/mod/forum/view.php?id=52043)	ELETROCARDIOGRAMA 108	EKG Challenges	00:00:03	DURING
47030	forum view discussion (http://www.ggte.unicamp.br/moodle/mod/forum/discuss.php?d=7236)	ELETROCARDIOGRAMA 108	EKG Challenges	00:04:38	DURING
47030	course view (http://www.ggte.unicamp.br/moodle/course/view.php?id=219)	MD136 - Emergências Clínicas	Other activity	00:01:03	DURING
47030	forum view forum (http://www.ggte.unicamp.br/moodle/mod/forum/view.php?id=52028)	VISITA VIRTUAL 113	Virtual Rounds	00:00:13	DURING
47030	forum view discussion (http://www.ggte.unicamp.br/moodle/mod/forum/discuss.php?d=7213)	CASO 113 - PARTE 2	Virtual Rounds	00:00:29	DURING
47030	forum view discussion (http://www.ggte.unicamp.br/moodle/mod/forum/discuss.php?d=7235)	CASO 113 - PARTE 3	Virtual Rounds	00:27:18	DURING
47030	course view (http://www.ggte.unicamp.br/moodle/course/view.php?id=219)	MD136 - Emergências Clínicas	Other activity	00:00:09	DURING
47030	forum view forum (http://www.ggte.unicamp.br/moodle/mod/forum/view.php?id=52028)	VISITA VIRTUAL 113	Virtual Rounds	00:00:07	DURING
47030	forum view discussion (http://www.ggte.unicamp.br/moodle/mod/forum/discuss.php?d=7209)	CASO 113 - PARTE 1	Virtual Rounds	00:00:15	DURING
47030	forum view discussion (http://www.ggte.unicamp.br/moodle/mod/forum/discuss.php?d=7213)	CASO 113 - PARTE 2	Virtual Rounds	00:17:24	DURING
47030	forum add post (http://www.ggte.unicamp.br/moodle/mod/forum/discuss.php?d=7235&amp;parent=17841)	Re: CASO 113 - PARTE 3	Other activity	00:00:05	DURING
47030	forum view discussion (http://www.ggte.unicamp.br/moodle/mod/forum/discuss.php?d=7235)	CASO 113 - PARTE 3	Virtual Rounds	00:00:31	DURING
47030	forum update post (http://www.ggte.unicamp.br/moodle/mod/forum/discuss.php?d=7235%23p17841&amp;parent=17841)	Re: CASO 113 - PARTE 3	Other activity	00:00:02	DURING
47030	forum view discussion (http://www.ggte.unicamp.br/moodle/mod/forum/discuss.php?d=7235)	CASO 113 - PARTE 3	Virtual Rounds		DURING
47030	course view (http://www.ggte.unicamp.br/moodle/course/view.php?id=219)	MD136 - Emergências Clínicas	Other activity	00:00:12	DURING
47030	forum view forum (http://www.ggte.unicamp.br/moodle/mod/forum/view.php?id=52028)	VISITA VIRTUAL 113	Virtual Rounds	00:00:03	DURING
47030	forum view discussion (http://www.ggte.unicamp.br/moodle/mod/forum/discuss.php?d=7249)	CASO 113 - PARTE 4	Virtual Rounds	00:12:37	DURING
47030	forum add post (http://www.ggte.unicamp.br/moodle/mod/forum/discuss.php?d=7249&amp;parent=17852)	Re: CASO 113 - PARTE 4	Other activity	00:00:04	DURING
47030	forum view discussion (http://www.ggte.unicamp.br/moodle/mod/forum/discuss.php?d=7249)	CASO 113 - PARTE 4	Virtual Rounds		DURING
47030	course view (http://www.ggte.unicamp.br/moodle/course/view.php?id=219)	MD136 - Emergências Clínicas	Other activity	00:00:07	DURING
47030	forum view forum (http://www.ggte.unicamp.br/moodle/mod/forum/view.php?id=52028)	VISITA VIRTUAL 113	Virtual Rounds	00:00:03	DURING
47030	forum view discussion (http://www.ggte.unicamp.br/moodle/mod/forum/discuss.php?d=7257)	CASO 113 - PARTE 5	Virtual Rounds	00:01:47	DURING
47030	course view (http://www.ggte.unicamp.br/moodle/course/view.php?id=219)	MD136 - Emergências Clínicas	Other activity	00:00:11	DURING
47030	forum view forum (http://www.ggte.unicamp.br/moodle/mod/forum/view.php?id=52043)	ELETROCARDIOGRAMA 108	EKG Challenges	00:00:02	DURING
47030	forum view discussion (http://www.ggte.unicamp.br/moodle/mod/forum/discuss.php?d=7236)	ELETROCARDIOGRAMA 108	EKG Challenges		DURING
47030	course view (http://www.ggte.unicamp.br/moodle/course/view.php?id=219)	MD136 - Emergências Clínicas	Other activity	00:00:09	DURING
47030	forum view forum (http://www.ggte.unicamp.br/moodle/mod/forum/view.php?id=52090)	VISITA VIRTUAL 114	Virtual Rounds	00:00:03	DURING
47030	forum view discussion (http://www.ggte.unicamp.br/moodle/mod/forum/discuss.php?d=7273)	CASO 114 - PARTE 1	Virtual Rounds	00:16:30	DURING
47030	forum add post (http://www.ggte.unicamp.br/moodle/mod/forum/discuss.php?d=7273&amp;parent=17890)	Re: CASO 114 - PARTE 1	Other activity	00:00:02	DURING
47030	forum view discussion (http://www.ggte.unicamp.br/moodle/mod/forum/discuss.php?d=7273)	CASO 114 - PARTE 1	Virtual Rounds	00:01:00	DURING
47030	forum update post (http://www.ggte.unicamp.br/moodle/mod/forum/discuss.php?d=7273%23p17890&amp;parent=17890)	Re: CASO 114 - PARTE 1	Other activity	00:00:03	DURING
47030	forum view discussion (http://www.ggte.unicamp.br/moodle/mod/forum/discuss.php?d=7273)	CASO 114 - PARTE 1	Virtual Rounds	00:00:05	DURING
47030	course view (http://www.ggte.unicamp.br/moodle/course/view.php?id=219)	MD136 - Emergências Clínicas	Other activity	00:00:50	DURING
47030	forum view forum (http://www.ggte.unicamp.br/moodle/mod/forum/view.php?id=52035)	DESAFIO RADIOLÓGICO 76	Radiology Challenge	00:00:02	DURING
47030	forum view discussion (http://www.ggte.unicamp.br/moodle/mod/forum/discuss.php?d=7216)	DESAFIO RADIOLÓGICO 76	Radiology Challenge	00:13:52	DURING
47030	course view (http://www.ggte.unicamp.br/moodle/course/view.php?id=219)	MD136 - Emergências Clínicas	Other activity	00:00:12	DURING
47030	glossary view (http://www.ggte.unicamp.br/moodle/mod/glossary/view.php?id=47711&amp;tab=-1)	RADIOLÓGICO - TOMOGRAFIA DE CRÂNIO	Other activity	00:00:13	DURING
47030	forum view discussion (http://www.ggte.unicamp.br/moodle/mod/forum/discuss.php?d=4890)	DESAFIO RADIOLÓGICO 21	Radiology Challenge	00:00:01	DURING
47030	forum view discussion (http://www.ggte.unicamp.br/moodle/mod/forum/discuss.php?d=4902)	DESAFIO RADIOLÓGICO 22	Radiology Challenge	00:00:16	DURING
47030	forum view discussion (http://www.ggte.unicamp.br/moodle/mod/forum/discuss.php?d=4991)	DESAFIO RADIOLÓGICO 23	Radiology Challenge	00:00:02	DURING
47030	forum view discussion (http://www.ggte.unicamp.br/moodle/mod/forum/discuss.php?d=5638)	DESAFIO RADIOLÓGICO 39	Radiology Challenge	00:00:18	DURING
47030	forum view discussion (http://www.ggte.unicamp.br/moodle/mod/forum/discuss.php?d=5638)	DESAFIO RADIOLÓGICO 39	Radiology Challenge	00:00:02	DURING
47030	forum view discussion (http://www.ggte.unicamp.br/moodle/mod/forum/discuss.php?d=5645)	DESAFIO RADIOLÓGICO 40	Radiology Challenge	00:00:02	DURING
47030	forum view discussion (http://www.ggte.unicamp.br/moodle/mod/forum/discuss.php?d=5684)	DESAFIO RADIOLÓGICO 42	Radiology Challenge	00:00:26	DURING
47030	forum view discussion (http://www.ggte.unicamp.br/moodle/mod/forum/discuss.php?d=6042)	DESAFIO RADIOLÓGICO 50	Radiology Challenge	00:00:02	DURING
47030	forum view discussion (http://www.ggte.unicamp.br/moodle/mod/forum/discuss.php?d=6193)	DESAFIO RADIOLÓGICO 55	Radiology Challenge	00:08:59	DURING
47030	forum add post (http://www.ggte.unicamp.br/moodle/mod/forum/discuss.php?d=7216&amp;parent=17891)	Re: DESAFIO RADIOLÓGICO 76	Other activity	00:00:03	DURING
47030	forum view discussion (http://www.ggte.unicamp.br/moodle/mod/forum/discuss.php?d=7216)	DESAFIO RADIOLÓGICO 76	Radiology Challenge	00:00:10	DURING
47030	course view (http://www.ggte.unicamp.br/moodle/course/view.php?id=219)	MD136 - Emergências Clínicas	Other activity	00:00:21	DURING
47030	forum view forum (http://www.ggte.unicamp.br/moodle/mod/forum/view.php?id=52043)	ELETROCARDIOGRAMA 108	EKG Challenges	00:00:03	DURING
47030	forum view discussion (http://www.ggte.unicamp.br/moodle/mod/forum/discuss.php?d=7236)	ELETROCARDIOGRAMA 108	EKG Challenges	00:10:56	DURING
47030	forum add post (http://www.ggte.unicamp.br/moodle/mod/forum/discuss.php?d=7236&amp;parent=17892)	Re: ELETROCARDIOGRAMA 108	Other activity	00:00:03	DURING
47030	forum view discussion (http://www.ggte.unicamp.br/moodle/mod/forum/discuss.php?d=7236)	ELETROCARDIOGRAMA 108	EKG Challenges	00:00:11	DURING
47030	course view (http://www.ggte.unicamp.br/moodle/course/view.php?id=219)	MD136 - Emergências Clínicas	Other activity	00:01:26	DURING
47030	forum view forum (http://www.ggte.unicamp.br/moodle/mod/forum/view.php?id=52039)	DESAFIO DE ULTRASSONOGRAFIA 22	Other activity	00:00:05	DURING
47030	forum view discussion (http://www.ggte.unicamp.br/moodle/mod/forum/discuss.php?d=7220)	DESAFIO DE ULTRASSONOGRAFIA 22	Other activity	00:00:50	DURING
47030	course view (http://www.ggte.unicamp.br/moodle/course/view.php?id=219)	MD136 - Emergências Clínicas	Other activity	00:00:09	DURING
47030	forum view forum (http://www.ggte.unicamp.br/moodle/mod/forum/view.php?id=51953)	DESAFIO DE ULTRASSONOGRAFIA 21	Other activity	00:00:03	DURING
47030	course view (http://www.ggte.unicamp.br/moodle/course/view.php?id=219)	MD136 - Emergências Clínicas	Other activity		DURING
47030	course view (http://www.ggte.unicamp.br/moodle/course/view.php?id=219)	MD136 - Emergências Clínicas	Other activity	00:00:10	DURING
47030	forum view forum (http://www.ggte.unicamp.br/moodle/mod/forum/view.php?id=52090)	VISITA VIRTUAL 114	Virtual Rounds	00:00:06	DURING
47030	forum view discussion (http://www.ggte.unicamp.br/moodle/mod/forum/discuss.php?d=7273)	CASO 114 - PARTE 1	Virtual Rounds	00:00:46	DURING
47030	course view (http://www.ggte.unicamp.br/moodle/course/view.php?id=219)	MD136 - Emergências Clínicas	Other activity	00:00:10	DURING
47030	forum view forum (http://www.ggte.unicamp.br/moodle/mod/forum/view.php?id=52035)	DESAFIO RADIOLÓGICO 76	Radiology Challenge		DURING
47030	course view (http://www.ggte.unicamp.br/moodle/course/view.php?id=219)	MD136 - Emergências Clínicas	Other activity	00:00:10	DURING
47030	forum view forum (http://www.ggte.unicamp.br/moodle/mod/forum/view.php?id=52090)	VISITA VIRTUAL 114	Virtual Rounds	00:00:02	DURING
47030	forum view discussion (http://www.ggte.unicamp.br/moodle/mod/forum/discuss.php?d=7286)	CASO 114 - PARTE 2	Virtual Rounds	00:21:44	DURING
47030	forum add post (http://www.ggte.unicamp.br/moodle/mod/forum/discuss.php?d=7286&amp;parent=17904)	Re: CASO 114 - PARTE 2	Other activity	00:00:04	DURING
47030	forum view discussion (http://www.ggte.unicamp.br/moodle/mod/forum/discuss.php?d=7286)	CASO 114 - PARTE 2	Virtual Rounds	00:00:04	DURING
47030	course view (http://www.ggte.unicamp.br/moodle/course/view.php?id=219)	MD136 - Emergências Clínicas	Other activity	00:00:10	DURING
47030	forum view forum (http://www.ggte.unicamp.br/moodle/mod/forum/view.php?id=52035)	DESAFIO RADIOLÓGICO 76	Radiology Challenge	00:00:02	DURING
47030	forum view discussion (http://www.ggte.unicamp.br/moodle/mod/forum/discuss.php?d=7216)	DESAFIO RADIOLÓGICO 76	Radiology Challenge	00:01:36	DURING
47030	course view (http://www.ggte.unicamp.br/moodle/course/view.php?id=219)	MD136 - Emergências Clínicas	Other activity	00:00:24	DURING
47030	forum view forum (http://www.ggte.unicamp.br/moodle/mod/forum/view.php?id=52040)	DESAFIO DE ULTRASSONOGRAFIA 23	Other activity	00:00:02	DURING
47030	forum view discussion (http://www.ggte.unicamp.br/moodle/mod/forum/discuss.php?d=7223)	DESAFIO DE ULTRASSONOGRAFIA 23	Other activity		DURING
47030	course view (http://www.ggte.unicamp.br/moodle/course/view.php?id=219)	MD136 - Emergências Clínicas	Other activity	00:00:16	DURING
47030	glossary view (http://www.ggte.unicamp.br/moodle/mod/glossary/view.php?id=40468&amp;tab=-1)	DOR DE GARGANTA	Other activity	00:00:07	DURING
47030	forum view forum (http://www.ggte.unicamp.br/moodle/mod/forum/view.php?id=38233)	VISITA VIRTUAL 17	Virtual Rounds	00:00:07	DURING
47030	forum view discussion (http://www.ggte.unicamp.br/moodle/mod/forum/discuss.php?d=3806)	CASO 17 - PARTE 2	Virtual Rounds		DURING
47030	course view (http://www.ggte.unicamp.br/moodle/course/view.php?id=219)	MD136 - Emergências Clínicas	Other activity	00:00:16	DURING
47030	forum view forum (http://www.ggte.unicamp.br/moodle/mod/forum/view.php?id=52043)	ELETROCARDIOGRAMA 108	EKG Challenges	00:00:04	DURING
47030	forum view discussion (http://www.ggte.unicamp.br/moodle/mod/forum/discuss.php?d=7236)	ELETROCARDIOGRAMA 108	EKG Challenges	00:01:10	DURING
47030	course view (http://www.ggte.unicamp.br/moodle/course/view.php?id=219)	MD136 - Emergências Clínicas	Other activity	00:00:15	DURING
47030	forum view forum (http://www.ggte.unicamp.br/moodle/mod/forum/view.php?id=52035)	DESAFIO RADIOLÓGICO 76	Radiology Challenge		DURING
47030	course view (http://www.ggte.unicamp.br/moodle/course/view.php?id=219)	MD136 - Emergências Clínicas	Other activity	00:00:10	DURING
47030	forum view forum (http://www.ggte.unicamp.br/moodle/mod/forum/view.php?id=52090)	VISITA VIRTUAL 114	Virtual Rounds	00:00:04	DURING
47030	forum view discussion (http://www.ggte.unicamp.br/moodle/mod/forum/discuss.php?d=7293)	CASO 114 - PARTE 3	Virtual Rounds	00:00:06	DURING
47030	forum view discussion (http://www.ggte.unicamp.br/moodle/mod/forum/discuss.php?d=7286)	CASO 114 - PARTE 2	Virtual Rounds	00:00:27	DURING
47030	forum view discussion (http://www.ggte.unicamp.br/moodle/mod/forum/discuss.php?d=7293)	CASO 114 - PARTE 3	Virtual Rounds	00:03:36	DURING
47030	course view (http://www.ggte.unicamp.br/moodle/course/view.php?id=219)	MD136 - Emergências Clínicas	Other activity	00:00:08	DURING
47030	forum view forum (http://www.ggte.unicamp.br/moodle/mod/forum/view.php?id=52043)	ELETROCARDIOGRAMA 108	EKG Challenges	00:00:03	DURING
47030	forum view discussion (http://www.ggte.unicamp.br/moodle/mod/forum/discuss.php?d=7236)	ELETROCARDIOGRAMA 108	EKG Challenges	00:01:32	DURING
47030	course view (http://www.ggte.unicamp.br/moodle/course/view.php?id=219)	MD136 - Emergências Clínicas	Other activity	00:00:09	DURING
47030	forum view forum (http://www.ggte.unicamp.br/moodle/mod/forum/view.php?id=52199)	DESAFIO RADIOLÓGICO 77	Radiology Challenge	00:00:02	DURING
47030	forum view discussion (http://www.ggte.unicamp.br/moodle/mod/forum/discuss.php?d=7295)	DESAFIO RADIOLÓGICO 77	Radiology Challenge	00:23:24	DURING
47030	forum add post (http://www.ggte.unicamp.br/moodle/mod/forum/discuss.php?d=7295&amp;parent=17920)	Re: DESAFIO RADIOLÓGICO 77	Other activity	00:00:05	DURING
47030	forum view discussion (http://www.ggte.unicamp.br/moodle/mod/forum/discuss.php?d=7295)	DESAFIO RADIOLÓGICO 77	Radiology Challenge	00:00:00	DURING
47030	forum view discussion (http://www.ggte.unicamp.br/moodle/mod/forum/discuss.php?d=7295)	DESAFIO RADIOLÓGICO 77	Radiology Challenge		DURING
47030	course view (http://www.ggte.unicamp.br/moodle/course/view.php?id=219)	MD136 - Emergências Clínicas	Other activity	00:00:08	DURING
47030	forum view forum (http://www.ggte.unicamp.br/moodle/mod/forum/view.php?id=52090)	VISITA VIRTUAL 114	Virtual Rounds	00:01:48	DURING
47030	forum view discussion (http://www.ggte.unicamp.br/moodle/mod/forum/discuss.php?d=7293)	CASO 114 - PARTE 3	Virtual Rounds	00:13:35	DURING
47030	forum add post (http://www.ggte.unicamp.br/moodle/mod/forum/discuss.php?d=7293&amp;parent=17923)	Re: CASO 114 - PARTE 3	Other activity	00:00:04	DURING
47030	forum add post (http://www.ggte.unicamp.br/moodle/mod/forum/discuss.php?d=7293&amp;parent=17924)	Re: CASO 114 - PARTE 3	Other activity	00:00:02	DURING
47030	forum view discussion (http://www.ggte.unicamp.br/moodle/mod/forum/discuss.php?d=7293)	CASO 114 - PARTE 3	Virtual Rounds	00:00:40	DURING
47030	course view (http://www.ggte.unicamp.br/moodle/course/view.php?id=219)	MD136 - Emergências Clínicas	Other activity	00:00:11	DURING
47030	forum view forum (http://www.ggte.unicamp.br/moodle/mod/forum/view.php?id=52043)	ELETROCARDIOGRAMA 108	EKG Challenges	00:00:02	DURING
47030	forum view discussion (http://www.ggte.unicamp.br/moodle/mod/forum/discuss.php?d=7236)	ELETROCARDIOGRAMA 108	EKG Challenges	00:00:12	DURING
47030	course view (http://www.ggte.unicamp.br/moodle/course/view.php?id=219)	MD136 - Emergências Clínicas	Other activity	00:00:13	DURING
47030	forum view forum (http://www.ggte.unicamp.br/moodle/mod/forum/view.php?id=52040)	DESAFIO DE ULTRASSONOGRAFIA 23	Other activity	00:00:02	DURING
47030	forum view discussion (http://www.ggte.unicamp.br/moodle/mod/forum/discuss.php?d=7223)	DESAFIO DE ULTRASSONOGRAFIA 23	Other activity	00:21:41	DURING
47030	forum add post (http://www.ggte.unicamp.br/moodle/mod/forum/discuss.php?d=7223&amp;parent=17925)	Re: DESAFIO DE ULTRASSONOGRAFIA 23	Other activity	00:00:04	DURING
47030	forum view discussion (http://www.ggte.unicamp.br/moodle/mod/forum/discuss.php?d=7223)	DESAFIO DE ULTRASSONOGRAFIA 23	Other activity		DURING
47030	forum view discussion (http://www.ggte.unicamp.br/moodle/mod/forum/discuss.php?d=7294)	ELETROCARDIOGRAMA 109	EKG Challenges	00:03:27	DURING
47030	course view (http://www.ggte.unicamp.br/moodle/course/view.php?id=219)	MD136 - Emergências Clínicas	Other activity	01:14:16	DURING
47030	course view (http://www.ggte.unicamp.br/moodle/course/view.php?id=219)	MD136 - Emergências Clínicas	Other activity	00:01:44	DURING
47030	forum view forum (http://www.ggte.unicamp.br/moodle/mod/forum/view.php?id=52198)	ELETROCARDIOGRAMA 109	EKG Challenges	00:00:02	DURING
47030	forum view discussion (http://www.ggte.unicamp.br/moodle/mod/forum/discuss.php?d=7294)	ELETROCARDIOGRAMA 109	EKG Challenges	00:09:12	DURING
47030	course view (http://www.ggte.unicamp.br/moodle/course/view.php?id=219)	MD136 - Emergências Clínicas	Other activity	00:00:18	DURING
47030	forum view forum (http://www.ggte.unicamp.br/moodle/mod/forum/view.php?id=52198)	ELETROCARDIOGRAMA 109	EKG Challenges	00:00:03	DURING
47030	forum view discussion (http://www.ggte.unicamp.br/moodle/mod/forum/discuss.php?d=7294)	ELETROCARDIOGRAMA 109	EKG Challenges	00:22:14	DURING
47030	forum add post (http://www.ggte.unicamp.br/moodle/mod/forum/discuss.php?d=7294&amp;parent=17929)	Re: ELETROCARDIOGRAMA 109	Other activity	00:00:03	DURING
47030	forum view discussion (http://www.ggte.unicamp.br/moodle/mod/forum/discuss.php?d=7294)	ELETROCARDIOGRAMA 109	EKG Challenges	00:00:11	DURING
47030	course view (http://www.ggte.unicamp.br/moodle/course/view.php?id=219)	MD136 - Emergências Clínicas	Other activity	00:00:18	DURING
47030	forum view forum (http://www.ggte.unicamp.br/moodle/mod/forum/view.php?id=52040)	DESAFIO DE ULTRASSONOGRAFIA 23	Other activity	00:00:04	DURING
47030	course view (http://www.ggte.unicamp.br/moodle/course/view.php?id=219)	MD136 - Emergências Clínicas	Other activity	00:00:07	DURING
47030	quiz view (http://www.ggte.unicamp.br/moodle/mod/quiz/view.php?id=52096)	QUIZ DE ULTRASSONOGRAFIA 19	Emergency Quiz.	00:00:03	DURING
47030	quiz attempt (http://www.ggte.unicamp.br/moodle/mod/quiz/review.php?attempt=149757)	QUIZ DE ULTRASSONOGRAFIA 19	Emergency Quiz.	00:00:00	DURING
47030	quiz continue attempt (http://www.ggte.unicamp.br/moodle/mod/quiz/review.php?attempt=149757)	QUIZ DE ULTRASSONOGRAFIA 19	Emergency Quiz.	00:01:16	DURING
47030	quiz continue attempt (http://www.ggte.unicamp.br/moodle/mod/quiz/review.php?attempt=149757)	QUIZ DE ULTRASSONOGRAFIA 19	Emergency Quiz.	00:00:12	DURING
47030	quiz continue attempt (http://www.ggte.unicamp.br/moodle/mod/quiz/review.php?attempt=149757)	QUIZ DE ULTRASSONOGRAFIA 19	Emergency Quiz.	00:01:04	DURING
47030	quiz continue attempt (http://www.ggte.unicamp.br/moodle/mod/quiz/review.php?attempt=149757)	QUIZ DE ULTRASSONOGRAFIA 19	Emergency Quiz.	00:00:11	DURING
47030	quiz view summary (http://www.ggte.unicamp.br/moodle/mod/quiz/summary.php?attempt=149757)	QUIZ DE ULTRASSONOGRAFIA 19	Emergency Quiz.	00:00:05	DURING
47030	quiz close attempt (http://www.ggte.unicamp.br/moodle/mod/quiz/review.php?attempt=149757)	QUIZ DE ULTRASSONOGRAFIA 19	Emergency Quiz.	00:00:01	DURING
47030	quiz review (http://www.ggte.unicamp.br/moodle/mod/quiz/review.php?attempt=149757)	QUIZ DE ULTRASSONOGRAFIA 19	Emergency Quiz.	00:00:02	DURING
47030	course view (http://www.ggte.unicamp.br/moodle/course/view.php?id=219)	MD136 - Emergências Clínicas	Other activity	00:36:04	DURING
47030	course view (http://www.ggte.unicamp.br/moodle/course/view.php?id=219)	MD136 - Emergências Clínicas	Other activity	00:00:14	DURING
47030	forum view forum (http://www.ggte.unicamp.br/moodle/mod/forum/view.php?id=38578)	DESAFIO RADIOLÓGICO 04	Radiology Challenge	00:00:04	DURING
47030	forum view discussion (http://www.ggte.unicamp.br/moodle/mod/forum/discuss.php?d=4097)	DESAFIO RADIOLÓGICO 04	Radiology Challenge	00:03:54	DURING
47030	forum view forum (http://www.ggte.unicamp.br/moodle/mod/forum/view.php?id=38579)	DESAFIO RADIOLÓGICO 05	Radiology Challenge	00:00:02	DURING
47030	forum view discussion (http://www.ggte.unicamp.br/moodle/mod/forum/discuss.php?d=4098)	DESAFIO RADIOLÓGICO 05	Radiology Challenge		DURING
47030	course view (http://www.ggte.unicamp.br/moodle/course/view.php?id=219)	MD136 - Emergências Clínicas	Other activity	00:00:48	DURING
47030	forum view forum (http://www.ggte.unicamp.br/moodle/mod/forum/view.php?id=52090)	VISITA VIRTUAL 114	Virtual Rounds	00:00:05	DURING
47030	forum view discussion (http://www.ggte.unicamp.br/moodle/mod/forum/discuss.php?d=7298)	CASO 114 - PARTE 4	Virtual Rounds	00:03:37	DURING
47030	forum view discussion (http://www.ggte.unicamp.br/moodle/mod/forum/discuss.php?d=7293)	CASO 114 - PARTE 3	Virtual Rounds	00:00:40	DURING
47030	course view (http://www.ggte.unicamp.br/moodle/course/view.php?id=219)	MD136 - Emergências Clínicas	Other activity		DURING
47030	course view (http://www.ggte.unicamp.br/moodle/course/view.php?id=219)	MD136 - Emergências Clínicas	Other activity	00:00:15	DURING
47030	forum view forum (http://www.ggte.unicamp.br/moodle/mod/forum/view.php?id=52198)	ELETROCARDIOGRAMA 109	EKG Challenges	00:00:03	DURING
47030	course view (http://www.ggte.unicamp.br/moodle/course/view.php?id=219)	MD136 - Emergências Clínicas	Other activity	00:54:29	DURING
47030	course view (http://www.ggte.unicamp.br/moodle/course/view.php?id=219)	MD136 - Emergências Clínicas	Other activity	00:01:19	DURING
47030	forum view forum (http://www.ggte.unicamp.br/moodle/mod/forum/view.php?id=52199)	DESAFIO RADIOLÓGICO 77	Radiology Challenge	00:00:03	DURING
47030	forum view discussion (http://www.ggte.unicamp.br/moodle/mod/forum/discuss.php?d=7295)	DESAFIO RADIOLÓGICO 77	Radiology Challenge	00:00:13	DURING
47030	course view (http://www.ggte.unicamp.br/moodle/course/view.php?id=219)	MD136 - Emergências Clínicas	Other activity	00:00:07	DURING
47030	forum view forum (http://www.ggte.unicamp.br/moodle/mod/forum/view.php?id=52198)	ELETROCARDIOGRAMA 109	EKG Challenges	00:00:02	DURING
47030	forum view discussion (http://www.ggte.unicamp.br/moodle/mod/forum/discuss.php?d=7294)	ELETROCARDIOGRAMA 109	EKG Challenges	00:00:17	DURING
47030	course view (http://www.ggte.unicamp.br/moodle/course/view.php?id=219)	MD136 - Emergências Clínicas	Other activity	00:00:19	DURING
47030	forum view forum (http://www.ggte.unicamp.br/moodle/mod/forum/view.php?id=52040)	DESAFIO DE ULTRASSONOGRAFIA 23	Other activity	00:00:02	DURING
47030	forum view discussion (http://www.ggte.unicamp.br/moodle/mod/forum/discuss.php?d=7223)	DESAFIO DE ULTRASSONOGRAFIA 23	Other activity	00:00:09	DURING
47030	course view (http://www.ggte.unicamp.br/moodle/course/view.php?id=219)	MD136 - Emergências Clínicas	Other activity		DURING
47030	course view (http://www.ggte.unicamp.br/moodle/course/view.php?id=219)	MD136 - Emergências Clínicas	Other activity	00:00:10	DURING
47030	forum view forum (http://www.ggte.unicamp.br/moodle/mod/forum/view.php?id=52276)	VISITA VIRTUAL 115	Virtual Rounds	00:00:13	DURING
47030	forum view discussion (http://www.ggte.unicamp.br/moodle/mod/forum/discuss.php?d=7303)	CASO 115 - PARTE 1	Virtual Rounds	00:20:23	DURING
47030	course view (http://www.ggte.unicamp.br/moodle/course/view.php?id=219)	MD136 - Emergências Clínicas	Other activity	00:01:11	DURING
47030	glossary view (http://www.ggte.unicamp.br/moodle/mod/glossary/view.php?id=40459&amp;tab=-1)	COMA	Other activity	00:00:25	DURING
47030	forum view forum (http://www.ggte.unicamp.br/moodle/mod/forum/view.php?id=39847)	VISITA VIRTUAL 39	Virtual Rounds	00:00:04	DURING
47030	forum view discussion (http://www.ggte.unicamp.br/moodle/mod/forum/discuss.php?d=4562)	CASO 39 - PARTE 2	Virtual Rounds	00:01:36	DURING
47030	forum add post (http://www.ggte.unicamp.br/moodle/mod/forum/discuss.php?d=7303&amp;parent=17937)	Re: CASO 115 - PARTE 1	Other activity	00:00:03	DURING
47030	forum view discussion (http://www.ggte.unicamp.br/moodle/mod/forum/discuss.php?d=7303)	CASO 115 - PARTE 1	Virtual Rounds	00:00:18	DURING
47030	course view (http://www.ggte.unicamp.br/moodle/course/view.php?id=219)	MD136 - Emergências Clínicas	Other activity	00:00:16	DURING
47030	forum view forum (http://www.ggte.unicamp.br/moodle/mod/forum/view.php?id=52199)	DESAFIO RADIOLÓGICO 77	Radiology Challenge	00:00:05	DURING
47030	course view (http://www.ggte.unicamp.br/moodle/course/view.php?id=219)	MD136 - Emergências Clínicas	Other activity	00:00:08	DURING
47030	forum view forum (http://www.ggte.unicamp.br/moodle/mod/forum/view.php?id=52198)	ELETROCARDIOGRAMA 109	EKG Challenges		DURING
47030	course view (http://www.ggte.unicamp.br/moodle/course/view.php?id=219)	MD136 - Emergências Clínicas	Other activity	00:00:19	DURING
47030	forum view forum (http://www.ggte.unicamp.br/moodle/mod/forum/view.php?id=52040)	DESAFIO DE ULTRASSONOGRAFIA 23	Other activity	00:00:10	DURING
47030	forum view discussion (http://www.ggte.unicamp.br/moodle/mod/forum/discuss.php?d=7223)	DESAFIO DE ULTRASSONOGRAFIA 23	Other activity	00:04:03	DURING
47030	forum view forum (http://www.ggte.unicamp.br/moodle/mod/forum/view.php?id=52199)	DESAFIO RADIOLÓGICO 77	Radiology Challenge	00:00:15	DURING
47030	forum view forum (http://www.ggte.unicamp.br/moodle/mod/forum/view.php?id=52198)	ELETROCARDIOGRAMA 109	EKG Challenges	00:00:17	DURING
47030	forum view forum (http://www.ggte.unicamp.br/moodle/mod/forum/view.php?id=52276)	VISITA VIRTUAL 115	Virtual Rounds	00:00:06	DURING
47030	forum view discussion (http://www.ggte.unicamp.br/moodle/mod/forum/discuss.php?d=7303)	CASO 115 - PARTE 1	Virtual Rounds		DURING
47030	forum view forum (http://www.ggte.unicamp.br/moodle/mod/forum/view.php?id=52199)	DESAFIO RADIOLÓGICO 77	Radiology Challenge	00:00:06	DURING
47030	forum view discussion (http://www.ggte.unicamp.br/moodle/mod/forum/discuss.php?d=7295)	DESAFIO RADIOLÓGICO 77	Radiology Challenge	00:13:58	DURING
47030	forum view forum (http://www.ggte.unicamp.br/moodle/mod/forum/view.php?id=52276)	VISITA VIRTUAL 115	Virtual Rounds	00:00:13	DURING
47030	forum view discussion (http://www.ggte.unicamp.br/moodle/mod/forum/discuss.php?d=7308)	CASO 115 - PARTE 2	Virtual Rounds		DURING
47030	course view (http://www.ggte.unicamp.br/moodle/course/view.php?id=219)	MD136 - Emergências Clínicas	Other activity	00:00:01	DURING
47030	forum view forum (http://www.ggte.unicamp.br/moodle/mod/forum/view.php?id=52460)	DESAFIO RADIOLÓGICO 78	Radiology Challenge	00:00:06	DURING
47030	forum view discussion (http://www.ggte.unicamp.br/moodle/mod/forum/discuss.php?d=7309)	DESAFIO RADIOLÓGICO 78	Radiology Challenge	00:00:47	DURING
47030	forum view forum (http://www.ggte.unicamp.br/moodle/mod/forum/view.php?id=52276)	VISITA VIRTUAL 115	Virtual Rounds	00:00:45	DURING
47030	forum view discussion (http://www.ggte.unicamp.br/moodle/mod/forum/discuss.php?d=7308)	CASO 115 - PARTE 2	Virtual Rounds	00:01:40	DURING
47030	forum view forum (http://www.ggte.unicamp.br/moodle/mod/forum/view.php?id=52276)	VISITA VIRTUAL 115	Virtual Rounds	00:00:26	DURING
47030	forum view discussion (http://www.ggte.unicamp.br/moodle/mod/forum/discuss.php?d=7303)	CASO 115 - PARTE 1	Virtual Rounds	00:07:06	DURING
47030	forum add post (http://www.ggte.unicamp.br/moodle/mod/forum/discuss.php?d=7308&amp;parent=17955)	Re: CASO 115 - PARTE 2	Other activity	00:00:04	DURING
47030	forum view discussion (http://www.ggte.unicamp.br/moodle/mod/forum/discuss.php?d=7308)	CASO 115 - PARTE 2	Virtual Rounds	00:00:01	DURING
47030	forum view discussion (http://www.ggte.unicamp.br/moodle/mod/forum/discuss.php?d=7308)	CASO 115 - PARTE 2	Virtual Rounds	00:00:29	DURING
47030	course view (http://www.ggte.unicamp.br/moodle/course/view.php?id=219)	MD136 - Emergências Clínicas	Other activity	00:00:26	DURING
47030	forum view forum (http://www.ggte.unicamp.br/moodle/mod/forum/view.php?id=52198)	ELETROCARDIOGRAMA 109	EKG Challenges	00:00:03	DURING
47030	course view (http://www.ggte.unicamp.br/moodle/course/view.php?id=219)	MD136 - Emergências Clínicas	Other activity	00:00:13	DURING
47030	forum view forum (http://www.ggte.unicamp.br/moodle/mod/forum/view.php?id=52199)	DESAFIO RADIOLÓGICO 77	Radiology Challenge	00:01:20	DURING
47030	forum view discussion (http://www.ggte.unicamp.br/moodle/mod/forum/discuss.php?d=7295)	DESAFIO RADIOLÓGICO 77	Radiology Challenge		DURING
47030	course view (http://www.ggte.unicamp.br/moodle/course/view.php?id=219)	MD136 - Emergências Clínicas	Other activity	00:00:12	DURING
47030	course view (http://www.ggte.unicamp.br/moodle/course/view.php?id=219)	MD136 - Emergências Clínicas	Other activity	00:00:09	DURING
47030	forum view forum (http://www.ggte.unicamp.br/moodle/mod/forum/view.php?id=52276)	VISITA VIRTUAL 115	Virtual Rounds	00:00:07	DURING
47030	forum view discussion (http://www.ggte.unicamp.br/moodle/mod/forum/discuss.php?d=7308)	CASO 115 - PARTE 2	Virtual Rounds	00:00:17	DURING
47030	forum view discussion (http://www.ggte.unicamp.br/moodle/mod/forum/discuss.php?d=7319)	CASO 115 - PARTE 3	Virtual Rounds	00:03:22	DURING
47030	forum view forum (http://www.ggte.unicamp.br/moodle/mod/forum/view.php?id=52466)	ELETROCARDIOGRAMA 110	EKG Challenges	00:00:02	DURING
47030	course view (http://www.ggte.unicamp.br/moodle/course/view.php?id=219)	MD136 - Emergências Clínicas	Other activity	00:00:06	DURING
47030	forum view forum (http://www.ggte.unicamp.br/moodle/mod/forum/view.php?id=52198)	ELETROCARDIOGRAMA 109	EKG Challenges	00:00:02	DURING
47030	forum view discussion (http://www.ggte.unicamp.br/moodle/mod/forum/discuss.php?d=7294)	ELETROCARDIOGRAMA 109	EKG Challenges	00:02:16	DURING
47030	course view (http://www.ggte.unicamp.br/moodle/course/view.php?id=219)	MD136 - Emergências Clínicas	Other activity	00:00:07	DURING
47030	forum view forum (http://www.ggte.unicamp.br/moodle/mod/forum/view.php?id=52466)	ELETROCARDIOGRAMA 110	EKG Challenges	00:00:02	DURING
47030	forum view discussion (http://www.ggte.unicamp.br/moodle/mod/forum/discuss.php?d=7321)	ELETROCARDIOGRAMA 110	EKG Challenges	00:01:51	DURING
47030	course view (http://www.ggte.unicamp.br/moodle/course/view.php?id=219)	MD136 - Emergências Clínicas	Other activity	00:00:08	DURING
47030	glossary view (http://www.ggte.unicamp.br/moodle/mod/glossary/view.php?id=40476&amp;tab=-1)	ECG - BLOQUEIOS DE RAMO	Other activity	00:00:03	DURING
47030	forum view forum (http://www.ggte.unicamp.br/moodle/mod/forum/view.php?id=44994)	ELETROCARDIOGRAMA 57	EKG Challenges	00:00:02	DURING
47030	forum view discussion (http://www.ggte.unicamp.br/moodle/mod/forum/discuss.php?d=5224)	ELETROCARDIOGRAMA 57	EKG Challenges	00:00:17	DURING
47030	forum view forum (http://www.ggte.unicamp.br/moodle/mod/forum/view.php?id=47734)	ELETROCARDIOGRAMA 73	EKG Challenges	00:00:01	DURING
47030	forum view discussion (http://www.ggte.unicamp.br/moodle/mod/forum/discuss.php?d=5724)	ELETROCARDIOGRAMA 73	EKG Challenges	00:00:08	DURING
47030	forum view forum (http://www.ggte.unicamp.br/moodle/mod/forum/view.php?id=43935)	ELETROCARDIOGRAMA 54	EKG Challenges	00:00:01	DURING
47030	forum view discussion (http://www.ggte.unicamp.br/moodle/mod/forum/discuss.php?d=5032)	ELETROCARDIOGRAMA 54	EKG Challenges	00:00:06	DURING
47030	forum view forum (http://www.ggte.unicamp.br/moodle/mod/forum/view.php?id=39764)	ELETROCARDIOGRAMA 40	EKG Challenges	00:00:02	DURING
47030	forum view discussion (http://www.ggte.unicamp.br/moodle/mod/forum/discuss.php?d=4460)	ELETROCARDIOGRAMA 40	EKG Challenges	00:00:08	DURING
47030	forum view forum (http://www.ggte.unicamp.br/moodle/mod/forum/view.php?id=39342)	ELETROCARDIOGRAMA 34	EKG Challenges	00:00:01	DURING
47030	forum view discussion (http://www.ggte.unicamp.br/moodle/mod/forum/discuss.php?d=4326)	ELETROCARDIOGRAMA 34	EKG Challenges	00:00:31	DURING
47030	forum view forum (http://www.ggte.unicamp.br/moodle/mod/forum/view.php?id=38227)	ELETROCARDIOGRAMA 18	EKG Challenges	00:00:03	DURING
47030	forum view discussion (http://www.ggte.unicamp.br/moodle/mod/forum/discuss.php?d=3796)	ELETROCARDIOGRAMA 18	EKG Challenges		DURING
47030	forum view forum (http://www.ggte.unicamp.br/moodle/mod/forum/view.php?id=52276)	VISITA VIRTUAL 115	Virtual Rounds	00:00:03	DURING
47030	forum view discussion (http://www.ggte.unicamp.br/moodle/mod/forum/discuss.php?d=7319)	CASO 115 - PARTE 3	Virtual Rounds	00:10:36	DURING
47030	forum view forum (http://www.ggte.unicamp.br/moodle/mod/forum/view.php?id=52276)	VISITA VIRTUAL 115	Virtual Rounds	00:00:05	DURING
47030	forum view discussion (http://www.ggte.unicamp.br/moodle/mod/forum/discuss.php?d=7308)	CASO 115 - PARTE 2	Virtual Rounds	00:05:50	DURING
47030	forum view forum (http://www.ggte.unicamp.br/moodle/mod/forum/view.php?id=52276)	VISITA VIRTUAL 115	Virtual Rounds	00:00:03	DURING
47030	forum view discussion (http://www.ggte.unicamp.br/moodle/mod/forum/discuss.php?d=7308)	CASO 115 - PARTE 2	Virtual Rounds	00:10:04	DURING
47030	forum add post (http://www.ggte.unicamp.br/moodle/mod/forum/discuss.php?d=7319&amp;parent=17978)	Re: CASO 115 - PARTE 3	Other activity	00:00:03	DURING
47030	forum view discussion (http://www.ggte.unicamp.br/moodle/mod/forum/discuss.php?d=7319)	CASO 115 - PARTE 3	Virtual Rounds	00:00:00	DURING
47030	forum view discussion (http://www.ggte.unicamp.br/moodle/mod/forum/discuss.php?d=7319)	CASO 115 - PARTE 3	Virtual Rounds	00:00:10	DURING
47030	course view (http://www.ggte.unicamp.br/moodle/course/view.php?id=219)	MD136 - Emergências Clínicas	Other activity	00:00:14	DURING
47030	forum view forum (http://www.ggte.unicamp.br/moodle/mod/forum/view.php?id=52466)	ELETROCARDIOGRAMA 110	EKG Challenges	00:00:03	DURING
47030	forum view discussion (http://www.ggte.unicamp.br/moodle/mod/forum/discuss.php?d=7321)	ELETROCARDIOGRAMA 110	EKG Challenges		DURING
47030	forum view discussion (http://www.ggte.unicamp.br/moodle/mod/forum/discuss.php?d=7324)	CASO 115 - PARTE 4	Virtual Rounds		DURING
47030	forum view forum (http://www.ggte.unicamp.br/moodle/mod/forum/view.php?id=52276)	VISITA VIRTUAL 115	Virtual Rounds	00:00:43	DURING
47030	forum view discussion (http://www.ggte.unicamp.br/moodle/mod/forum/discuss.php?d=7324)	CASO 115 - PARTE 4	Virtual Rounds	00:33:56	DURING
47030	course view (http://www.ggte.unicamp.br/moodle/course/view.php?id=219)	MD136 - Emergências Clínicas	Other activity	00:00:19	DURING
47030	forum view forum (http://www.ggte.unicamp.br/moodle/mod/forum/view.php?id=52276)	VISITA VIRTUAL 115	Virtual Rounds	00:00:03	DURING
47030	forum view discussion (http://www.ggte.unicamp.br/moodle/mod/forum/discuss.php?d=7324)	CASO 115 - PARTE 4	Virtual Rounds	00:06:33	DURING
47030	forum add post (http://www.ggte.unicamp.br/moodle/mod/forum/discuss.php?d=7324&amp;parent=18002)	Re: CASO 115 - PARTE 4	Other activity	00:00:03	DURING
47030	forum view discussion (http://www.ggte.unicamp.br/moodle/mod/forum/discuss.php?d=7324)	CASO 115 - PARTE 4	Virtual Rounds	00:00:17	DURING
47030	course view (http://www.ggte.unicamp.br/moodle/course/view.php?id=219)	MD136 - Emergências Clínicas	Other activity	00:00:17	DURING
47030	forum view forum (http://www.ggte.unicamp.br/moodle/mod/forum/view.php?id=52466)	ELETROCARDIOGRAMA 110	EKG Challenges	00:00:02	DURING
47030	forum view discussion (http://www.ggte.unicamp.br/moodle/mod/forum/discuss.php?d=7321)	ELETROCARDIOGRAMA 110	EKG Challenges	00:03:38	DURING
47030	forum view forum (http://www.ggte.unicamp.br/moodle/mod/forum/view.php?id=36357)	ELETROCARDIOGRAMA 03	EKG Challenges	00:00:03	DURING
47030	forum view discussion (http://www.ggte.unicamp.br/moodle/mod/forum/discuss.php?d=3637)	ELETROCARDIOGRAMA 03	EKG Challenges		DURING
47030	course view (http://www.ggte.unicamp.br/moodle/course/view.php?id=219)	MD136 - Emergências Clínicas	Other activity	00:00:11	DURING
47030	forum view forum (http://www.ggte.unicamp.br/moodle/mod/forum/view.php?id=52276)	VISITA VIRTUAL 115	Virtual Rounds	00:00:03	DURING
47030	forum view discussion (http://www.ggte.unicamp.br/moodle/mod/forum/discuss.php?d=7331)	CASO 115 - PARTE 5	Virtual Rounds	00:04:52	DURING
47030	course view (http://www.ggte.unicamp.br/moodle/course/view.php?id=219)	MD136 - Emergências Clínicas	Other activity	00:00:21	DURING
47030	forum view forum (http://www.ggte.unicamp.br/moodle/mod/forum/view.php?id=52039)	DESAFIO DE ULTRASSONOGRAFIA 22	Other activity	00:00:03	DURING
47030	forum view discussion (http://www.ggte.unicamp.br/moodle/mod/forum/discuss.php?d=7220)	DESAFIO DE ULTRASSONOGRAFIA 22	Other activity	00:00:20	DURING
47030	course view (http://www.ggte.unicamp.br/moodle/course/view.php?id=219)	MD136 - Emergências Clínicas	Other activity	00:00:03	DURING
47030	forum view forum (http://www.ggte.unicamp.br/moodle/mod/forum/view.php?id=52040)	DESAFIO DE ULTRASSONOGRAFIA 23	Other activity	00:00:02	DURING
47030	forum view discussion (http://www.ggte.unicamp.br/moodle/mod/forum/discuss.php?d=7223)	DESAFIO DE ULTRASSONOGRAFIA 23	Other activity	00:00:12	DURING
47030	course view (http://www.ggte.unicamp.br/moodle/course/view.php?id=219)	MD136 - Emergências Clínicas	Other activity	00:00:06	DURING
47030	quiz view (http://www.ggte.unicamp.br/moodle/mod/quiz/view.php?id=52465)	QUIZ DE ULTRASSONOGRAFIA 20	Emergency Quiz.	00:00:02	DURING
47030	quiz attempt (http://www.ggte.unicamp.br/moodle/mod/quiz/review.php?attempt=151445)	QUIZ DE ULTRASSONOGRAFIA 20	Emergency Quiz.	00:00:00	DURING
47030	quiz continue attempt (http://www.ggte.unicamp.br/moodle/mod/quiz/review.php?attempt=151445)	QUIZ DE ULTRASSONOGRAFIA 20	Emergency Quiz.	00:01:51	DURING
47030	quiz continue attempt (http://www.ggte.unicamp.br/moodle/mod/quiz/review.php?attempt=151445)	QUIZ DE ULTRASSONOGRAFIA 20	Emergency Quiz.	00:00:04	DURING
47030	quiz continue attempt (http://www.ggte.unicamp.br/moodle/mod/quiz/review.php?attempt=151445)	QUIZ DE ULTRASSONOGRAFIA 20	Emergency Quiz.	00:00:10	DURING
47030	quiz continue attempt (http://www.ggte.unicamp.br/moodle/mod/quiz/review.php?attempt=151445)	QUIZ DE ULTRASSONOGRAFIA 20	Emergency Quiz.	00:01:06	DURING
47030	quiz continue attempt (http://www.ggte.unicamp.br/moodle/mod/quiz/review.php?attempt=151445)	QUIZ DE ULTRASSONOGRAFIA 20	Emergency Quiz.	00:00:39	DURING
47030	quiz continue attempt (http://www.ggte.unicamp.br/moodle/mod/quiz/review.php?attempt=151445)	QUIZ DE ULTRASSONOGRAFIA 20	Emergency Quiz.	00:00:06	DURING
47030	quiz view summary (http://www.ggte.unicamp.br/moodle/mod/quiz/summary.php?attempt=151445)	QUIZ DE ULTRASSONOGRAFIA 20	Emergency Quiz.	00:00:04	DURING
47030	quiz close attempt (http://www.ggte.unicamp.br/moodle/mod/quiz/review.php?attempt=151445)	QUIZ DE ULTRASSONOGRAFIA 20	Emergency Quiz.	00:00:01	DURING
47030	quiz review (http://www.ggte.unicamp.br/moodle/mod/quiz/review.php?attempt=151445)	QUIZ DE ULTRASSONOGRAFIA 20	Emergency Quiz.	00:00:03	DURING
47030	course view (http://www.ggte.unicamp.br/moodle/course/view.php?id=219)	MD136 - Emergências Clínicas	Other activity	00:00:10	DURING
47030	quiz view (http://www.ggte.unicamp.br/moodle/mod/quiz/view.php?id=52465)	QUIZ DE ULTRASSONOGRAFIA 20	Emergency Quiz.	00:00:03	DURING
47030	quiz attempt (http://www.ggte.unicamp.br/moodle/mod/quiz/review.php?attempt=151446)	QUIZ DE ULTRASSONOGRAFIA 20	Emergency Quiz.	00:00:00	DURING
47030	quiz continue attempt (http://www.ggte.unicamp.br/moodle/mod/quiz/review.php?attempt=151446)	QUIZ DE ULTRASSONOGRAFIA 20	Emergency Quiz.	00:00:04	DURING
47030	quiz continue attempt (http://www.ggte.unicamp.br/moodle/mod/quiz/review.php?attempt=151446)	QUIZ DE ULTRASSONOGRAFIA 20	Emergency Quiz.	00:00:03	DURING
47030	quiz continue attempt (http://www.ggte.unicamp.br/moodle/mod/quiz/review.php?attempt=151446)	QUIZ DE ULTRASSONOGRAFIA 20	Emergency Quiz.	00:00:02	DURING
47030	quiz continue attempt (http://www.ggte.unicamp.br/moodle/mod/quiz/review.php?attempt=151446)	QUIZ DE ULTRASSONOGRAFIA 20	Emergency Quiz.	00:00:06	DURING
47030	quiz continue attempt (http://www.ggte.unicamp.br/moodle/mod/quiz/review.php?attempt=151446)	QUIZ DE ULTRASSONOGRAFIA 20	Emergency Quiz.	00:00:02	DURING
47030	quiz view summary (http://www.ggte.unicamp.br/moodle/mod/quiz/summary.php?attempt=151446)	QUIZ DE ULTRASSONOGRAFIA 20	Emergency Quiz.	00:00:02	DURING
47030	course view (http://www.ggte.unicamp.br/moodle/course/view.php?id=219)	MD136 - Emergências Clínicas	Other activity	00:00:22	DURING
47030	forum view forum (http://www.ggte.unicamp.br/moodle/mod/forum/view.php?id=52466)	ELETROCARDIOGRAMA 110	EKG Challenges	00:00:02	DURING
47030	forum view discussion (http://www.ggte.unicamp.br/moodle/mod/forum/discuss.php?d=7321)	ELETROCARDIOGRAMA 110	EKG Challenges	00:20:14	DURING
47030	forum add post (http://www.ggte.unicamp.br/moodle/mod/forum/discuss.php?d=7321&amp;parent=18006)	Re: ELETROCARDIOGRAMA 110	Other activity	00:00:04	DURING
47030	forum view discussion (http://www.ggte.unicamp.br/moodle/mod/forum/discuss.php?d=7321)	ELETROCARDIOGRAMA 110	EKG Challenges	00:00:05	DURING
47030	course view (http://www.ggte.unicamp.br/moodle/course/view.php?id=219)	MD136 - Emergências Clínicas	Other activity	00:00:11	DURING
47030	forum view forum (http://www.ggte.unicamp.br/moodle/mod/forum/view.php?id=52276)	VISITA VIRTUAL 115	Virtual Rounds	00:00:04	DURING
47030	forum view discussion (http://www.ggte.unicamp.br/moodle/mod/forum/discuss.php?d=7331)	CASO 115 - PARTE 5	Virtual Rounds		DURING
47030	course view (http://www.ggte.unicamp.br/moodle/course/view.php?id=219)	MD136 - Emergências Clínicas	Other activity	00:00:14	DURING
47030	quiz view (http://www.ggte.unicamp.br/moodle/mod/quiz/view.php?id=52505)	QUIZ DA EMERGÊNCIA 69	Emergency Quiz.	00:00:04	DURING
47030	quiz attempt (http://www.ggte.unicamp.br/moodle/mod/quiz/review.php?attempt=151458)	QUIZ DA EMERGÊNCIA 69	Emergency Quiz.	00:00:00	DURING
47030	quiz continue attempt (http://www.ggte.unicamp.br/moodle/mod/quiz/review.php?attempt=151458)	QUIZ DA EMERGÊNCIA 69	Emergency Quiz.		DURING
47030	course view (http://www.ggte.unicamp.br/moodle/course/view.php?id=219)	MD136 - Emergências Clínicas	Other activity	00:00:15	DURING
47030	forum view forum (http://www.ggte.unicamp.br/moodle/mod/forum/view.php?id=52466)	ELETROCARDIOGRAMA 110	EKG Challenges	00:00:03	DURING
47030	forum view discussion (http://www.ggte.unicamp.br/moodle/mod/forum/discuss.php?d=7321)	ELETROCARDIOGRAMA 110	EKG Challenges		DURING
47030	course view (http://www.ggte.unicamp.br/moodle/course/view.php?id=219)	MD136 - Emergências Clínicas	Other activity	00:00:17	DURING
47030	forum view forum (http://www.ggte.unicamp.br/moodle/mod/forum/view.php?id=52613)	VISITA VIRTUAL 116	Virtual Rounds	00:00:13	DURING
47030	forum view discussion (http://www.ggte.unicamp.br/moodle/mod/forum/discuss.php?d=7342)	CASO 116 - PARTE 1	Virtual Rounds		DURING
47030	course view (http://www.ggte.unicamp.br/moodle/course/view.php?id=219)	MD136 - Emergências Clínicas	Other activity	00:00:14	DURING
47030	course view (http://www.ggte.unicamp.br/moodle/course/view.php?id=219)	MD136 - Emergências Clínicas	Other activity	00:00:09	DURING
47030	forum view forum (http://www.ggte.unicamp.br/moodle/mod/forum/view.php?id=52464)	DESAFIO DE ULTRASSONOGRAFIA 24	Other activity	00:00:04	DURING
47030	forum view discussion (http://www.ggte.unicamp.br/moodle/mod/forum/discuss.php?d=7312)	DESAFIO DE ULTRASSONOGRAFIA 24	Other activity	00:10:47	DURING
47030	forum view discussion (http://www.ggte.unicamp.br/moodle/mod/forum/discuss.php?d=7312)	DESAFIO DE ULTRASSONOGRAFIA 24	Other activity	00:48:38	DURING
47030	forum add post (http://www.ggte.unicamp.br/moodle/mod/forum/discuss.php?d=7312&amp;parent=18018)	Re: DESAFIO DE ULTRASSONOGRAFIA 24	Other activity	00:00:04	DURING
47030	forum view discussion (http://www.ggte.unicamp.br/moodle/mod/forum/discuss.php?d=7312)	DESAFIO DE ULTRASSONOGRAFIA 24	Other activity	00:00:13	DURING
47030	forum view forum (http://www.ggte.unicamp.br/moodle/mod/forum/view.php?id=52460)	DESAFIO RADIOLÓGICO 78	Radiology Challenge	00:00:04	DURING
47030	forum view discussion (http://www.ggte.unicamp.br/moodle/mod/forum/discuss.php?d=7309)	DESAFIO RADIOLÓGICO 78	Radiology Challenge	00:14:25	DURING
47030	forum add post (http://www.ggte.unicamp.br/moodle/mod/forum/discuss.php?d=7309&amp;parent=18019)	Re: DESAFIO RADIOLÓGICO 78	Other activity	00:00:03	DURING
47030	forum view discussion (http://www.ggte.unicamp.br/moodle/mod/forum/discuss.php?d=7309)	DESAFIO RADIOLÓGICO 78	Radiology Challenge	00:00:05	DURING
47030	forum view discussion (http://www.ggte.unicamp.br/moodle/mod/forum/discuss.php?d=7309)	DESAFIO RADIOLÓGICO 78	Radiology Challenge	00:00:04	DURING
47030	course view (http://www.ggte.unicamp.br/moodle/course/view.php?id=219)	MD136 - Emergências Clínicas	Other activity	00:00:13	DURING
47030	forum view forum (http://www.ggte.unicamp.br/moodle/mod/forum/view.php?id=52466)	ELETROCARDIOGRAMA 110	EKG Challenges	00:00:02	DURING
47030	forum view discussion (http://www.ggte.unicamp.br/moodle/mod/forum/discuss.php?d=7321)	ELETROCARDIOGRAMA 110	EKG Challenges	00:08:33	DURING
47030	course view (http://www.ggte.unicamp.br/moodle/course/view.php?id=219)	MD136 - Emergências Clínicas	Other activity	00:00:07	DURING
47030	forum view forum (http://www.ggte.unicamp.br/moodle/mod/forum/view.php?id=52613)	VISITA VIRTUAL 116	Virtual Rounds	00:00:02	DURING
47030	forum view discussion (http://www.ggte.unicamp.br/moodle/mod/forum/discuss.php?d=7342)	CASO 116 - PARTE 1	Virtual Rounds	00:09:43	DURING
47030	forum add post (http://www.ggte.unicamp.br/moodle/mod/forum/discuss.php?d=7342&amp;parent=18020)	Re: CASO 116 - PARTE 1	Other activity	00:00:02	DURING
47030	forum view discussion (http://www.ggte.unicamp.br/moodle/mod/forum/discuss.php?d=7342)	CASO 116 - PARTE 1	Virtual Rounds	00:01:08	DURING
47030	forum update post (http://www.ggte.unicamp.br/moodle/mod/forum/discuss.php?d=7342%23p18020&amp;parent=18020)	Re: CASO 116 - PARTE 1	Other activity	00:00:03	DURING
47030	forum view discussion (http://www.ggte.unicamp.br/moodle/mod/forum/discuss.php?d=7342)	CASO 116 - PARTE 1	Virtual Rounds		DURING
47030	forum view forum (http://www.ggte.unicamp.br/moodle/mod/forum/view.php?id=52276)	VISITA VIRTUAL 115	Virtual Rounds	00:00:19	DURING
47030	forum view discussion (http://www.ggte.unicamp.br/moodle/mod/forum/discuss.php?d=7308)	CASO 115 - PARTE 2	Virtual Rounds	00:00:42	DURING
47030	course view (http://www.ggte.unicamp.br/moodle/course/view.php?id=219)	MD136 - Emergências Clínicas	Other activity	00:00:19	DURING
47030	forum view forum (http://www.ggte.unicamp.br/moodle/mod/forum/view.php?id=52613)	VISITA VIRTUAL 116	Virtual Rounds	00:00:11	DURING
47030	forum view discussion (http://www.ggte.unicamp.br/moodle/mod/forum/discuss.php?d=7342)	CASO 116 - PARTE 1	Virtual Rounds		DURING
47030	forum view forum (http://www.ggte.unicamp.br/moodle/mod/forum/view.php?id=52460)	DESAFIO RADIOLÓGICO 78	Radiology Challenge	00:00:11	DURING
47030	forum view discussion (http://www.ggte.unicamp.br/moodle/mod/forum/discuss.php?d=7309)	DESAFIO RADIOLÓGICO 78	Radiology Challenge	00:03:39	DURING
47030	forum view forum (http://www.ggte.unicamp.br/moodle/mod/forum/view.php?id=52613)	VISITA VIRTUAL 116	Virtual Rounds	00:00:15	DURING
47030	forum view discussion (http://www.ggte.unicamp.br/moodle/mod/forum/discuss.php?d=7343)	CASO 116 - PARTE 2	Virtual Rounds		DURING
47030	forum view discussion (http://www.ggte.unicamp.br/moodle/mod/forum/discuss.php?d=7321)	ELETROCARDIOGRAMA 110	EKG Challenges		DURING
47030	forum view forum (http://www.ggte.unicamp.br/moodle/mod/forum/view.php?id=52633)	ELETROCARDIOGRAMA 111	EKG Challenges	00:00:48	DURING
47030	forum view discussion (http://www.ggte.unicamp.br/moodle/mod/forum/discuss.php?d=7352)	ELETROCARDIOGRAMA 111	EKG Challenges	00:01:16	DURING
47030	forum view forum (http://www.ggte.unicamp.br/moodle/mod/forum/view.php?id=52613)	VISITA VIRTUAL 116	Virtual Rounds	00:00:08	DURING
47030	forum view discussion (http://www.ggte.unicamp.br/moodle/mod/forum/discuss.php?d=7343)	CASO 116 - PARTE 2	Virtual Rounds	00:00:42	DURING
47030	forum view discussion (http://www.ggte.unicamp.br/moodle/mod/forum/discuss.php?d=7351)	CASO 116 - PARTE 3	Virtual Rounds	00:24:56	DURING
47030	forum view discussion (http://www.ggte.unicamp.br/moodle/mod/forum/discuss.php?d=7351)	CASO 116 - PARTE 3	Virtual Rounds	00:00:08	DURING
47030	forum view discussion (http://www.ggte.unicamp.br/moodle/mod/forum/discuss.php?d=7351)	CASO 116 - PARTE 3	Virtual Rounds	00:24:26	DURING
47030	forum add post (http://www.ggte.unicamp.br/moodle/mod/forum/discuss.php?d=7351&amp;parent=18056)	Re: CASO 116 - PARTE 3	Other activity	00:00:07	DURING
47030	forum view discussion (http://www.ggte.unicamp.br/moodle/mod/forum/discuss.php?d=7351)	CASO 116 - PARTE 3	Virtual Rounds		DURING
47030	forum view forum (http://www.ggte.unicamp.br/moodle/mod/forum/view.php?id=52613)	VISITA VIRTUAL 116	Virtual Rounds	00:00:10	DURING
47030	forum view discussion (http://www.ggte.unicamp.br/moodle/mod/forum/discuss.php?d=7353)	CASO 116 - PARTE 4	Virtual Rounds		DURING
47030	forum view forum (http://www.ggte.unicamp.br/moodle/mod/forum/view.php?id=52613)	VISITA VIRTUAL 116	Virtual Rounds	00:00:10	DURING
47030	forum view discussion (http://www.ggte.unicamp.br/moodle/mod/forum/discuss.php?d=7353)	CASO 116 - PARTE 4	Virtual Rounds	00:12:37	DURING
47030	forum add post (http://www.ggte.unicamp.br/moodle/mod/forum/discuss.php?d=7353&amp;parent=18061)	Re: CASO 116 - PARTE 4	Other activity	00:00:12	DURING
47030	forum view discussion (http://www.ggte.unicamp.br/moodle/mod/forum/discuss.php?d=7353)	CASO 116 - PARTE 4	Virtual Rounds		DURING
47030	course view (http://www.ggte.unicamp.br/moodle/course/view.php?id=219)	MD136 - Emergências Clínicas	Other activity	00:00:17	DURING
47030	forum view forum (http://www.ggte.unicamp.br/moodle/mod/forum/view.php?id=52613)	VISITA VIRTUAL 116	Virtual Rounds	00:36:57	DURING
47030	forum view forum (http://www.ggte.unicamp.br/moodle/mod/forum/view.php?id=52613)	VISITA VIRTUAL 116	Virtual Rounds	00:00:05	DURING
47030	forum view discussion (http://www.ggte.unicamp.br/moodle/mod/forum/discuss.php?d=7354)	CASO 116 - PARTE 5	Virtual Rounds		DURING
47030	course view (http://www.ggte.unicamp.br/moodle/course/view.php?id=219)	MD136 - Emergências Clínicas	Other activity	00:00:51	DURING
47030	forum view forum (http://www.ggte.unicamp.br/moodle/mod/forum/view.php?id=52633)	ELETROCARDIOGRAMA 111	EKG Challenges	00:00:05	DURING
47030	forum view discussion (http://www.ggte.unicamp.br/moodle/mod/forum/discuss.php?d=7352)	ELETROCARDIOGRAMA 111	EKG Challenges	00:01:42	DURING
47030	course view (http://www.ggte.unicamp.br/moodle/course/view.php?id=219)	MD136 - Emergências Clínicas	Other activity	00:00:21	DURING
47030	glossary view (http://www.ggte.unicamp.br/moodle/mod/glossary/view.php?id=40479&amp;tab=-1)	ECG - MARCAPASSO	Other activity	00:00:11	DURING
47030	forum view forum (http://www.ggte.unicamp.br/moodle/mod/forum/view.php?id=40257)	ELETROCARDIOGRAMA 44	EKG Challenges	00:00:10	DURING
47030	forum view discussion (http://www.ggte.unicamp.br/moodle/mod/forum/discuss.php?d=5592)	ELETROCARDIOGRAMA 67	EKG Challenges	00:00:04	DURING
47030	forum view discussion (http://www.ggte.unicamp.br/moodle/mod/forum/discuss.php?d=5640)	ELETROCARDIOGRAMA 69	EKG Challenges	00:01:56	DURING
47030	forum view discussion (http://www.ggte.unicamp.br/moodle/mod/forum/discuss.php?d=4746)	ELETROCARDIOGRAMA 44	EKG Challenges		DURING
47030	course view (http://www.ggte.unicamp.br/moodle/course/view.php?id=219)	MD136 - Emergências Clínicas	Other activity	00:01:05	DURING
47030	glossary view (http://www.ggte.unicamp.br/moodle/mod/glossary/view.php?id=47711&amp;tab=-1)	RADIOLÓGICO - TOMOGRAFIA DE CRÂNIO	Other activity	00:00:28	DURING
47030	forum view discussion (http://www.ggte.unicamp.br/moodle/mod/forum/discuss.php?d=5645)	DESAFIO RADIOLÓGICO 40	Radiology Challenge		DURING
47030	forum view forum (http://www.ggte.unicamp.br/moodle/mod/forum/view.php?id=52464)	DESAFIO DE ULTRASSONOGRAFIA 24	Other activity	00:00:01	DURING
47030	forum view forum (http://www.ggte.unicamp.br/moodle/mod/forum/view.php?id=52654)	VISITA VIRTUAL 117	Virtual Rounds	00:00:03	DURING
47030	forum view discussion (http://www.ggte.unicamp.br/moodle/mod/forum/discuss.php?d=7312)	DESAFIO DE ULTRASSONOGRAFIA 24	Other activity	00:01:11	DURING
47030	forum view discussion (http://www.ggte.unicamp.br/moodle/mod/forum/discuss.php?d=7363)	CASO 117 - PARTE 1	Virtual Rounds	00:01:21	DURING
47030	course view (http://www.ggte.unicamp.br/moodle/course/view.php?id=219)	MD136 - Emergências Clínicas	Other activity	00:00:21	DURING
47030	glossary view (http://www.ggte.unicamp.br/moodle/mod/glossary/view.php?id=40470&amp;tab=-1)	HEMOPTISE	Other activity	00:00:06	DURING
47030	forum view forum (http://www.ggte.unicamp.br/moodle/mod/forum/view.php?id=51430)	VISITA VIRTUAL 106	Virtual Rounds	00:00:04	DURING
47030	forum view discussion (http://www.ggte.unicamp.br/moodle/mod/forum/discuss.php?d=6846)	CASO 106 - PARTE 2	Virtual Rounds	00:08:54	DURING
47030	forum add post (http://www.ggte.unicamp.br/moodle/mod/forum/discuss.php?d=7363&amp;parent=18077)	Re: CASO 117 - PARTE 1	Other activity	00:00:03	DURING
47030	forum view discussion (http://www.ggte.unicamp.br/moodle/mod/forum/discuss.php?d=7363)	CASO 117 - PARTE 1	Virtual Rounds		DURING
47030	course view (http://www.ggte.unicamp.br/moodle/course/view.php?id=219)	MD136 - Emergências Clínicas	Other activity	00:00:14	DURING
47030	forum view forum (http://www.ggte.unicamp.br/moodle/mod/forum/view.php?id=52630)	DESAFIO RADIOLÓGICO 79	Radiology Challenge	00:00:03	DURING
47030	forum view discussion (http://www.ggte.unicamp.br/moodle/mod/forum/discuss.php?d=7346)	DESAFIO RADIOLÓGICO 79	Radiology Challenge	00:03:49	DURING
47030	course view (http://www.ggte.unicamp.br/moodle/course/view.php?id=219)	MD136 - Emergências Clínicas	Other activity		DURING
47030	forum view forum (http://www.ggte.unicamp.br/moodle/mod/forum/view.php?id=52633)	ELETROCARDIOGRAMA 111	EKG Challenges	00:00:01	DURING
47030	forum view forum (http://www.ggte.unicamp.br/moodle/mod/forum/view.php?id=52654)	VISITA VIRTUAL 117	Virtual Rounds	00:00:04	DURING
47030	forum view forum (http://www.ggte.unicamp.br/moodle/mod/forum/view.php?id=52710)	DESAFIO RADIOLÓGICO 80	Radiology Challenge	00:00:02	DURING
47030	forum view discussion (http://www.ggte.unicamp.br/moodle/mod/forum/discuss.php?d=7367)	DESAFIO RADIOLÓGICO 80	Radiology Challenge	00:10:46	DURING
47030	forum view discussion (http://www.ggte.unicamp.br/moodle/mod/forum/discuss.php?d=7352)	ELETROCARDIOGRAMA 111	EKG Challenges	00:00:55	DURING
47030	course view (http://www.ggte.unicamp.br/moodle/course/view.php?id=219)	MD136 - Emergências Clínicas	Other activity	00:00:07	DURING
47030	forum view discussion (http://www.ggte.unicamp.br/moodle/mod/forum/discuss.php?d=7366)	CASO 117 - PARTE 2	Virtual Rounds	00:02:14	DURING
47030	glossary view (http://www.ggte.unicamp.br/moodle/mod/glossary/view.php?id=40476&amp;tab=-1)	ECG - BLOQUEIOS DE RAMO	Other activity	00:00:05	DURING
47030	forum view forum (http://www.ggte.unicamp.br/moodle/mod/forum/view.php?id=39764)	ELETROCARDIOGRAMA 40	EKG Challenges	00:00:03	DURING
47030	forum view discussion (http://www.ggte.unicamp.br/moodle/mod/forum/discuss.php?d=4460)	ELETROCARDIOGRAMA 40	EKG Challenges	00:00:30	DURING
47030	forum view forum (http://www.ggte.unicamp.br/moodle/mod/forum/view.php?id=36370)	ELETROCARDIOGRAMA 05	EKG Challenges	00:00:02	DURING
47030	forum view forum (http://www.ggte.unicamp.br/moodle/mod/forum/view.php?id=38227)	ELETROCARDIOGRAMA 18	EKG Challenges	00:00:02	DURING
47030	forum view forum (http://www.ggte.unicamp.br/moodle/mod/forum/view.php?id=39342)	ELETROCARDIOGRAMA 34	EKG Challenges	00:00:05	DURING
47030	forum view discussion (http://www.ggte.unicamp.br/moodle/mod/forum/discuss.php?d=3651)	ELETROCARDIOGRAMA 05	EKG Challenges	00:00:22	DURING
47030	forum view discussion (http://www.ggte.unicamp.br/moodle/mod/forum/discuss.php?d=3796)	ELETROCARDIOGRAMA 18	EKG Challenges	00:00:12	DURING
47030	forum view discussion (http://www.ggte.unicamp.br/moodle/mod/forum/discuss.php?d=4326)	ELETROCARDIOGRAMA 34	EKG Challenges	00:00:09	DURING
47030	forum view forum (http://www.ggte.unicamp.br/moodle/mod/forum/view.php?id=39764)	ELETROCARDIOGRAMA 40	EKG Challenges	00:00:01	DURING
47030	forum view forum (http://www.ggte.unicamp.br/moodle/mod/forum/view.php?id=43935)	ELETROCARDIOGRAMA 54	EKG Challenges	00:00:01	DURING
47030	forum view forum (http://www.ggte.unicamp.br/moodle/mod/forum/view.php?id=44994)	ELETROCARDIOGRAMA 57	EKG Challenges	00:00:02	DURING
47030	forum view forum (http://www.ggte.unicamp.br/moodle/mod/forum/view.php?id=47734)	ELETROCARDIOGRAMA 73	EKG Challenges	00:00:04	DURING
47030	forum view discussion (http://www.ggte.unicamp.br/moodle/mod/forum/discuss.php?d=4460)	ELETROCARDIOGRAMA 40	EKG Challenges	00:00:10	DURING
47030	forum view discussion (http://www.ggte.unicamp.br/moodle/mod/forum/discuss.php?d=5032)	ELETROCARDIOGRAMA 54	EKG Challenges	00:00:44	DURING
47030	course view (http://www.ggte.unicamp.br/moodle/course/view.php?id=219)	MD136 - Emergências Clínicas	Other activity	00:00:09	DURING
47030	forum view forum (http://www.ggte.unicamp.br/moodle/mod/forum/view.php?id=52633)	ELETROCARDIOGRAMA 111	EKG Challenges	00:00:02	DURING
47030	forum view discussion (http://www.ggte.unicamp.br/moodle/mod/forum/discuss.php?d=7352)	ELETROCARDIOGRAMA 111	EKG Challenges	00:20:30	DURING
47030	forum add post (http://www.ggte.unicamp.br/moodle/mod/forum/discuss.php?d=7366&amp;parent=18086)	Re: CASO 117 - PARTE 2	Other activity	00:00:03	DURING
47030	forum view discussion (http://www.ggte.unicamp.br/moodle/mod/forum/discuss.php?d=7366)	CASO 117 - PARTE 2	Virtual Rounds	00:10:31	DURING
47030	forum add post (http://www.ggte.unicamp.br/moodle/mod/forum/discuss.php?d=7352&amp;parent=18087)	Re: ELETROCARDIOGRAMA 111	Other activity	00:00:03	DURING
47030	forum view discussion (http://www.ggte.unicamp.br/moodle/mod/forum/discuss.php?d=7352)	ELETROCARDIOGRAMA 111	EKG Challenges	00:00:15	DURING
47030	forum update post (http://www.ggte.unicamp.br/moodle/mod/forum/discuss.php?d=7352%23p18087&amp;parent=18087)	Re: ELETROCARDIOGRAMA 111	Other activity	00:00:03	DURING
47030	forum view discussion (http://www.ggte.unicamp.br/moodle/mod/forum/discuss.php?d=7352)	ELETROCARDIOGRAMA 111	EKG Challenges	00:00:01	DURING
47030	forum view discussion (http://www.ggte.unicamp.br/moodle/mod/forum/discuss.php?d=7352)	ELETROCARDIOGRAMA 111	EKG Challenges	00:00:05	DURING
47030	course view (http://www.ggte.unicamp.br/moodle/course/view.php?id=219)	MD136 - Emergências Clínicas	Other activity	00:00:13	DURING
47030	forum view forum (http://www.ggte.unicamp.br/moodle/mod/forum/view.php?id=52464)	DESAFIO DE ULTRASSONOGRAFIA 24	Other activity	00:00:02	DURING
47030	forum view discussion (http://www.ggte.unicamp.br/moodle/mod/forum/discuss.php?d=7312)	DESAFIO DE ULTRASSONOGRAFIA 24	Other activity	00:00:59	DURING
47030	forum view discussion (http://www.ggte.unicamp.br/moodle/mod/forum/discuss.php?d=7312)	DESAFIO DE ULTRASSONOGRAFIA 24	Other activity		DURING
47030	forum view forum (http://www.ggte.unicamp.br/moodle/mod/forum/view.php?id=52633)	ELETROCARDIOGRAMA 111	EKG Challenges	00:00:01	DURING
47030	forum view forum (http://www.ggte.unicamp.br/moodle/mod/forum/view.php?id=52711)	ELETROCARDIOGRAMA 112	EKG Challenges	00:00:00	DURING
47030	forum view forum (http://www.ggte.unicamp.br/moodle/mod/forum/view.php?id=52654)	VISITA VIRTUAL 117	Virtual Rounds	00:00:06	DURING
47030	forum view discussion (http://www.ggte.unicamp.br/moodle/mod/forum/discuss.php?d=7352)	ELETROCARDIOGRAMA 111	EKG Challenges	00:02:09	DURING
47030	forum view discussion (http://www.ggte.unicamp.br/moodle/mod/forum/discuss.php?d=7370)	ELETROCARDIOGRAMA 112	EKG Challenges	00:00:55	DURING
47030	forum view discussion (http://www.ggte.unicamp.br/moodle/mod/forum/discuss.php?d=7369)	CASO 117 - PARTE 3	Virtual Rounds	00:10:56	DURING
47030	forum add post (http://www.ggte.unicamp.br/moodle/mod/forum/discuss.php?d=7369&amp;parent=18108)	Re: CASO 117 - PARTE 3	Other activity	00:00:04	DURING
47030	forum view discussion (http://www.ggte.unicamp.br/moodle/mod/forum/discuss.php?d=7369)	CASO 117 - PARTE 3	Virtual Rounds		DURING
47030	forum view forum (http://www.ggte.unicamp.br/moodle/mod/forum/view.php?id=52654)	VISITA VIRTUAL 117	Virtual Rounds	00:00:08	DURING
47030	forum view discussion (http://www.ggte.unicamp.br/moodle/mod/forum/discuss.php?d=7385)	CASO 117 - PARTE 4	Virtual Rounds		DURING
47030	forum view forum (http://www.ggte.unicamp.br/moodle/mod/forum/view.php?id=52654)	VISITA VIRTUAL 117	Virtual Rounds	00:00:11	OUTSIDE
47030	forum view discussion (http://www.ggte.unicamp.br/moodle/mod/forum/discuss.php?d=7386)	CASO 117 - PARTE 5	Virtual Rounds		OUTSIDE
47030	course view (http://www.ggte.unicamp.br/moodle/course/view.php?id=219)	MD136 - Emergências Clínicas	Other activity	00:00:22	OUTSIDE
47030	forum view forum (http://www.ggte.unicamp.br/moodle/mod/forum/view.php?id=52711)	ELETROCARDIOGRAMA 112	EKG Challenges	00:00:03	OUTSIDE
47030	forum view discussion (http://www.ggte.unicamp.br/moodle/mod/forum/discuss.php?d=7370)	ELETROCARDIOGRAMA 112	EKG Challenges	00:00:55	OUTSIDE
47030	course view (http://www.ggte.unicamp.br/moodle/course/view.php?id=219)	MD136 - Emergências Clínicas	Other activity	00:00:08	OUTSIDE
47030	forum view forum (http://www.ggte.unicamp.br/moodle/mod/forum/view.php?id=52797)	ELETROCARDIOGRAMA 113	EKG Challenges	00:00:04	OUTSIDE
47030	forum view discussion (http://www.ggte.unicamp.br/moodle/mod/forum/discuss.php?d=7407)	ELETROCARDIOGRAMA 113	EKG Challenges	00:49:44	OUTSIDE
47030	course view (http://www.ggte.unicamp.br/moodle/course/view.php?id=219)	MD136 - Emergências Clínicas	Other activity	00:00:12	OUTSIDE
47030	forum view forum (http://www.ggte.unicamp.br/moodle/mod/forum/view.php?id=52803)	VISITA VIRTUAL 119	Virtual Rounds	00:00:05	OUTSIDE
47030	forum view discussion (http://www.ggte.unicamp.br/moodle/mod/forum/discuss.php?d=7417)	CASO 119 - PARTE 1	Virtual Rounds		OUTSIDE
47030	course view (http://www.ggte.unicamp.br/moodle/course/view.php?id=219)	MD136 - Emergências Clínicas	Other activity	00:00:15	OUTSIDE
47030	forum view forum (http://www.ggte.unicamp.br/moodle/mod/forum/view.php?id=52803)	VISITA VIRTUAL 119	Virtual Rounds	00:00:04	OUTSIDE
47030	forum view discussion (http://www.ggte.unicamp.br/moodle/mod/forum/discuss.php?d=7417)	CASO 119 - PARTE 1	Virtual Rounds	00:06:54	OUTSIDE
47030	forum add post (http://www.ggte.unicamp.br/moodle/mod/forum/discuss.php?d=7417&amp;parent=18184)	Re: CASO 119 - PARTE 1	Other activity	00:00:07	OUTSIDE
47030	forum view discussion (http://www.ggte.unicamp.br/moodle/mod/forum/discuss.php?d=7417)	CASO 119 - PARTE 1	Virtual Rounds		OUTSIDE
47030	course view (http://www.ggte.unicamp.br/moodle/course/view.php?id=219)	MD136 - Emergências Clínicas	Other activity	00:00:17	OUTSIDE
47030	forum view forum (http://www.ggte.unicamp.br/moodle/mod/forum/view.php?id=52803)	VISITA VIRTUAL 119	Virtual Rounds	00:00:04	OUTSIDE
47030	forum view discussion (http://www.ggte.unicamp.br/moodle/mod/forum/discuss.php?d=7421)	CASO 119 - PARTE 2	Virtual Rounds	00:02:45	OUTSIDE
47030	forum view forum (http://www.ggte.unicamp.br/moodle/mod/forum/view.php?id=52803)	VISITA VIRTUAL 119	Virtual Rounds	00:00:15	OUTSIDE
47030	forum view discussion (http://www.ggte.unicamp.br/moodle/mod/forum/discuss.php?d=7417)	CASO 119 - PARTE 1	Virtual Rounds	00:03:30	OUTSIDE
47030	forum view forum (http://www.ggte.unicamp.br/moodle/mod/forum/view.php?id=52803)	VISITA VIRTUAL 119	Virtual Rounds	00:00:01	OUTSIDE
47030	forum view forum (http://www.ggte.unicamp.br/moodle/mod/forum/view.php?id=52803)	VISITA VIRTUAL 119	Virtual Rounds	00:00:04	OUTSIDE
47030	forum view discussion (http://www.ggte.unicamp.br/moodle/mod/forum/discuss.php?d=7421)	CASO 119 - PARTE 2	Virtual Rounds	00:02:21	OUTSIDE
47030	forum add post (http://www.ggte.unicamp.br/moodle/mod/forum/discuss.php?d=7421&amp;parent=18194)	Re: CASO 119 - PARTE 2	Other activity	00:00:04	OUTSIDE
47030	forum view discussion (http://www.ggte.unicamp.br/moodle/mod/forum/discuss.php?d=7421)	CASO 119 - PARTE 2	Virtual Rounds	00:00:00	OUTSIDE
47030	forum view discussion (http://www.ggte.unicamp.br/moodle/mod/forum/discuss.php?d=7421)	CASO 119 - PARTE 2	Virtual Rounds	00:00:12	OUTSIDE
47030	course view (http://www.ggte.unicamp.br/moodle/course/view.php?id=219)	MD136 - Emergências Clínicas	Other activity	00:01:23	OUTSIDE
47030	forum view forum (http://www.ggte.unicamp.br/moodle/mod/forum/view.php?id=52797)	ELETROCARDIOGRAMA 113	EKG Challenges	00:00:03	OUTSIDE
47030	forum view discussion (http://www.ggte.unicamp.br/moodle/mod/forum/discuss.php?d=7407)	ELETROCARDIOGRAMA 113	EKG Challenges	00:04:54	OUTSIDE
47030	forum add post (http://www.ggte.unicamp.br/moodle/mod/forum/discuss.php?d=7407&amp;parent=18195)	Re: ELETROCARDIOGRAMA 113	Other activity	00:00:04	OUTSIDE
47030	forum view discussion (http://www.ggte.unicamp.br/moodle/mod/forum/discuss.php?d=7407)	ELETROCARDIOGRAMA 113	EKG Challenges	00:00:18	OUTSIDE
47030	course view (http://www.ggte.unicamp.br/moodle/course/view.php?id=219)	MD136 - Emergências Clínicas	Other activity	00:00:12	OUTSIDE
47030	forum view forum (http://www.ggte.unicamp.br/moodle/mod/forum/view.php?id=52809)	DESAFIO RADIOLÓGICO 82	Radiology Challenge	00:00:04	OUTSIDE
47030	forum view discussion (http://www.ggte.unicamp.br/moodle/mod/forum/discuss.php?d=7425)	DESAFIO RADIOLÓGICO 82	Radiology Challenge	00:00:08	OUTSIDE
47030	course view (http://www.ggte.unicamp.br/moodle/course/view.php?id=219)	MD136 - Emergências Clínicas	Other activity	00:00:06	OUTSIDE
47030	forum view forum (http://www.ggte.unicamp.br/moodle/mod/forum/view.php?id=52792)	DESAFIO RADIOLÓGICO 81	Radiology Challenge	00:00:03	OUTSIDE
47030	forum view discussion (http://www.ggte.unicamp.br/moodle/mod/forum/discuss.php?d=7402)	DESAFIO RADIOLÓGICO 81	Radiology Challenge		OUTSIDE
47030	course view (http://www.ggte.unicamp.br/moodle/course/view.php?id=219)	MD136 - Emergências Clínicas	Other activity	00:00:44	OUTSIDE
47030	course view (http://www.ggte.unicamp.br/moodle/course/view.php?id=219)	MD136 - Emergências Clínicas	Other activity	00:00:29	OUTSIDE
47030	forum view forum (http://www.ggte.unicamp.br/moodle/mod/forum/view.php?id=52811)	ELETROCARDIOGRAMA 114	EKG Challenges	00:00:03	OUTSIDE
47030	forum view discussion (http://www.ggte.unicamp.br/moodle/mod/forum/discuss.php?d=7428)	ELETROCARDIOGRAMA 114	EKG Challenges	00:01:18	OUTSIDE
47030	course view (http://www.ggte.unicamp.br/moodle/course/view.php?id=219)	MD136 - Emergências Clínicas	Other activity	00:00:28	OUTSIDE
47030	forum view forum (http://www.ggte.unicamp.br/moodle/mod/forum/view.php?id=52797)	ELETROCARDIOGRAMA 113	EKG Challenges	00:00:04	OUTSIDE
47030	forum view discussion (http://www.ggte.unicamp.br/moodle/mod/forum/discuss.php?d=7407)	ELETROCARDIOGRAMA 113	EKG Challenges		OUTSIDE
47030	course view (http://www.ggte.unicamp.br/moodle/course/view.php?id=219)	MD136 - Emergências Clínicas	Other activity	00:00:13	OUTSIDE
47030	forum view forum (http://www.ggte.unicamp.br/moodle/mod/forum/view.php?id=52811)	ELETROCARDIOGRAMA 114	EKG Challenges	00:00:05	OUTSIDE
47030	forum view discussion (http://www.ggte.unicamp.br/moodle/mod/forum/discuss.php?d=7428)	ELETROCARDIOGRAMA 114	EKG Challenges	00:08:16	OUTSIDE
47030	forum view forum (http://www.ggte.unicamp.br/moodle/mod/forum/view.php?id=37833)	ELETROCARDIOGRAMA 13	EKG Challenges	00:00:03	OUTSIDE
47030	forum view discussion (http://www.ggte.unicamp.br/moodle/mod/forum/discuss.php?d=3697)	ELETROCARDIOGRAMA 13	EKG Challenges	00:00:27	OUTSIDE
47030	forum view discussion (http://www.ggte.unicamp.br/moodle/mod/forum/discuss.php?d=7428)	ELETROCARDIOGRAMA 114	EKG Challenges	00:18:58	OUTSIDE
47030	forum add post (http://www.ggte.unicamp.br/moodle/mod/forum/discuss.php?d=7428&amp;parent=18242)	Re: ELETROCARDIOGRAMA 114	Other activity	00:00:04	OUTSIDE
47030	forum view discussion (http://www.ggte.unicamp.br/moodle/mod/forum/discuss.php?d=7428)	ELETROCARDIOGRAMA 114	EKG Challenges	00:03:23	OUTSIDE
47030	forum view forum (http://www.ggte.unicamp.br/moodle/mod/forum/view.php?id=52811)	ELETROCARDIOGRAMA 114	EKG Challenges	00:00:03	OUTSIDE
47030	forum view discussion (http://www.ggte.unicamp.br/moodle/mod/forum/discuss.php?d=7428)	ELETROCARDIOGRAMA 114	EKG Challenges	00:00:22	OUTSIDE
47030	forum update post (http://www.ggte.unicamp.br/moodle/mod/forum/discuss.php?d=7428%23p18242&amp;parent=18242)	Re: ELETROCARDIOGRAMA 114	Other activity	00:00:03	OUTSIDE
47030	forum view discussion (http://www.ggte.unicamp.br/moodle/mod/forum/discuss.php?d=7428)	ELETROCARDIOGRAMA 114	EKG Challenges		OUTSIDE
47030	course view (http://www.ggte.unicamp.br/moodle/course/view.php?id=219)	MD136 - Emergências Clínicas	Other activity	00:00:16	OUTSIDE
47030	forum view forum (http://www.ggte.unicamp.br/moodle/mod/forum/view.php?id=52811)	ELETROCARDIOGRAMA 114	EKG Challenges		OUTSIDE
47030	course view (http://www.ggte.unicamp.br/moodle/course/view.php?id=219)	MD136 - Emergências Clínicas	Other activity	00:00:14	OUTSIDE
47030	forum view forum (http://www.ggte.unicamp.br/moodle/mod/forum/view.php?id=52839)	ELETROCARDIOGRAMA 115	EKG Challenges	00:00:03	OUTSIDE
47030	forum view discussion (http://www.ggte.unicamp.br/moodle/mod/forum/discuss.php?d=7451)	ELETROCARDIOGRAMA 115	EKG Challenges	00:00:34	OUTSIDE
47030	course view (http://www.ggte.unicamp.br/moodle/course/view.php?id=219)	MD136 - Emergências Clínicas	Other activity	00:00:15	OUTSIDE
47030	forum view forum (http://www.ggte.unicamp.br/moodle/mod/forum/view.php?id=52811)	ELETROCARDIOGRAMA 114	EKG Challenges	00:00:07	OUTSIDE
47030	forum view discussion (http://www.ggte.unicamp.br/moodle/mod/forum/discuss.php?d=7428)	ELETROCARDIOGRAMA 114	EKG Challenges		OUTSIDE
47030	course view (http://www.ggte.unicamp.br/moodle/course/view.php?id=219)	MD136 - Emergências Clínicas	Other activity	00:00:13	OUTSIDE
47030	forum view forum (http://www.ggte.unicamp.br/moodle/mod/forum/view.php?id=53719)	ELETROCARDIOGRAMA 118	EKG Challenges	00:00:05	OUTSIDE
47030	forum view discussion (http://www.ggte.unicamp.br/moodle/mod/forum/discuss.php?d=7468)	ELETROCARDIOGRAMA 118	EKG Challenges		OUTSIDE
47031	course view (http://www.ggte.unicamp.br/moodle/course/view.php?id=219)	MD136 - Emergências Clínicas	Other activity	00:00:37	OUTSIDE
47031	forum view forum (http://www.ggte.unicamp.br/moodle/mod/forum/view.php?id=36305)	VISITA VIRTUAL 01	Virtual Rounds	00:37:38	OUTSIDE
47031	course view (http://www.ggte.unicamp.br/moodle/course/view.php?id=219)	MD136 - Emergências Clínicas	Other activity	00:00:11	OUTSIDE
47031	forum view forum (http://www.ggte.unicamp.br/moodle/mod/forum/view.php?id=48439)	VISITA VIRTUAL 89	Virtual Rounds	00:00:12	OUTSIDE
47031	user view (http://www.ggte.unicamp.br/moodle/user/view.php?id=4339&amp;course=219)	TIAGO DE ARAUJO GUERRA GRANGEIA	Other activity	00:00:07	OUTSIDE
47031	forum view discussion (http://www.ggte.unicamp.br/moodle/mod/forum/discuss.php?d=6171)	CASO 89 - PARTE 1	Virtual Rounds		OUTSIDE
47031	forum view forum (http://www.ggte.unicamp.br/moodle/mod/forum/view.php?id=48439)	VISITA VIRTUAL 89	Virtual Rounds	00:00:16	OUTSIDE
47031	course view (http://www.ggte.unicamp.br/moodle/course/view.php?id=219)	MD136 - Emergências Clínicas	Other activity	00:00:57	OUTSIDE
47031	course view (http://www.ggte.unicamp.br/moodle/course/view.php?id=219)	MD136 - Emergências Clínicas	Other activity	00:00:59	OUTSIDE
47031	course view (http://www.ggte.unicamp.br/moodle/course/view.php?id=219)	MD136 - Emergências Clínicas	Other activity	00:00:47	OUTSIDE
47031	forum view forum (http://www.ggte.unicamp.br/moodle/mod/forum/view.php?id=48661)	VISITA VIRTUAL 93	Virtual Rounds	00:00:11	OUTSIDE
47031	forum view discussion (http://www.ggte.unicamp.br/moodle/mod/forum/discuss.php?d=6221)	CASO 93 - PARTE 1	Virtual Rounds	00:00:26	OUTSIDE
47031	forum view discussion (http://www.ggte.unicamp.br/moodle/mod/forum/discuss.php?d=6221)	CASO 93 - PARTE 1	Virtual Rounds	00:00:26	OUTSIDE
47031	forum view discussion (http://www.ggte.unicamp.br/moodle/mod/forum/discuss.php?d=6221)	CASO 93 - PARTE 1	Virtual Rounds	00:00:07	OUTSIDE
47031	user view (http://www.ggte.unicamp.br/moodle/user/view.php?id=4339&amp;course=219)	TIAGO DE ARAUJO GUERRA GRANGEIA	Other activity		OUTSIDE
47031	forum add post (http://www.ggte.unicamp.br/moodle/mod/forum/discuss.php?d=6221&amp;parent=15295)	Re: CASO 93 - PARTE 1	Other activity	00:00:06	OUTSIDE
47031	forum view discussion (http://www.ggte.unicamp.br/moodle/mod/forum/discuss.php?d=6221)	CASO 93 - PARTE 1	Virtual Rounds		OUTSIDE
47031	course view (http://www.ggte.unicamp.br/moodle/course/view.php?id=219)	MD136 - Emergências Clínicas	Other activity	00:00:19	OUTSIDE
47031	forum view forum (http://www.ggte.unicamp.br/moodle/mod/forum/view.php?id=48661)	VISITA VIRTUAL 93	Virtual Rounds	00:00:04	OUTSIDE
47031	user view (http://www.ggte.unicamp.br/moodle/user/view.php?id=4339&amp;course=219)	TIAGO DE ARAUJO GUERRA GRANGEIA	Other activity	00:00:07	OUTSIDE
47031	course view (http://www.ggte.unicamp.br/moodle/course/view.php?id=219)	MD136 - Emergências Clínicas	Other activity	00:00:27	OUTSIDE
47031	quiz view (http://www.ggte.unicamp.br/moodle/mod/quiz/view.php?id=36324)	QUIZ DA EMERGÊNCIA 01	Emergency Quiz.	00:00:07	OUTSIDE
47031	quiz attempt (http://www.ggte.unicamp.br/moodle/mod/quiz/review.php?attempt=86108)	QUIZ DA EMERGÊNCIA 01	Emergency Quiz.	00:00:00	OUTSIDE
47031	quiz continue attempt (http://www.ggte.unicamp.br/moodle/mod/quiz/review.php?attempt=86108)	QUIZ DA EMERGÊNCIA 01	Emergency Quiz.	00:03:03	OUTSIDE
47031	quiz continue attempt (http://www.ggte.unicamp.br/moodle/mod/quiz/review.php?attempt=86108)	QUIZ DA EMERGÊNCIA 01	Emergency Quiz.	00:03:48	OUTSIDE
47031	quiz continue attempt (http://www.ggte.unicamp.br/moodle/mod/quiz/review.php?attempt=86108)	QUIZ DA EMERGÊNCIA 01	Emergency Quiz.	00:01:29	OUTSIDE
47031	quiz continue attempt (http://www.ggte.unicamp.br/moodle/mod/quiz/review.php?attempt=86108)	QUIZ DA EMERGÊNCIA 01	Emergency Quiz.	00:00:37	OUTSIDE
47031	quiz continue attempt (http://www.ggte.unicamp.br/moodle/mod/quiz/review.php?attempt=86108)	QUIZ DA EMERGÊNCIA 01	Emergency Quiz.		OUTSIDE
47031	forum view forum (http://www.ggte.unicamp.br/moodle/mod/forum/view.php?id=48661)	VISITA VIRTUAL 93	Virtual Rounds	00:00:11	OUTSIDE
47031	forum view discussion (http://www.ggte.unicamp.br/moodle/mod/forum/discuss.php?d=6222)	CASO 93 - PARTE 2	Virtual Rounds		OUTSIDE
47031	course view (http://www.ggte.unicamp.br/moodle/course/view.php?id=219)	MD136 - Emergências Clínicas	Other activity	00:00:14	OUTSIDE
47031	forum view forum (http://www.ggte.unicamp.br/moodle/mod/forum/view.php?id=48661)	VISITA VIRTUAL 93	Virtual Rounds	00:00:05	OUTSIDE
47031	user view (http://www.ggte.unicamp.br/moodle/user/view.php?id=4339&amp;course=219)	TIAGO DE ARAUJO GUERRA GRANGEIA	Other activity	00:00:07	OUTSIDE
47031	forum view discussion (http://www.ggte.unicamp.br/moodle/mod/forum/discuss.php?d=6222)	CASO 93 - PARTE 2	Virtual Rounds	00:02:36	OUTSIDE
47031	forum view discussion (http://www.ggte.unicamp.br/moodle/mod/forum/discuss.php?d=6222)	CASO 93 - PARTE 2	Virtual Rounds	00:10:35	OUTSIDE
47031	forum add post (http://www.ggte.unicamp.br/moodle/mod/forum/discuss.php?d=6222&amp;parent=15304)	Re: CASO 93 - PARTE 2	Other activity	00:00:03	OUTSIDE
47031	forum view discussion (http://www.ggte.unicamp.br/moodle/mod/forum/discuss.php?d=6222)	CASO 93 - PARTE 2	Virtual Rounds	00:00:00	OUTSIDE
47031	forum view discussion (http://www.ggte.unicamp.br/moodle/mod/forum/discuss.php?d=6222)	CASO 93 - PARTE 2	Virtual Rounds	00:00:42	OUTSIDE
47031	forum view forum (http://www.ggte.unicamp.br/moodle/mod/forum/view.php?id=48661)	VISITA VIRTUAL 93	Virtual Rounds	00:00:06	OUTSIDE
47031	forum view discussion (http://www.ggte.unicamp.br/moodle/mod/forum/discuss.php?d=6223)	CASO 93 - PARTE 3	Virtual Rounds	00:02:39	OUTSIDE
47031	forum view forum (http://www.ggte.unicamp.br/moodle/mod/forum/view.php?id=48661)	VISITA VIRTUAL 93	Virtual Rounds	00:00:03	OUTSIDE
47031	forum view discussion (http://www.ggte.unicamp.br/moodle/mod/forum/discuss.php?d=6222)	CASO 93 - PARTE 2	Virtual Rounds	00:00:22	OUTSIDE
47031	forum view forum (http://www.ggte.unicamp.br/moodle/mod/forum/view.php?id=48661)	VISITA VIRTUAL 93	Virtual Rounds	00:00:04	OUTSIDE
47031	forum view discussion (http://www.ggte.unicamp.br/moodle/mod/forum/discuss.php?d=6223)	CASO 93 - PARTE 3	Virtual Rounds	00:20:38	OUTSIDE
47031	forum add post (http://www.ggte.unicamp.br/moodle/mod/forum/discuss.php?d=6223&amp;parent=15306)	Re: CASO 93 - PARTE 3	Other activity	00:00:02	OUTSIDE
47031	forum view discussion (http://www.ggte.unicamp.br/moodle/mod/forum/discuss.php?d=6223)	CASO 93 - PARTE 3	Virtual Rounds	00:02:38	OUTSIDE
47031	course view (http://www.ggte.unicamp.br/moodle/course/view.php?id=219)	MD136 - Emergências Clínicas	Other activity	00:00:54	OUTSIDE
47031	forum view forum (http://www.ggte.unicamp.br/moodle/mod/forum/view.php?id=48670)	ELETROCARDIOGRAMA 88	EKG Challenges	00:00:05	OUTSIDE
47031	forum view discussion (http://www.ggte.unicamp.br/moodle/mod/forum/discuss.php?d=6224)	ELETROCARDIOGRAMA 88	EKG Challenges	00:13:49	OUTSIDE
47031	forum add post (http://www.ggte.unicamp.br/moodle/mod/forum/discuss.php?d=6224&amp;parent=15307)	Re: ELETROCARDIOGRAMA 88	Other activity	00:00:02	OUTSIDE
47031	forum view discussion (http://www.ggte.unicamp.br/moodle/mod/forum/discuss.php?d=6224)	ELETROCARDIOGRAMA 88	EKG Challenges		OUTSIDE
47031	course view (http://www.ggte.unicamp.br/moodle/course/view.php?id=219)	MD136 - Emergências Clínicas	Other activity	00:00:23	OUTSIDE
47031	forum view forum (http://www.ggte.unicamp.br/moodle/mod/forum/view.php?id=48661)	VISITA VIRTUAL 93	Virtual Rounds	00:00:12	OUTSIDE
47031	forum view discussion (http://www.ggte.unicamp.br/moodle/mod/forum/discuss.php?d=6227)	CASO 93 - PARTE 4	Virtual Rounds	00:05:37	OUTSIDE
47031	forum view discussion (http://www.ggte.unicamp.br/moodle/mod/forum/discuss.php?d=6227)	CASO 93 - PARTE 4	Virtual Rounds	00:53:49	OUTSIDE
47031	forum add post (http://www.ggte.unicamp.br/moodle/mod/forum/discuss.php?d=6227&amp;parent=15310)	Re: CASO 93 - PARTE 4	Other activity	00:01:15	OUTSIDE
47031	forum view discussion (http://www.ggte.unicamp.br/moodle/mod/forum/discuss.php?d=6227)	CASO 93 - PARTE 4	Virtual Rounds	00:00:03	OUTSIDE
47031	forum view discussion (http://www.ggte.unicamp.br/moodle/mod/forum/discuss.php?d=6227)	CASO 93 - PARTE 4	Virtual Rounds	00:05:47	OUTSIDE
47031	course view (http://www.ggte.unicamp.br/moodle/course/view.php?id=219)	MD136 - Emergências Clínicas	Other activity	00:09:37	OUTSIDE
47031	course view (http://www.ggte.unicamp.br/moodle/course/view.php?id=219)	MD136 - Emergências Clínicas	Other activity	00:04:46	OUTSIDE
47031	forum view forum (http://www.ggte.unicamp.br/moodle/mod/forum/view.php?id=48661)	VISITA VIRTUAL 93	Virtual Rounds	00:00:10	OUTSIDE
47031	forum view discussion (http://www.ggte.unicamp.br/moodle/mod/forum/discuss.php?d=6227)	CASO 93 - PARTE 4	Virtual Rounds	00:00:41	OUTSIDE
47031	forum view forum (http://www.ggte.unicamp.br/moodle/mod/forum/view.php?id=48661)	VISITA VIRTUAL 93	Virtual Rounds	00:00:05	OUTSIDE
47031	forum view discussion (http://www.ggte.unicamp.br/moodle/mod/forum/discuss.php?d=6223)	CASO 93 - PARTE 3	Virtual Rounds	00:00:27	OUTSIDE
47031	forum view forum (http://www.ggte.unicamp.br/moodle/mod/forum/view.php?id=48661)	VISITA VIRTUAL 93	Virtual Rounds	00:00:03	OUTSIDE
47031	course view (http://www.ggte.unicamp.br/moodle/course/view.php?id=219)	MD136 - Emergências Clínicas	Other activity	00:05:31	OUTSIDE
47031	forum view forum (http://www.ggte.unicamp.br/moodle/mod/forum/view.php?id=48670)	ELETROCARDIOGRAMA 88	EKG Challenges	00:00:07	OUTSIDE
47031	forum view discussion (http://www.ggte.unicamp.br/moodle/mod/forum/discuss.php?d=6224)	ELETROCARDIOGRAMA 88	EKG Challenges	00:00:31	OUTSIDE
47031	forum view forum (http://www.ggte.unicamp.br/moodle/mod/forum/view.php?id=48670)	ELETROCARDIOGRAMA 88	EKG Challenges	00:00:12	OUTSIDE
47031	course view (http://www.ggte.unicamp.br/moodle/course/view.php?id=219)	MD136 - Emergências Clínicas	Other activity		OUTSIDE
47031	course view (http://www.ggte.unicamp.br/moodle/course/view.php?id=219)	MD136 - Emergências Clínicas	Other activity	00:00:37	OUTSIDE
47031	forum view forum (http://www.ggte.unicamp.br/moodle/mod/forum/view.php?id=48661)	VISITA VIRTUAL 93	Virtual Rounds	00:00:12	OUTSIDE
47031	user view (http://www.ggte.unicamp.br/moodle/user/view.php?id=4339&amp;course=219)	TIAGO DE ARAUJO GUERRA GRANGEIA	Other activity	00:00:04	OUTSIDE
47031	forum view forum (http://www.ggte.unicamp.br/moodle/mod/forum/view.php?id=48661)	VISITA VIRTUAL 93	Virtual Rounds	00:00:11	OUTSIDE
47031	forum view discussion (http://www.ggte.unicamp.br/moodle/mod/forum/discuss.php?d=6229)	CASO 93 - PARTE 5	Virtual Rounds	00:01:38	OUTSIDE
47031	forum view forum (http://www.ggte.unicamp.br/moodle/mod/forum/view.php?id=48661)	VISITA VIRTUAL 93	Virtual Rounds	00:00:14	OUTSIDE
47031	course view (http://www.ggte.unicamp.br/moodle/course/view.php?id=219)	MD136 - Emergências Clínicas	Other activity	00:05:01	OUTSIDE
47031	course view (http://www.ggte.unicamp.br/moodle/course/view.php?id=219)	MD136 - Emergências Clínicas	Other activity	00:01:22	OUTSIDE
47031	course view (http://www.ggte.unicamp.br/moodle/course/view.php?id=219)	MD136 - Emergências Clínicas	Other activity	00:03:19	OUTSIDE
47031	course view (http://www.ggte.unicamp.br/moodle/course/view.php?id=219)	MD136 - Emergências Clínicas	Other activity	00:00:01	OUTSIDE
47031	course view (http://www.ggte.unicamp.br/moodle/course/view.php?id=219)	MD136 - Emergências Clínicas	Other activity		OUTSIDE
47031	course view (http://www.ggte.unicamp.br/moodle/course/view.php?id=219)	MD136 - Emergências Clínicas	Other activity	00:39:36	OUTSIDE
47031	course view (http://www.ggte.unicamp.br/moodle/course/view.php?id=219)	MD136 - Emergências Clínicas	Other activity	00:01:03	OUTSIDE
47031	forum view forum (http://www.ggte.unicamp.br/moodle/mod/forum/view.php?id=48677)	VISITA VIRTUAL 94	Virtual Rounds	00:00:04	OUTSIDE
47031	forum view discussion (http://www.ggte.unicamp.br/moodle/mod/forum/discuss.php?d=6230)	CASO 94 - PARTE 1	Virtual Rounds	00:01:36	OUTSIDE
47031	forum view forum (http://www.ggte.unicamp.br/moodle/mod/forum/view.php?id=48677)	VISITA VIRTUAL 94	Virtual Rounds	00:00:02	OUTSIDE
47031	forum view discussion (http://www.ggte.unicamp.br/moodle/mod/forum/discuss.php?d=6231)	CASO 94 - PARTE 2	Virtual Rounds	00:19:16	OUTSIDE
47031	forum view forum (http://www.ggte.unicamp.br/moodle/mod/forum/view.php?id=48677)	VISITA VIRTUAL 94	Virtual Rounds	00:00:03	OUTSIDE
47031	forum view discussion (http://www.ggte.unicamp.br/moodle/mod/forum/discuss.php?d=6237)	CASO 94 - PARTE 3	Virtual Rounds	00:11:45	OUTSIDE
47031	forum view forum (http://www.ggte.unicamp.br/moodle/mod/forum/view.php?id=48677)	VISITA VIRTUAL 94	Virtual Rounds	00:00:05	OUTSIDE
47031	forum view discussion (http://www.ggte.unicamp.br/moodle/mod/forum/discuss.php?d=6239)	CASO 94 - PARTE 4	Virtual Rounds		OUTSIDE
47031	forum view forum (http://www.ggte.unicamp.br/moodle/mod/forum/view.php?id=48677)	VISITA VIRTUAL 94	Virtual Rounds	00:00:04	OUTSIDE
47031	forum view discussion (http://www.ggte.unicamp.br/moodle/mod/forum/discuss.php?d=6242)	CASO 94 - PARTE 5	Virtual Rounds		OUTSIDE
47031	course view (http://www.ggte.unicamp.br/moodle/course/view.php?id=219)	MD136 - Emergências Clínicas	Other activity	00:00:52	OUTSIDE
47031	forum view forum (http://www.ggte.unicamp.br/moodle/mod/forum/view.php?id=48885)	VISITA VIRTUAL 95	Virtual Rounds	00:00:37	OUTSIDE
[truncated: 128,934 more rows]
