# Supplementary material for: Cognitive Load and Self-Determination Theories Applied to E-Learning: Impact on Students' Participation and Academic Performance
Source: PLoS One. 2016 Mar 31;11(3):e0152462. doi: 10.1371/journal.pone.0152462 (PMC4816554; doi:10.1371/journal.pone.0152462)
Supplement: S4 File — Student´s grades in Emergency Rotation—final grades, theoretical exam and practical exam. (XLSX) [file pone.0152462.s004.xlsx]

## Sheet: Plan1
Student	FINAL GRADE	GRADE ON GOGNITIVE TEST	GRADE ON OSCE TEST
46001	8.285	7.5	7.25
46002	6.4	5.4	5.46
46003	8.625	7	8.625
46004	9.7	8.275	9.5
46005	6.62	6.2	6.95
46006	8.55	7.4	7.95
46007	7.55	6.575	6.5875
46008	8.815	7.8375	8
46009	8.95	7.43	8.21125
46010	8.95	7.875	8.3125
46011	8.02	6.825	7.6475
46012	8	7.825	6.85
46013	7.95	7.75	6.775
46014	8.05	6.3075	7.4425
46015	9.05	7.74	8.12125
46016	9.575	8.175	9.125
46017	9.3	7.9125	8.68875
46018	8.9	8.2	7.5375
46019	8.55	8.3	7.3875
46020	8.05	7.15	7.05
46021	7.75	6.575	7.76125
46022	8.81	7.58	8.125
46023	7.65	6.845	6.90625
46024	6.8	6.1	5.9775
46025	8.185	6.925	8.085
46026	8.435	7.285	7.7275
46027	6.64	6.15	6.3
46028	6.465	6.325	7.1125
46029	7.725	6.475	7.665
46030	8.7	7.4125	8.3275
46031	7.06	6.725	7
46032	8.275	7.9	7.9875
46033	8.05	7.425	6.875
46034	8.7	7.14	8.75
46035	8.1	7.8375	7.0125
46036	9	8.1	8.35313
46037	9.725	8.475	9.375
46038	8.66	6.975	8.8925
46039	7.43	7.15	6.0625
46040	9.85	8.9	9.3125
46041	7.835	7.525	8.4875
46042	10	8.775	9.375
46043	8.17	7.625	6.5625
46044	8.45	8	6.7875
46045	8.11	6.9875	7.5625
46046	8.95	8.26	7.75375
46047	8.7	7.975	7.3125
46048	6.305	5.925	7.2875
46049	8.26	7.8	7.9
46050	8	6.7	7.91563
46051	8.8	7.525	8.0675
46052	8.55	8.325	7.65
46053	7.3	6	7.08
46054	9.2	8.275	8
46055	8.4	8.35	6.725
46056	8.075	6.92	7.875
46057	8.65	7.7425	8.1625
46058	9.55	8.5	9
46059	9.55	8.6	8.6
46060	8.6	7.625	8.41125
46061	8.05	6.95	8.25
46062	9.1	8.03	8.44625
46063	8.55	7.775	7.4375
46064	8.565	7.35	8.1025
46065	9	7.975	8.155
46066	8.675	7.375	8.3125
46067	6.7	5.6	6.7275
46068	9.405	7.995	9.0625
46069	9.15	8.1275	8.3025
46070	7.9	7.475	6
46071	8.98	7.95	8.1875
46072	8.55	8.25	7.4125
46073	9.3	8.35	8.12812
46074	8.1	7.95	6.7375
46075	8.175	6.8025	8.0625
46076	7.855	6.8	7.165
46077	8.035	7.025	7.5175
46078	7.7	6.475	7.2
46079	9.7	8.335	9.19125
46080	9.25	7.84	8.875
46081	9.325	7.8	9.25
46082	8.925	7.725	8.5
46083	7.79	6.4	7.83
46084	8.85	8.2	7.3625
46085	8.555	7.585	7.54
46086	9.05	7.625	8.8125
46087	8.55	8	7.33437
46088	8.7	8.7	6.9875
46089	7.5	6.38	6.58
46090	7.85	6.95	6.85
46091	8.96	7.85	7.6875
46092	8.45	7.625	7.70937
46093	7.7	6.95	7.0625
46094	7.105	5.7675	6.955
46095	8.85	7.74	8.09875
46096	9.23	7.95	8.8125
46097	8.325	7.05	7.8125
46098	9.2	7.8	8.56875
46099	8.67	8	7.3125
46100	8.3	7.715	7.335
46101	9.4	8.55	8.5625
46102	8.74	7.775	7.75
46103	9.25	7.925	8.49375
46104	7.475	7.05	6.0625
47001	7.27941	7.10625	7.375
47002	7.26066	7.86875	6.28125
47003	7.54995	7.59063	7.375
47004	7.36154	7.4625	8.0625
47005	7.05263	6.93281	7.21875
47006	6.45453	5.95469	6.84375
47007	7.85633	7.87969	7.90625
47008	7.57964	7.9125	7.15625
47009	7.82322	7.5125	8.125
47010	7.10931	7.14687	6.90625
47011	7.35038	7.59062	7.9375
47012	7.80894	7.66094	7.9375
47013	8.46105	8.76094	7.96875
47014	6.36642	6.75625	5.625
47015	6.91758	6.9375	7.4375
47016	7.19012	7.29375	6.53125
47017	7.18804	7.19375	6.8125
47018	7.82749	7.35312	8.4375
47019	7.92006	8.24375	7.40625
47020	8.18173	8.05781	8.53125
47021	7.25505	7.29219	7.15625
47022	6.58153	6.71563	6.5625
47023	7.8937	7.70937	8.21875
47024	8.29251	8.28125	8.46875
47025	7.17021	6.89375	7.625
47026	7.26955	6.66563	8.3125
47027	8.30265	8.25625	8.21875
47028	7.07265	7.49219	6.5
47029	8.07055	8.15781	7.96875
47030	8.39054	8.09062	8.875
47031	8.19513	8.37969	7.96875
47032	7.70436	7.33438	8.1875
47033	6.98594	6.675	6.1875
47034	7.32024	7.42813	7.0625
47035	7.84239	7.2875	8.5625
47036	7.88235	7.82812	8.21875
47037	8.04138	8.39687	7.625
47038	0	0	0
47039	6.94788	7.38906	7.09375
47040	7.64548	7.77813	7.25
47041	7	6.125	6.34375
47042	7.20464	6.99688	7.375
47043	7.43936	7.73281	6.78125
47044	7.53394	7.29375	7.46875
47045	6.5986	6.23125	6.90625
47046	7.27078	7.03437	7.5625
47047	7.74191	7.69375	7.8125
47048	7.55321	7.45312	7.78125
47049	7.84046	7.79688	7.84375
47050	7.94011	7.77813	8.25
47051	7.56988	8.03125	6.71875
47052	6.58617	5.89375	7.3125
47053	6.72019	6.99531	6.53125
47054	8.16015	8.46406	7.625
47055	7.86311	7.46406	8.25
47056	7.66846	7.45312	8.03125
47057	8.35204	8.34688	8.75
47058	7.55602	7.18125	7.96875
47059	6.76567	6.79531	6.53125
47060	7.23916	7.1625	7.25
47061	7.61887	7.75	7.34375
47062	7.88267	7.475	8.46875
47063	7.88427	8.41563	8.28125
47064	7.92426	7.93906	7.84375
47065	7.3741	8.08437	7.375
47066	6.90826	7.45312	5.9375
47067	7.77426	7.75625	7.59375
47068	9.00571	8.90625	9.125
47069	7.58886	7.70937	7.75
47070	7.88667	7.23125	8.59375
47071	6.90489	6.86562	6.8125
47072	7.361	7.77187	7.625
47073	7.53512	7.84063	7.24375
47074	7.38731	7.54063	7.34375
47075	7.41182	8	6.65625
47076	7.48165	7.36094	7.90625
47077	7	6.79375	5.65625
47078	7.6822	7.46875	8
47079	7.27556	7.25781	6.9375
47080	7.66119	7.55313	7.90625
47081	7.01888	7.32812	6.53125
47082	6.72821	6.85156	6.28125
47083	7.36547	7.40938	7.15625
47084	8.02444	8.02656	8.0625
47085	7	6.07188	6.59375
47086	8.37865	8.125	9.03125
47087	7.12253	7.05	7.09375
47088	7.35706	7.10469	7.625
47089	7.18008	7.2375	6.34375
47090	7.77885	7.84375	7.46875
47091	8.02359	7.9125	8.21875
47092	6.92653	7.1625	6.40625
47093	7.02522	6.71875	7.3125
47094	7.3663	7.69375	6.71875
47095	8.53832	8.64688	8.59375
47096	7.13507	7.28125	6.96875
47097	7.0609	6.64375	7.2
47098	7.51191	7.57656	7.53125
47099	7.90759	7.97813	7.65625
47100	7.06256	7.1125	6.75
